# Supplementary material for: Organocatalytic C─O Bond Cleavage and Asymmetric Transformations via [1,3]‐Sigmatropic Rearrangement
Source: Adv Sci (Weinh). 2025 May 19;12(29):70006. doi: 10.1002/advs.202504718 (PMC12362732; doi:10.1002/advs.202504718)
Supplement: Supplementary file 2 — Supporting Information [file ADVS-12-70006-s001.zip]

Archive with 6 entries (6 files):
- advs70006-sup-0002-2aj.cif
- advs70006-sup-0003-2m.cif
- advs70006-sup-0004-2u.cif
- advs70006-sup-0005-checkcif of 2aj.pdf
- advs70006-sup-0006-checkcif of 2m.pdf
- advs70006-sup-0007-checkcif of 2u.pdf
