# Supplementary material for: Organocatalytic C─O Bond Cleavage and Asymmetric Transformations via [1,3]‐Sigmatropic Rearrangement
Source: Adv Sci (Weinh). 2025 May 19;12(29):70006. doi: 10.1002/advs.202504718 (PMC12362732; doi:10.1002/advs.202504718)
Supplement: Supplementary file 2 — Supporting Information [file ADVS-12-70006-s001.zip › advs70006-sup-0002-2aj.cif]

data_20220926-pl-4314
_audit_creation_date               2022-09-26
_audit_creation_method
;
Olex2 1.5
(compiled 2021.10.07 svn.r9718050b for OlexSys, GUI svn.r6410)
;
_shelx_SHELXL_version_number       '2018/3'
_audit_contact_author_address      ?
_audit_contact_author_email        ?
_audit_contact_author_name         ''
_audit_contact_author_phone        ?
_publ_contact_author_id_orcid      ?
_publ_section_references
;
Dolomanov, O.V., Bourhis, L.J., Gildea, R.J, Howard, J.A.K. & Puschmann, H.
 (2009), J. Appl. Cryst. 42, 339-341.

Sheldrick, G.M. (2015). Acta Cryst. A71, 3-8.

Sheldrick, G.M. (2015). Acta Cryst. C71, 3-8.
;
_chemical_name_common              ?
_chemical_name_systematic          ?
_chemical_formula_moiety           'C27 H20 Br Cl O2'
_chemical_formula_sum              'C27 H20 Br Cl O2'
_chemical_formula_weight           491.79
_chemical_absolute_configuration   ad
_chemical_melting_point            ?
_chemical_oxdiff_formula           'C H O Cl Br'
loop_
  _atom_type_symbol
  _atom_type_description
  _atom_type_scat_dispersion_real
  _atom_type_scat_dispersion_imag
  _atom_type_scat_source
 'C' 'C' 0.0033 0.0016 'International Tables Vol C Tables 4.2.6.8 and 6.1.1.4'
 'H' 'H' 0.0000 0.0000 'International Tables Vol C Tables 4.2.6.8 and 6.1.1.4'
 'Br' 'Br' -0.2901 2.4595
 'International Tables Vol C Tables 4.2.6.8 and 6.1.1.4'
 'Cl' 'Cl' 0.1484 0.1585 'International Tables Vol C Tables 4.2.6.8 and 6.1.1.4'
 'O' 'O' 0.0106 0.0060 'International Tables Vol C Tables 4.2.6.8 and 6.1.1.4'

_shelx_space_group_comment
;
The symmetry employed for this shelxl refinement is uniquely defined
by the following loop, which should always be used as a source of
symmetry information in preference to the above space-group names.
They are only intended as comments.
;
_space_group_crystal_system        'orthorhombic'
_space_group_IT_number             19
_space_group_name_H-M_alt          'P 21 21 21'
_space_group_name_Hall             'P 2ac 2ab'
loop_
  _space_group_symop_operation_xyz
 'x, y, z'
 '-x+1/2, -y, z+1/2'
 '-x, y+1/2, -z+1/2'
 'x+1/2, -y+1/2, -z'

_cell_length_a                     10.1359(5)
_cell_length_b                     13.7691(7)
_cell_length_c                     16.5452(9)
_cell_angle_alpha                  90
_cell_angle_beta                   90
_cell_angle_gamma                  90
_cell_volume                       2309.1(2)
_cell_formula_units_Z              4
_cell_measurement_reflns_used      2777
_cell_measurement_temperature      293(2)
_cell_measurement_theta_max        25.9690
_cell_measurement_theta_min        3.9680
_shelx_estimated_absorpt_T_max     ?
_shelx_estimated_absorpt_T_min     ?
_exptl_absorpt_coefficient_mu      1.917
_exptl_absorpt_correction_T_max    1.00000
_exptl_absorpt_correction_T_min    0.73477
_exptl_absorpt_correction_type     multi-scan
_exptl_absorpt_process_details
;
CrysAlisPro 1.171.41.117a (Rigaku Oxford Diffraction, 2021)
Empirical absorption correction using spherical harmonics,
implemented in SCALE3 ABSPACK scaling algorithm.
;
_exptl_absorpt_special_details     ?
_exptl_crystal_colour              'clear light colourless'
_exptl_crystal_colour_lustre       clear
_exptl_crystal_colour_modifier     light
_exptl_crystal_colour_primary      colourless
_exptl_crystal_density_diffrn      1.415
_exptl_crystal_density_meas        ?
_exptl_crystal_density_method      ?
_exptl_crystal_description         block
_exptl_crystal_F_000               1000
_exptl_crystal_size_max            0.39
_exptl_crystal_size_mid            0.38
_exptl_crystal_size_min            0.35
_exptl_transmission_factor_max     ?
_exptl_transmission_factor_min     ?
_diffrn_reflns_av_R_equivalents    0.0277
_diffrn_reflns_av_unetI/netI       0.0636
_diffrn_reflns_Laue_measured_fraction_full  0.996
_diffrn_reflns_Laue_measured_fraction_max  0.886
_diffrn_reflns_limit_h_max         13
_diffrn_reflns_limit_h_min         -11
_diffrn_reflns_limit_k_max         17
_diffrn_reflns_limit_k_min         -18
_diffrn_reflns_limit_l_max         22
_diffrn_reflns_limit_l_min         -11
_diffrn_reflns_number              9196
_diffrn_reflns_point_group_measured_fraction_full  0.998
_diffrn_reflns_point_group_measured_fraction_max  0.849
_diffrn_reflns_theta_full          25.242
_diffrn_reflns_theta_max           29.059
_diffrn_reflns_theta_min           3.506
_diffrn_ambient_temperature        293(2)
_diffrn_detector                   'CCD plate'
_diffrn_detector_area_resol_mean   16.0892
_diffrn_detector_type              Eos
_diffrn_measured_fraction_theta_full  0.996
_diffrn_measured_fraction_theta_max  0.886
_diffrn_measurement_details
;
List of Runs (angles in degrees, time in seconds):

  # Type    Start    End  Width  t~exp~   \w     \q     \k     \f   Frames
--------------------------------------------------------------------------
  1  \w    -25.00   2.00   1.00   11.97    --  -18.93 -77.00 150.00   27
  2  \w    -62.00   2.00   1.00   11.97    --  -18.93 -57.00 -30.00   64
  3  \w    -80.00  23.00   1.00   11.97    --  -18.93 -19.00  30.00  103
;
_diffrn_measurement_device         'four-circle diffractometer'
_diffrn_measurement_device_type    'SuperNova, Single source at offset/far, Eos'
_diffrn_measurement_method         '\w scans'
_diffrn_orient_matrix_type        
 'CrysAlisPro convention (1999,Acta A55,543-557)'
_diffrn_orient_matrix_UB_11        -0.0301418000
_diffrn_orient_matrix_UB_12        -0.0427627000
_diffrn_orient_matrix_UB_13        0.0152263000
_diffrn_orient_matrix_UB_21        -0.0631154000
_diffrn_orient_matrix_UB_22        0.0201799000
_diffrn_orient_matrix_UB_23        -0.0078161000
_diffrn_orient_matrix_UB_31        0.0007950000
_diffrn_orient_matrix_UB_32        -0.0205624000
_diffrn_orient_matrix_UB_33        -0.0392829000
_diffrn_radiation_monochromator    mirror
_diffrn_radiation_probe            x-ray
_diffrn_radiation_type             'Mo K\a'
_diffrn_radiation_wavelength       0.71073
_diffrn_source                     'micro-focus sealed X-ray tube'
_diffrn_source_type                'SuperNova (Mo) X-ray Source'
_reflns_Friedel_coverage           0.708
_reflns_Friedel_fraction_full      0.999
_reflns_Friedel_fraction_max       0.802
_reflns_number_gt                  3171
_reflns_number_total               5245
_reflns_special_details
;
 Reflections were merged by SHELXL according to the crystal
 class for the calculation of statistics and refinement.
 
 _reflns_Friedel_fraction is defined as the number of unique
 Friedel pairs measured divided by the number that would be
 possible theoretically, ignoring centric projections and
 systematic absences.
;
_reflns_threshold_expression       'I > 2\s(I)'
_computing_cell_refinement         'CrysAlisPro 1.171.41.117a (Rigaku OD, 2021)'
_computing_data_collection         'CrysAlisPro 1.171.41.117a (Rigaku OD, 2021)'
_computing_data_reduction          'CrysAlisPro 1.171.41.117a (Rigaku OD, 2021)'
_computing_molecular_graphics      'Olex2 1.5 (Dolomanov et al., 2009)'
_computing_publication_material    'Olex2 1.5 (Dolomanov et al., 2009)'
_computing_structure_refinement    'SHELXL 2018/3 (Sheldrick, 2015)'
_computing_structure_solution      'SHELXT 2018/2 (Sheldrick, 2018)'
_refine_diff_density_max           0.234
_refine_diff_density_min           -0.626
_refine_diff_density_rms           0.058
_refine_ls_abs_structure_details
;
 Flack x determined using 998 quotients [(I+)-(I-)]/[(I+)+(I-)]
 (Parsons, Flack and Wagner, Acta Cryst. B69 (2013) 249-259).
;
_refine_ls_abs_structure_Flack     -0.026(7)
_refine_ls_extinction_coef         .
_refine_ls_extinction_method       none
_refine_ls_goodness_of_fit_ref     1.010
_refine_ls_hydrogen_treatment      constr
_refine_ls_matrix_type             full
_refine_ls_number_parameters       280
_refine_ls_number_reflns           5245
_refine_ls_number_restraints       0
_refine_ls_R_factor_all            0.1004
_refine_ls_R_factor_gt             0.0469
_refine_ls_restrained_S_all        1.010
_refine_ls_shift/su_max            0.000
_refine_ls_shift/su_mean           0.000
_refine_ls_structure_factor_coef   Fsqd
_refine_ls_weighting_details      
 'w=1/[\s^2^(Fo^2^)+(0.0369P)^2^] where P=(Fo^2^+2Fc^2^)/3'
_refine_ls_weighting_scheme        calc
_refine_ls_wR_factor_gt            0.0799
_refine_ls_wR_factor_ref           0.0996
_refine_special_details            ?
_olex2_refinement_description
;
1. Fixed Uiso
 At 1.2 times of:
  All C(H) groups, All C(H,H) groups
2.a Ternary CH refined with riding coordinates:
 C19(H19)
2.b Secondary CH2 refined with riding coordinates:
 C20(H20A,H20B), C21(H21A,H21B)
2.c Aromatic/amide H refined with riding coordinates:
 C17(H17), C24(H24), C11(H11), C23(H23), C27(H27), C16(H16), C12(H12),
 C26(H26), C14(H14), C25(H25), C5(H5), C2(H2), C3(H3), C15(H15), C4(H4)
;
_atom_sites_solution_hydrogens     geom
_atom_sites_solution_primary       dual
_atom_sites_solution_secondary     ?
loop_
  _atom_site_label
  _atom_site_type_symbol
  _atom_site_fract_x
  _atom_site_fract_y
  _atom_site_fract_z
  _atom_site_U_iso_or_equiv
  _atom_site_adp_type
  _atom_site_occupancy
  _atom_site_site_symmetry_order
  _atom_site_calc_flag
  _atom_site_refinement_flags_posn
  _atom_site_refinement_flags_adp
  _atom_site_refinement_flags_occupancy
  _atom_site_disorder_assembly
  _atom_site_disorder_group
 Br1 Br 0.12976(6) 0.25127(4) 0.24501(4) 0.0735(2) Uani 1 1 d . . . . .
 Cl1 Cl 0.5663(2) 0.59885(15) 0.46684(11) 0.1044(7) Uani 1 1 d . . . . .
 O2 O 0.0963(3) 0.4935(2) 0.3519(2) 0.0547(9) Uani 1 1 d . . . . .
 O1 O 0.3943(3) 0.3779(2) 0.39440(17) 0.0475(9) Uani 1 1 d . . . . .
 C18 C 0.3368(5) 0.4437(3) 0.1893(2) 0.0369(11) Uani 1 1 d . . . . .
 C10 C 0.1472(5) 0.4946(3) 0.2850(3) 0.0402(11) Uani 1 1 d . . . . .
 C8 C 0.3120(5) 0.3747(3) 0.3273(3) 0.0385(11) Uani 1 1 d . . . . .
 C9 C 0.2951(4) 0.4649(3) 0.2766(2) 0.0342(10) Uani 1 1 d . . . . .
 C7 C 0.2561(5) 0.2864(3) 0.3214(3) 0.0430(12) Uani 1 1 d . . . . .
 C17 C 0.4505(5) 0.3949(3) 0.1718(3) 0.0447(12) Uani 1 1 d . . . . .
 H17 H 0.502453 0.372147 0.214084 0.054 Uiso 1 1 calc R U . . .
 C19 C 0.3738(5) 0.5542(3) 0.3143(3) 0.0380(11) Uani 1 1 d . . . . .
 H19 H 0.352545 0.554355 0.372055 0.046 Uiso 1 1 calc R U . . .
 C24 C 0.2009(5) 0.7981(4) 0.3030(3) 0.0577(15) Uani 1 1 d . . . . .
 H24 H 0.150807 0.836959 0.337152 0.069 Uiso 1 1 calc R U . . .
 C11 C 0.0774(5) 0.5271(4) 0.2134(3) 0.0537(14) Uani 1 1 d . . . . .
 H11 H -0.006371 0.553816 0.218853 0.064 Uiso 1 1 calc R U . . .
 C22 C 0.3259(4) 0.6516(3) 0.2816(3) 0.0370(11) Uani 1 1 d . . . . .
 C23 C 0.2496(5) 0.7109(4) 0.3304(3) 0.0456(12) Uani 1 1 d . . . . .
 H23 H 0.230805 0.691357 0.382942 0.055 Uiso 1 1 calc R U . . .
 C6 C 0.3033(5) 0.2276(4) 0.3872(3) 0.0497(13) Uani 1 1 d . . . . .
 C13 C 0.2576(5) 0.4755(3) 0.1249(3) 0.0439(12) Uani 1 1 d . . . . .
 C27 C 0.3556(5) 0.6845(3) 0.2047(3) 0.0457(12) Uani 1 1 d . . . . .
 H27 H 0.410294 0.647833 0.171504 0.055 Uiso 1 1 calc R U . . .
 C16 C 0.4910(5) 0.3783(4) 0.0926(3) 0.0548(14) Uani 1 1 d . . . . .
 H16 H 0.567671 0.343177 0.082408 0.066 Uiso 1 1 calc R U . . .
 C12 C 0.1303(6) 0.5197(4) 0.1402(3) 0.0565(14) Uani 1 1 d . . . . .
 H12 H 0.083170 0.544095 0.096526 0.068 Uiso 1 1 calc R U . . .
 C26 C 0.3049(5) 0.7715(4) 0.1769(3) 0.0544(14) Uani 1 1 d . . . . .
 H26 H 0.324582 0.791818 0.124621 0.065 Uiso 1 1 calc R U . . .
 C1 C 0.3873(5) 0.2866(4) 0.4290(3) 0.0492(13) Uani 1 1 d . . . . .
 C20 C 0.5243(5) 0.5442(4) 0.3091(3) 0.0496(13) Uani 1 1 d . . . . .
 H20A H 0.548928 0.478929 0.325203 0.060 Uiso 1 1 calc R U . . .
 H20B H 0.551464 0.553135 0.253426 0.060 Uiso 1 1 calc R U . . .
 C14 C 0.3006(6) 0.4610(4) 0.0454(3) 0.0578(15) Uani 1 1 d . . . . .
 H14 H 0.249623 0.483546 0.002621 0.069 Uiso 1 1 calc R U . . .
 C25 C 0.2263(5) 0.8282(4) 0.2246(4) 0.0614(15) Uani 1 1 d . . . . .
 H25 H 0.190642 0.885741 0.204946 0.074 Uiso 1 1 calc R U . . .
 C5 C 0.2844(6) 0.1308(4) 0.4135(4) 0.0683(17) Uani 1 1 d . . . . .
 H5 H 0.228573 0.088187 0.386426 0.082 Uiso 1 1 calc R U . . .
 C2 C 0.4592(6) 0.2579(5) 0.4961(3) 0.0663(17) Uani 1 1 d . . . . .
 H2 H 0.517440 0.299255 0.522583 0.080 Uiso 1 1 calc R U . . .
 C3 C 0.4383(8) 0.1637(6) 0.5207(4) 0.084(2) Uani 1 1 d . . . . .
 H3 H 0.483788 0.140621 0.565608 0.101 Uiso 1 1 calc R U . . .
 C15 C 0.4178(6) 0.4137(4) 0.0300(3) 0.0580(16) Uani 1 1 d . . . . .
 H15 H 0.446763 0.405882 -0.022933 0.070 Uiso 1 1 calc R U . . .
 C21 C 0.5971(6) 0.6160(4) 0.3615(3) 0.0641(16) Uani 1 1 d . . . . .
 H21A H 0.570898 0.681314 0.346445 0.077 Uiso 1 1 calc R U . . .
 H21B H 0.691031 0.609895 0.351582 0.077 Uiso 1 1 calc R U . . .
 C4 C 0.3533(8) 0.1031(5) 0.4817(4) 0.084(2) Uani 1 1 d . . . . .
 H4 H 0.341264 0.040592 0.501758 0.101 Uiso 1 1 calc R U . . .

loop_
  _atom_site_aniso_label
  _atom_site_aniso_U_11
  _atom_site_aniso_U_22
  _atom_site_aniso_U_33
  _atom_site_aniso_U_23
  _atom_site_aniso_U_13
  _atom_site_aniso_U_12
 Br1 0.0615(3) 0.0512(3) 0.1078(5) 0.0015(4) -0.0260(3) -0.0142(3)
 Cl1 0.1144(17) 0.1268(18) 0.0720(10) -0.0069(12) -0.0291(12) -0.0288(13)
 O2 0.045(2) 0.056(2) 0.063(2) 0.0007(18) 0.0138(18) -0.0006(17)
 O1 0.061(2) 0.041(2) 0.0405(18) 0.0071(15) -0.0087(18) 0.0031(16)
 C18 0.043(3) 0.034(3) 0.034(2) 0.004(2) -0.005(2) 0.002(2)
 C10 0.040(3) 0.030(2) 0.050(3) -0.004(2) 0.004(2) -0.004(2)
 C8 0.040(3) 0.039(3) 0.037(3) 0.004(2) 0.000(2) 0.001(2)
 C9 0.039(3) 0.028(2) 0.035(2) 0.004(2) 0.001(2) 0.0012(19)
 C7 0.039(3) 0.040(3) 0.050(3) 0.004(2) 0.004(2) 0.000(2)
 C17 0.050(3) 0.047(3) 0.037(3) 0.004(2) 0.002(3) 0.004(2)
 C19 0.041(3) 0.035(2) 0.037(2) 0.002(2) 0.003(2) 0.000(2)
 C24 0.049(3) 0.047(3) 0.077(4) -0.009(3) 0.001(3) 0.002(3)
 C11 0.041(3) 0.045(3) 0.075(4) 0.002(3) -0.010(3) 0.009(2)
 C22 0.037(3) 0.036(3) 0.038(2) 0.000(2) -0.003(2) -0.006(2)
 C23 0.046(3) 0.042(3) 0.048(3) -0.002(3) 0.001(3) 0.000(2)
 C6 0.049(3) 0.040(3) 0.060(3) 0.016(3) 0.014(3) 0.008(2)
 C13 0.050(3) 0.038(3) 0.043(3) 0.006(2) -0.008(2) -0.001(2)
 C27 0.046(3) 0.040(3) 0.051(3) 0.002(2) 0.001(3) -0.004(2)
 C16 0.059(4) 0.051(4) 0.054(3) -0.004(3) 0.002(3) 0.006(3)
 C12 0.060(4) 0.054(3) 0.055(3) 0.007(3) -0.020(3) 0.011(3)
 C26 0.053(3) 0.050(4) 0.059(3) 0.017(3) -0.008(3) -0.014(3)
 C1 0.058(3) 0.044(3) 0.046(3) 0.015(2) 0.011(3) 0.013(3)
 C20 0.048(3) 0.046(3) 0.055(3) 0.001(3) -0.007(3) 0.000(2)
 C14 0.067(4) 0.066(4) 0.040(3) 0.005(3) -0.013(3) -0.002(3)
 C25 0.050(3) 0.042(3) 0.093(4) 0.015(3) -0.008(3) 0.004(3)
 C5 0.064(4) 0.049(4) 0.092(4) 0.021(3) 0.025(4) 0.009(3)
 C2 0.083(4) 0.065(4) 0.051(3) 0.014(3) -0.003(3) 0.027(4)
 C3 0.096(6) 0.088(6) 0.067(4) 0.036(4) 0.016(4) 0.038(5)
 C15 0.070(4) 0.068(4) 0.036(3) -0.004(3) 0.002(3) -0.005(3)
 C21 0.052(4) 0.056(4) 0.084(4) 0.003(3) -0.013(3) -0.014(3)
 C4 0.095(6) 0.059(4) 0.099(5) 0.044(4) 0.034(5) 0.037(4)

_geom_special_details
;
 All esds (except the esd in the dihedral angle between two l.s. planes)
 are estimated using the full covariance matrix.  The cell esds are taken
 into account individually in the estimation of esds in distances, angles
 and torsion angles; correlations between esds in cell parameters are only
 used when they are defined by crystal symmetry.  An approximate (isotropic)
 treatment of cell esds is used for estimating esds involving l.s. planes.
;
loop_
  _geom_bond_atom_site_label_1
  _geom_bond_atom_site_label_2
  _geom_bond_distance
  _geom_bond_site_symmetry_2
  _geom_bond_publ_flag
 Br1 C7 1.864(5) . ?
 Cl1 C21 1.786(6) . ?
 O2 C10 1.222(5) . ?
 O1 C8 1.389(5) . ?
 O1 C1 1.384(5) . ?
 C18 C9 1.534(6) . ?
 C18 C17 1.365(6) . ?
 C18 C13 1.404(6) . ?
 C10 C9 1.560(6) . ?
 C10 C11 1.451(7) . ?
 C8 C9 1.509(6) . ?
 C8 C7 1.345(6) . ?
 C9 C19 1.592(6) . ?
 C7 C6 1.438(6) . ?
 C17 H17 0.9300 . ?
 C17 C16 1.393(6) . ?
 C19 H19 0.9800 . ?
 C19 C22 1.525(6) . ?
 C19 C20 1.533(6) . ?
 C24 H24 0.9300 . ?
 C24 C23 1.374(7) . ?
 C24 C25 1.385(7) . ?
 C11 H11 0.9300 . ?
 C11 C12 1.328(6) . ?
 C22 C23 1.385(6) . ?
 C22 C27 1.383(6) . ?
 C23 H23 0.9300 . ?
 C6 C1 1.366(7) . ?
 C6 C5 1.416(7) . ?
 C13 C12 1.448(7) . ?
 C13 C14 1.400(7) . ?
 C27 H27 0.9300 . ?
 C27 C26 1.383(6) . ?
 C16 H16 0.9300 . ?
 C16 C15 1.365(7) . ?
 C12 H12 0.9300 . ?
 C26 H26 0.9300 . ?
 C26 C25 1.367(7) . ?
 C1 C2 1.385(6) . ?
 C20 H20A 0.9700 . ?
 C20 H20B 0.9700 . ?
 C20 C21 1.508(6) . ?
 C14 H14 0.9300 . ?
 C14 C15 1.379(7) . ?
 C25 H25 0.9300 . ?
 C5 H5 0.9300 . ?
 C5 C4 1.380(8) . ?
 C2 H2 0.9300 . ?
 C2 C3 1.375(9) . ?
 C3 H3 0.9300 . ?
 C3 C4 1.363(10) . ?
 C15 H15 0.9300 . ?
 C21 H21A 0.9700 . ?
 C21 H21B 0.9700 . ?
 C4 H4 0.9300 . ?

loop_
  _geom_angle_atom_site_label_1
  _geom_angle_atom_site_label_2
  _geom_angle_atom_site_label_3
  _geom_angle
  _geom_angle_site_symmetry_1
  _geom_angle_site_symmetry_3
  _geom_angle_publ_flag
 C1 O1 C8 105.8(4) . . ?
 C17 C18 C9 121.7(4) . . ?
 C17 C18 C13 118.4(4) . . ?
 C13 C18 C9 119.8(4) . . ?
 O2 C10 C9 118.9(4) . . ?
 O2 C10 C11 122.5(5) . . ?
 C11 C10 C9 118.5(4) . . ?
 O1 C8 C9 119.1(4) . . ?
 C7 C8 O1 109.8(4) . . ?
 C7 C8 C9 131.0(4) . . ?
 C18 C9 C10 113.5(3) . . ?
 C18 C9 C19 112.2(3) . . ?
 C10 C9 C19 104.2(3) . . ?
 C8 C9 C18 109.6(3) . . ?
 C8 C9 C10 106.0(3) . . ?
 C8 C9 C19 111.2(3) . . ?
 C8 C7 Br1 125.0(4) . . ?
 C8 C7 C6 108.3(4) . . ?
 C6 C7 Br1 126.5(4) . . ?
 C18 C17 H17 119.0 . . ?
 C18 C17 C16 122.0(5) . . ?
 C16 C17 H17 119.0 . . ?
 C9 C19 H19 105.9 . . ?
 C22 C19 C9 112.3(3) . . ?
 C22 C19 H19 105.9 . . ?
 C22 C19 C20 112.1(4) . . ?
 C20 C19 C9 114.1(4) . . ?
 C20 C19 H19 105.9 . . ?
 C23 C24 H24 119.9 . . ?
 C23 C24 C25 120.2(5) . . ?
 C25 C24 H24 119.9 . . ?
 C10 C11 H11 119.2 . . ?
 C12 C11 C10 121.6(5) . . ?
 C12 C11 H11 119.2 . . ?
 C23 C22 C19 119.3(4) . . ?
 C27 C22 C19 123.0(4) . . ?
 C27 C22 C23 117.6(4) . . ?
 C24 C23 C22 121.5(5) . . ?
 C24 C23 H23 119.2 . . ?
 C22 C23 H23 119.2 . . ?
 C1 C6 C7 104.8(4) . . ?
 C1 C6 C5 119.3(5) . . ?
 C5 C6 C7 135.9(5) . . ?
 C18 C13 C12 120.5(4) . . ?
 C14 C13 C18 119.4(5) . . ?
 C14 C13 C12 120.1(5) . . ?
 C22 C27 H27 119.7 . . ?
 C26 C27 C22 120.7(5) . . ?
 C26 C27 H27 119.7 . . ?
 C17 C16 H16 120.2 . . ?
 C15 C16 C17 119.6(5) . . ?
 C15 C16 H16 120.2 . . ?
 C11 C12 C13 123.5(5) . . ?
 C11 C12 H12 118.3 . . ?
 C13 C12 H12 118.3 . . ?
 C27 C26 H26 119.4 . . ?
 C25 C26 C27 121.2(5) . . ?
 C25 C26 H26 119.4 . . ?
 O1 C1 C2 124.4(5) . . ?
 C6 C1 O1 111.3(4) . . ?
 C6 C1 C2 124.3(5) . . ?
 C19 C20 H20A 108.9 . . ?
 C19 C20 H20B 108.9 . . ?
 H20A C20 H20B 107.7 . . ?
 C21 C20 C19 113.3(4) . . ?
 C21 C20 H20A 108.9 . . ?
 C21 C20 H20B 108.9 . . ?
 C13 C14 H14 119.7 . . ?
 C15 C14 C13 120.6(5) . . ?
 C15 C14 H14 119.7 . . ?
 C24 C25 H25 120.7 . . ?
 C26 C25 C24 118.6(5) . . ?
 C26 C25 H25 120.7 . . ?
 C6 C5 H5 121.8 . . ?
 C4 C5 C6 116.3(6) . . ?
 C4 C5 H5 121.8 . . ?
 C1 C2 H2 122.4 . . ?
 C3 C2 C1 115.2(6) . . ?
 C3 C2 H2 122.4 . . ?
 C2 C3 H3 118.8 . . ?
 C4 C3 C2 122.3(6) . . ?
 C4 C3 H3 118.8 . . ?
 C16 C15 C14 119.8(5) . . ?
 C16 C15 H15 120.1 . . ?
 C14 C15 H15 120.1 . . ?
 Cl1 C21 H21A 109.0 . . ?
 Cl1 C21 H21B 109.0 . . ?
 C20 C21 Cl1 112.8(4) . . ?
 C20 C21 H21A 109.0 . . ?
 C20 C21 H21B 109.0 . . ?
 H21A C21 H21B 107.8 . . ?
 C5 C4 H4 118.7 . . ?
 C3 C4 C5 122.5(6) . . ?
 C3 C4 H4 118.7 . . ?

loop_
  _geom_torsion_atom_site_label_1
  _geom_torsion_atom_site_label_2
  _geom_torsion_atom_site_label_3
  _geom_torsion_atom_site_label_4
  _geom_torsion
  _geom_torsion_site_symmetry_1
  _geom_torsion_site_symmetry_2
  _geom_torsion_site_symmetry_3
  _geom_torsion_site_symmetry_4
  _geom_torsion_publ_flag
 Br1 C7 C6 C1 -176.0(3) . . . . ?
 Br1 C7 C6 C5 5.4(8) . . . . ?
 O2 C10 C9 C18 164.9(4) . . . . ?
 O2 C10 C9 C8 44.6(5) . . . . ?
 O2 C10 C9 C19 -72.8(5) . . . . ?
 O2 C10 C11 C12 -173.9(5) . . . . ?
 O1 C8 C9 C18 121.5(4) . . . . ?
 O1 C8 C9 C10 -115.7(4) . . . . ?
 O1 C8 C9 C19 -3.1(5) . . . . ?
 O1 C8 C7 Br1 175.6(3) . . . . ?
 O1 C8 C7 C6 -0.2(5) . . . . ?
 O1 C1 C2 C3 -179.7(5) . . . . ?
 C18 C9 C19 C22 75.0(4) . . . . ?
 C18 C9 C19 C20 -54.0(5) . . . . ?
 C18 C17 C16 C15 1.9(8) . . . . ?
 C18 C13 C12 C11 -4.4(8) . . . . ?
 C18 C13 C14 C15 1.7(8) . . . . ?
 C10 C9 C19 C22 -48.2(4) . . . . ?
 C10 C9 C19 C20 -177.1(4) . . . . ?
 C10 C11 C12 C13 2.7(8) . . . . ?
 C8 O1 C1 C6 -0.8(5) . . . . ?
 C8 O1 C1 C2 177.4(5) . . . . ?
 C8 C9 C19 C22 -161.9(4) . . . . ?
 C8 C9 C19 C20 69.2(5) . . . . ?
 C8 C7 C6 C1 -0.3(5) . . . . ?
 C8 C7 C6 C5 -178.8(5) . . . . ?
 C9 C18 C17 C16 -177.8(5) . . . . ?
 C9 C18 C13 C12 -6.3(7) . . . . ?
 C9 C18 C13 C14 176.1(4) . . . . ?
 C9 C10 C11 C12 9.3(7) . . . . ?
 C9 C8 C7 Br1 -2.1(8) . . . . ?
 C9 C8 C7 C6 -178.0(4) . . . . ?
 C9 C19 C22 C23 105.6(5) . . . . ?
 C9 C19 C22 C27 -74.7(5) . . . . ?
 C9 C19 C20 C21 -166.4(4) . . . . ?
 C7 C8 C9 C18 -60.9(6) . . . . ?
 C7 C8 C9 C10 61.8(6) . . . . ?
 C7 C8 C9 C19 174.4(5) . . . . ?
 C7 C6 C1 O1 0.7(5) . . . . ?
 C7 C6 C1 C2 -177.6(5) . . . . ?
 C7 C6 C5 C4 179.0(5) . . . . ?
 C17 C18 C9 C10 -163.9(4) . . . . ?
 C17 C18 C9 C8 -45.7(6) . . . . ?
 C17 C18 C9 C19 78.3(5) . . . . ?
 C17 C18 C13 C12 174.3(5) . . . . ?
 C17 C18 C13 C14 -3.3(7) . . . . ?
 C17 C16 C15 C14 -3.5(8) . . . . ?
 C19 C22 C23 C24 -178.1(4) . . . . ?
 C19 C22 C27 C26 177.2(4) . . . . ?
 C19 C20 C21 Cl1 64.1(5) . . . . ?
 C11 C10 C9 C18 -18.1(5) . . . . ?
 C11 C10 C9 C8 -138.4(4) . . . . ?
 C11 C10 C9 C19 104.2(4) . . . . ?
 C22 C19 C20 C21 64.5(5) . . . . ?
 C22 C27 C26 C25 1.3(8) . . . . ?
 C23 C24 C25 C26 -2.7(8) . . . . ?
 C23 C22 C27 C26 -3.2(7) . . . . ?
 C6 C1 C2 C3 -1.7(8) . . . . ?
 C6 C5 C4 C3 -2.0(9) . . . . ?
 C13 C18 C9 C10 16.7(6) . . . . ?
 C13 C18 C9 C8 134.9(4) . . . . ?
 C13 C18 C9 C19 -101.0(5) . . . . ?
 C13 C18 C17 C16 1.6(7) . . . . ?
 C13 C14 C15 C16 1.7(9) . . . . ?
 C27 C22 C23 C24 2.2(7) . . . . ?
 C27 C26 C25 C24 1.7(8) . . . . ?
 C12 C13 C14 C15 -175.9(5) . . . . ?
 C1 O1 C8 C9 178.7(4) . . . . ?
 C1 O1 C8 C7 0.6(5) . . . . ?
 C1 C6 C5 C4 0.6(7) . . . . ?
 C1 C2 C3 C4 0.2(9) . . . . ?
 C20 C19 C22 C23 -124.4(4) . . . . ?
 C20 C19 C22 C27 55.3(6) . . . . ?
 C14 C13 C12 C11 173.2(5) . . . . ?
 C25 C24 C23 C22 0.8(8) . . . . ?
 C5 C6 C1 O1 179.5(4) . . . . ?
 C5 C6 C1 C2 1.3(7) . . . . ?
 C2 C3 C4 C5 1.6(11) . . . . ?

_shelx_res_file
;
TITL 20220926-pl-4314_a.res in P2(1)2(1)2(1)
    20220926-pl-4314.res
    created by SHELXL-2018/3 at 11:55:40 on 26-Sep-2022
REM Old TITL 20220926-Yan HL-PL-4314_auto in P2(1)2(1)2(1)
REM SHELXT solution in P2(1)2(1)2(1): R1 0.199, Rweak 0.050, Alpha 0.006
REM <I/s> 0.747 for 22 systematic absences, Orientation as input
REM Flack x = 0.008 ( 0.008 ) from 1070 Parsons' quotients
REM Formula found by SHELXT: C27 O2 Cl Br
CELL 0.71073 10.1359 13.7691 16.5452 90 90 90
ZERR 4 0.0005 0.0007 0.0009 0 0 0
LATT -1
SYMM 0.5-X,-Y,0.5+Z
SYMM -X,0.5+Y,0.5-Z
SYMM 0.5+X,0.5-Y,-Z
SFAC C H Br Cl O
UNIT 108 80 4 4 8

L.S. 30
PLAN  4
CONF
BOND
list 4
fmap 2 53
MORE -1
ACTA
BOND $H
REM <olex2.extras>
REM <HklSrc "%.\\20220926-PL-4314.hkl">
REM </olex2.extras>

WGHT    0.036900
FVAR       0.46432
BR1   3    0.129759    0.251265    0.245011    11.00000    0.06155    0.05123 =
         0.10779    0.00152   -0.02597   -0.01416
CL1   4    0.566250    0.598853    0.466845    11.00000    0.11438    0.12682 =
         0.07196   -0.00690   -0.02911   -0.02876
O2    5    0.096255    0.493450    0.351917    11.00000    0.04545    0.05590 =
         0.06261    0.00073    0.01377   -0.00058
O1    5    0.394317    0.377919    0.394400    11.00000    0.06107    0.04084 =
         0.04054    0.00709   -0.00866    0.00312
C18   1    0.336778    0.443666    0.189305    11.00000    0.04267    0.03380 =
         0.03424    0.00360   -0.00456    0.00239
C10   1    0.147226    0.494594    0.285018    11.00000    0.04019    0.03029 =
         0.05020   -0.00390    0.00423   -0.00432
C8    1    0.312002    0.374741    0.327341    11.00000    0.03965    0.03884 =
         0.03694    0.00435    0.00021    0.00129
C9    1    0.295130    0.464946    0.276634    11.00000    0.03883    0.02827 =
         0.03545    0.00366    0.00052    0.00124
C7    1    0.256083    0.286422    0.321447    11.00000    0.03912    0.03986 =
         0.04995    0.00411    0.00421    0.00009
C17   1    0.450477    0.394925    0.171819    11.00000    0.04990    0.04730 =
         0.03703    0.00381    0.00250    0.00393
AFIX  43
H17   2    0.502453    0.372147    0.214084    11.00000   -1.20000
AFIX   0
C19   1    0.373842    0.554163    0.314278    11.00000    0.04139    0.03542 =
         0.03730    0.00186    0.00312    0.00021
AFIX  13
H19   2    0.352545    0.554355    0.372055    11.00000   -1.20000
AFIX   0
C24   1    0.200946    0.798063    0.302973    11.00000    0.04891    0.04695 =
         0.07728   -0.00947    0.00097    0.00172
AFIX  43
H24   2    0.150807    0.836959    0.337152    11.00000   -1.20000
AFIX   0
C11   1    0.077436    0.527115    0.213393    11.00000    0.04137    0.04484 =
         0.07496    0.00190   -0.01049    0.00914
AFIX  43
H11   2   -0.006371    0.553816    0.218853    11.00000   -1.20000
AFIX   0
C22   1    0.325924    0.651563    0.281587    11.00000    0.03737    0.03593 =
         0.03784   -0.00043   -0.00268   -0.00611
C23   1    0.249582    0.710932    0.330388    11.00000    0.04630    0.04202 =
         0.04847   -0.00182    0.00097   -0.00020
AFIX  43
H23   2    0.230805    0.691357    0.382942    11.00000   -1.20000
AFIX   0
C6    1    0.303261    0.227596    0.387204    11.00000    0.04903    0.03977 =
         0.06031    0.01554    0.01404    0.00765
C13   1    0.257598    0.475542    0.124925    11.00000    0.05042    0.03828 =
         0.04312    0.00610   -0.00845   -0.00079
C27   1    0.355631    0.684537    0.204746    11.00000    0.04598    0.03988 =
         0.05127    0.00227    0.00081   -0.00395
AFIX  43
H27   2    0.410294    0.647833    0.171504    11.00000   -1.20000
AFIX   0
C16   1    0.491045    0.378255    0.092594    11.00000    0.05861    0.05128 =
         0.05441   -0.00397    0.00210    0.00595
AFIX  43
H16   2    0.567671    0.343177    0.082408    11.00000   -1.20000
AFIX   0
C12   1    0.130339    0.519673    0.140246    11.00000    0.06050    0.05371 =
         0.05532    0.00689   -0.02018    0.01090
AFIX  43
H12   2    0.083170    0.544095    0.096526    11.00000   -1.20000
AFIX   0
C26   1    0.304887    0.771506    0.176853    11.00000    0.05331    0.05035 =
         0.05949    0.01669   -0.00798   -0.01413
AFIX  43
H26   2    0.324582    0.791818    0.124621    11.00000   -1.20000
AFIX   0
C1    1    0.387310    0.286607    0.429039    11.00000    0.05815    0.04384 =
         0.04571    0.01524    0.01066    0.01338
C20   1    0.524264    0.544203    0.309141    11.00000    0.04771    0.04610 =
         0.05495    0.00094   -0.00654    0.00005
AFIX  23
H20A  2    0.548928    0.478929    0.325203    11.00000   -1.20000
H20B  2    0.551464    0.553135    0.253426    11.00000   -1.20000
AFIX   0
C14   1    0.300594    0.461025    0.045437    11.00000    0.06725    0.06568 =
         0.04048    0.00472   -0.01257   -0.00205
AFIX  43
H14   2    0.249623    0.483546    0.002621    11.00000   -1.20000
AFIX   0
C25   1    0.226314    0.828180    0.224626    11.00000    0.04966    0.04152 =
         0.09297    0.01481   -0.00793    0.00415
AFIX  43
H25   2    0.190642    0.885741    0.204946    11.00000   -1.20000
AFIX   0
C5    1    0.284359    0.130776    0.413544    11.00000    0.06397    0.04853 =
         0.09226    0.02139    0.02491    0.00919
AFIX  43
H5    2    0.228573    0.088187    0.386426    11.00000   -1.20000
AFIX   0
C2    1    0.459217    0.257863    0.496112    11.00000    0.08325    0.06494 =
         0.05065    0.01385   -0.00314    0.02679
AFIX  43
H2    2    0.517440    0.299255    0.522583    11.00000   -1.20000
AFIX   0
C3    1    0.438303    0.163712    0.520732    11.00000    0.09624    0.08803 =
         0.06737    0.03605    0.01602    0.03822
AFIX  43
H3    2    0.483788    0.140621    0.565608    11.00000   -1.20000
AFIX   0
C15   1    0.417755    0.413670    0.029998    11.00000    0.07013    0.06827 =
         0.03551   -0.00431    0.00177   -0.00500
AFIX  43
H15   2    0.446763    0.405882   -0.022933    11.00000   -1.20000
AFIX   0
C21   1    0.597089    0.616026    0.361532    11.00000    0.05205    0.05606 =
         0.08423    0.00324   -0.01270   -0.01383
AFIX  23
H21A  2    0.570898    0.681314    0.346445    11.00000   -1.20000
H21B  2    0.691031    0.609895    0.351582    11.00000   -1.20000
AFIX   0
C4    1    0.353300    0.103065    0.481703    11.00000    0.09479    0.05890 =
         0.09891    0.04373    0.03422    0.03704
AFIX  43
H4    2    0.341264    0.040592    0.501758    11.00000   -1.20000
AFIX   0
HKLF 4


REM  20220926-pl-4314_a.res in P2(1)2(1)2(1)
REM wR2 = 0.0996, GooF = S = 1.010, Restrained GooF = 1.010 for all data
REM R1 = 0.0469 for 3171 Fo > 4sig(Fo) and 0.1004 for all 5245 data
REM 280 parameters refined using 0 restraints

END

WGHT      0.0369      0.0000

REM Highest difference peak  0.234,  deepest hole -0.626,  1-sigma level  0.058
Q1    1   0.1557  0.1224  0.3366  11.00000  0.05    0.23
Q2    1  -0.0832  0.6197  0.1814  11.00000  0.05    0.23
Q3    1   0.3052  0.4994  0.3167  11.00000  0.05    0.22
Q4    1   0.0877  0.3813  0.3227  11.00000  0.05    0.22
;
_shelx_res_checksum                60184
_shelx_hkl_file
;
   0   0   3    0.42    1.12
   0   0   4 2710.28   39.09
   0   0   5    6.22    2.34
   0   0   5    4.62    1.39
   0   0   6   88.97    4.49
   0   0   6  105.08    6.81
   0   0   7    5.11    3.35
   0   0   7    6.40    1.82
   0   0   8  164.78    9.95
   0   0   8  162.36    6.78
   0   0   9   -0.12    4.11
   0   0   9    0.28    1.63
   0   0  10   16.76    5.22
   0   0  10   16.03    2.82
   0   0  11    3.57    2.22
   0   0  11    2.39    4.55
   0   0  12   16.40    6.27
   0   0  12   14.36    3.16
   0   0  13    4.84    2.50
   0   0  13    2.59    5.07
   0   0  14  263.99   16.72
   0   0  14  264.27   11.21
   0   0  15    6.42    3.01
   0   0  15    7.39    6.32
   0   0  16    1.44    2.34
   0   0  16   -1.11    4.60
   0   0  17    0.39    6.24
   0   0  18    2.38    5.56
   0   0  19    0.00    6.13
   0   0  20   14.57    7.55
   0   0  21   -2.73    5.78
   0   1  -3   58.62    3.60
   0  -1   3   55.76    3.53
   0  -1   4  619.40   14.20
   0   1  -4  618.60   14.31
   0   1   4  578.41    9.32
   0   1   5  153.97    4.40
   0   1  -5  160.42    7.42
   0  -1   5  161.37    7.55
   0  -1   6  194.26    9.27
   0   1   6  189.97    5.57
   0  -1   7   34.74    4.91
   0   1   7   34.43    2.58
   0   1   8   25.59    4.91
   0  -1   8   27.68    5.22
   0  -1   8   25.04    3.35
   0   1   8   24.75    2.57
   0  -1   9   51.80    4.52
   0  -1   9   59.29    6.90
   0   1   9   54.86    3.70
   0   1   9   55.64    6.47
   0  -1  10   37.17    6.44
   0  -1  10   35.79    4.22
   0   1  10   36.53    3.41
   0   1  10   46.45    6.89
   0  -1  11  269.01   14.75
   0  -1  11  243.24   10.51
   0   1  11  252.72    8.91
   0   1  11  277.29   14.76
   0  -1  12    2.46    2.90
   0  -1  12    1.90    5.31
   0   1  12    5.12    2.38
   0   1  12   -0.65    4.84
   0   1  13   -3.69    5.13
   0   1  13    4.20    2.05
   0  -1  13    8.61    6.02
   0  -1  13    1.54    2.69
   0  -1  14   29.73    7.52
   0   1  14   27.19    7.25
   0   1  14   26.33    3.58
   0  -1  14   32.41    4.81
   0  -1  15   38.06    5.12
   0   1  15   33.77    3.89
   0  -1  15   29.76    7.00
   0   1  15   28.97    7.31
   0  -1  16    5.81    5.80
   0   1  16    2.66    4.60
   0  -1  16    6.99    3.20
   0  -1  17    9.09    6.43
   0   1  17    5.90    6.54
   0  -1  18   -1.77    6.74
   0   1  18  -11.07    6.61
   0   1  19    2.38    5.84
   0  -1  19    8.81    6.54
   0   1  20    0.00    6.73
   0   1  21    0.00    4.95
   0   2   2 1894.85   27.18
   0  -2   2 1864.81   28.27
   0  -2  -2 1947.32   27.01
   0   2   3    0.88    1.15
   0   2  -3    2.32    1.39
   0   2  -4 2099.66   33.80
   0  -2   4 2031.49   33.45
   0   2  -5   82.91    5.65
   0  -2   5   78.32    5.91
   0   2   6 1656.73   21.51
   0  -2   6 1590.05   31.85
   0   2   7   66.18    2.86
   0  -2   7   67.43    6.36
   0  -2   8  463.90   16.94
   0   2   8  445.27    9.26
   0   2   9  204.29    6.21
   0  -2   9  218.96   12.13
   0  -2   9  189.41    9.40
   0   2  10   67.27    3.78
   0  -2  10   60.50    7.61
   0  -2  10   65.88    5.87
   0  -2  11   39.68    7.15
   0   2  11   33.75    3.05
   0  -2  11   36.25    4.70
   0   2  11   33.37    5.92
   0   2  12  720.68   15.54
   0  -2  12  737.72   26.56
   0  -2  12  709.71   20.95
   0   2  12  758.06   25.60
   0  -2  13   77.78    9.98
   0   2  13   73.33    4.65
   0   2  13   70.76    9.15
   0  -2  13   69.98    6.78
   0  -2  14   67.89   10.17
   0   2  14   68.86    4.67
   0   2  14   79.64   10.03
   0  -2  14   68.02    6.82
   0  -2  15   21.96    4.64
   0   2  15   13.38    5.77
   0  -2  15   21.58    7.33
   0  -2  16   62.40    6.89
   0   2  16   57.58    9.06
   0  -2  16   59.05    9.81
   0  -2  17    2.70    3.21
   0  -2  17   -1.97    5.69
   0   2  17    6.66    5.93
   0   2  18    5.42    6.23
   0   2  19    2.69    6.77
   0   2  20   -6.90    6.32
   0   2  21    4.52    5.24
   0   3   0   -0.72    1.57
   0  -3   0    0.05    1.03
   0   3  -1 2998.53   41.89
   0  -3   1 2870.39   41.72
   0  -3  -1 2976.34   41.07
   0   3   1 2846.35   41.31
   0   3   2  336.93    9.55
   0  -3  -2  342.11    9.46
   0  -3   2  343.20   10.21
   0   3   3   87.55    4.84
   0  -3   3   92.83    5.37
   0  -3  -3   89.04    4.66
   0   3  -4  192.57    8.48
   0   3   4  172.07    7.09
   0   3   5  298.75    9.65
   0   3  -5  304.51   11.45
   0   3   6    1.12    2.02
   0   3   7   84.86    5.79
   0   3   8  154.24    3.89
   0  -3   8  156.33   10.34
   0   3   9  338.28    6.90
   0  -3   9  311.82   15.18
   0  -3  10   56.82    7.67
   0   3  10   62.23    2.92
   0  -3  10   61.02    6.21
   0   3  11   42.09    2.63
   0  -3  11   37.55    7.32
   0  -3  11   35.77    5.05
   0  -3  12   -1.23    3.89
   0  -3  12    3.93    4.84
   0   3  12    2.96    1.29
   0   3  12   -2.07    4.53
   0  -3  13  239.51   12.87
   0   3  13  256.49   15.40
   0  -3  13  235.11   16.00
   0   3  13  253.17    7.40
   0   3  14    6.83    5.23
   0  -3  14    0.28    4.87
   0  -3  14   -0.73    3.34
   0  -3  15    2.37    3.49
   0   3  15    4.69    5.04
   0  -3  16   24.51    5.26
   0   3  16   22.08    6.99
   0  -3  17    2.34    3.20
   0   3  17    7.32    6.01
   0  -3  18   14.75    4.73
   0   3  18    5.64    6.29
   0   3  19   20.37    8.06
   0   3  20    4.80    5.56
   0   3  21   -5.68    5.22
   0  -4   0 2264.64   36.08
   0   4   0 2263.92   36.69
   0   4  -1  117.56    6.58
   0  -4   1  101.36    5.80
   0  -4  -1  107.80    5.78
   0   4   1  108.48    6.14
   0  -4   2 6587.95   87.24
   0   4  -2 6616.26   87.23
   0   4   2 6641.63   86.13
   0   4   3   -0.14    1.95
   0  -4  -3    0.08    0.91
   0  -4   3   -0.02    1.46
   0  -4  -4 1223.68   23.19
   0   4   4 1196.40   23.97
   0  -4  -4 1201.26   17.82
   0  -4   4 1208.06   25.45
   0   4   5   77.14    5.54
   0  -4  -5   77.92    2.51
   0  -4   5   77.51    5.91
   0   4   6  429.30   13.31
   0   4   7  119.63    7.28
   0   4   8  555.43   16.44
   0   4   9    3.01    2.76
   0   4  10  375.40   14.40
   0   4  11    3.48    3.31
   0  -4  11   -6.01    4.45
   0  -4  12   67.01    7.50
   0   4  12   75.66    7.16
   0   4  13   23.22    4.73
   0  -4  13   10.39    4.59
   0   4  14   20.05    4.52
   0  -4  14   14.44    4.51
   0   4  14   28.20    6.88
   0  -4  15   -0.95    3.54
   0   4  15   -0.73    2.87
   0   4  15    3.14    4.99
   0  -4  16  124.52   10.49
   0   4  16  131.78   13.31
   0   4  16  142.38   10.26
   0   4  17   26.26    7.71
   0  -4  17   30.39    6.16
   0  -4  18    2.47    3.69
   0   4  18   -2.78    4.80
   0   4  19    5.40    5.50
   0   4  20    2.19    5.81
   0   4  21    4.28    5.50
   0  -5   0   -0.62    1.66
   0   5   0    1.56    2.60
   0   5  -1  124.38    7.63
   0   5   1  111.79    7.05
   0  -5  -1  111.70    6.54
   0  -5   1  102.31    6.50
   0   5   2   15.43    3.10
   0   5  -2   13.58    3.52
   0  -5  -2   17.71    2.84
   0  -5   2   18.14    2.99
   0   5   3    5.30    2.51
   0  -5  -3    7.17    1.89
   0   5   4  188.41    9.12
   0  -5  -5  133.41    4.48
   0   5   5  134.15    8.03
   0  -5  -6   49.69    2.11
   0   5   6   47.28    5.25
   0   5   7   40.22    5.14
   0   5   8    2.88    3.16
   0   5   9   15.85    4.08
   0   5  10  231.96   12.05
   0   5  11   12.39    4.05
   0   5  12   22.08    4.73
   0  -5  12   11.96    4.03
   0   5  13   95.18    8.38
   0  -5  13   79.42    8.60
   0   5  14   80.42    8.15
   0  -5  14   79.95    9.04
   0   5  15    9.39    5.89
   0   5  15    7.06    3.83
   0  -5  15    3.33    4.53
   0  -5  16   -5.56    4.99
   0   5  16    4.62    5.33
   0   5  16    2.30    3.52
   0   5  17   11.29    6.55
   0  -5  17    7.75    4.45
   0  -5  18   13.18    5.18
   0   5  18    0.63    5.05
   0   5  19    9.40    6.20
   0  -5  19   17.27    5.65
   0   5  20   -6.32    6.13
   0   5  21   11.64    7.08
   0   6   0 1496.66   31.87
   0   6  -1    2.79    3.68
   0   6   1    0.91    2.84
   0   6   2   38.02    4.99
   0   6  -2   38.01    5.31
   0   6   3   -0.80    3.44
   0   6   4 1390.08   30.12
   0   6   5  429.16   15.74
   0   6   6  268.11   12.41
   0  -6  -6  253.85    6.74
   0  -6  -7   70.67    2.58
   0   6   7   69.66    6.86
   0   6   8  232.26   12.07
   0   6   9   78.24    7.81
   0   6  10  186.65   11.26
   0   6  11   -2.68    3.51
   0  -6  12  232.95   14.51
   0   6  12  261.72   14.17
   0   6  13   70.71    7.84
   0  -6  13   63.38    8.28
   0  -6  14  358.53   18.73
   0   6  14  406.53   18.14
   0  -6  15    1.57    4.63
   0   6  15    9.60    4.50
   0   6  16   34.87    7.96
   0  -6  16   22.43    6.35
   0   6  16   33.95    6.10
   0  -6  17   10.36    5.60
   0   6  17   11.07    6.41
   0   6  18   17.68    6.74
   0  -6  18   12.69    5.41
   0  -6  19    3.59    3.87
   0   6  19    2.29    5.57
   0   6  20   -4.78    6.00
   0   6  21    3.14    6.15
   0   7   0   -1.15    4.12
   0   7   1   -0.64    4.12
   0   7  -1    0.50    4.35
   0   7   2   -1.31    4.19
   0   7  -2    2.14    3.94
   0   7   3    3.06    4.07
   0   7   4   44.35    6.04
   0   7   5  172.85   10.45
   0  -7  -6    4.72    1.38
   0   7   6    1.14    3.80
   0   7   7   89.44    8.36
   0  -7  -7   89.40    3.87
   0   7   8   18.29    5.25
   0   7   9   23.19    5.33
   0   7  10  193.76   12.56
   0   7  11  356.39   16.96
   0  -7  12   -6.15    6.29
   0   7  12    1.72    3.75
   0  -7  13   55.49    8.66
   0   7  13   71.58    8.33
   0   7  14    2.18    4.04
   0  -7  14   -0.55    5.60
   0  -7  15   19.10    6.58
   0   7  15   33.71    6.48
   0  -7  16   -0.83    5.51
   0   7  16    4.53    3.80
   0   7  17   35.45    8.38
   0  -7  17   16.20    6.35
   0  -7  18    2.50    4.85
   0   7  18   13.27    6.05
   0  -7  19   -2.05    4.11
   0   7  19    5.88    6.43
   0  -7  20    4.36    5.01
   0   8   0 2501.04   49.60
   0   8  -1   73.69    8.29
   0   8   1   70.88    8.19
   0   8   2  335.31   15.87
   0   8  -2  349.08   16.41
   0   8   3  148.44   10.91
   0   8   4   85.29    8.44
   0   8   5   25.97    5.28
   0  -8  -6  512.79   13.32
   0   8   6  581.64   20.99
   0   8   7   -1.95    4.70
   0  -8  -7    4.41    1.40
   0   8   8  928.71   28.52
   0  -8  -8  932.04   15.61
   0  -8  -8  937.27   15.21
   0   8   9  295.82   15.79
   0   8  10  156.48   12.02
   0   8  11   36.41    6.75
   0   8  12  189.07   13.35
   0  -8  12  168.99   13.71
   0   8  13    0.66    3.69
   0  -8  13   -7.87    6.26
   0   8  14    1.96    3.74
   0  -8  14   -3.29    5.29
   0  -8  15   -2.94    4.68
   0   8  15    4.25    4.01
   0  -8  16    3.59    4.53
   0   8  17    3.04    4.98
   0  -8  17    5.56    4.96
   0   8  18    2.18    5.68
   0  -8  18    5.41    4.61
   0  -8  19    1.84    4.42
   0  -8  20    0.05    4.45
   0   9   0   -0.47    5.11
   0   9   1   95.80    9.43
   0   9  -1  104.86   10.16
   0   9  -2   91.26    9.53
   0   9   2   88.95    9.15
   0   9   3   13.43    5.74
   0   9   4    3.30    4.90
   0   9   5    8.86    5.32
   0   9   6   -1.51    4.33
   0   9   7   89.67    9.51
   0  -9  -7   70.01    4.64
   0   9   8   51.24    7.59
   0  -9  -8   52.07    3.47
   0   9   9    0.69    4.72
   0   9  10   29.30    6.33
   0   9  11   32.58    6.83
   0  -9  12   -2.46    6.52
   0   9  12    9.29    5.38
   0   9  13    4.36    3.98
   0  -9  13   -2.70    6.18
   0   9  14   -3.62    4.48
   0  -9  14   -2.52    5.36
   0   9  15   11.27    4.94
   0  -9  15   -1.38    5.71
   0  -9  16   -4.26    5.83
   0  -9  17   -5.93    6.14
   0  -9  18   -7.48    6.18
   0  -9  19    0.00    5.17
   0  10   0  204.05   14.37
   0  10   1  107.09   10.67
   0  10  -1  109.05   10.95
   0  10  -2  755.29   27.35
   0  10   2  771.42   27.66
   0  10   3    1.21    5.46
   0  10   4  675.23   25.75
   0  10   5    5.53    5.40
   0  10   6  461.66   21.54
   0  10   7    0.99    5.47
   0  10   8  140.74   12.36
   0  10   9   23.17    6.26
   0  10  10   11.73    5.72
   0  10  11   -3.81    4.53
   0 -10  12   34.27    7.22
   0  10  12   49.15    8.26
   0 -10  13   -8.16    7.25
   0  10  13    3.64    4.81
   0 -10  14   -0.79    6.01
   0  10  14    2.09    4.50
   0 -10  15    1.46    4.73
   0  10  15    4.58    4.93
   0 -10  16    0.97    5.82
   0 -10  17   -3.52    6.16
   0  11   0    1.62    6.19
   0  11   1   -7.12    6.40
   0  11  -1   -3.45    5.81
   0  11   2    5.20    6.04
   0  11  -2   12.80    5.87
   0  11   3   64.25    9.06
   0  11   4   84.03   10.53
   0  11   5   32.92    7.83
   0  11   6   12.31    5.76
   0  11   7   77.32   10.36
   0  11   8    5.10    5.17
   0  11   9   31.20    6.94
   0  11  10   17.91    5.98
   0  11  11   -0.43    4.62
   0 -11  11   -3.83    6.04
   0  11  12   15.69    6.79
   0 -11  12   -8.38    7.69
   0  11  13    4.64    4.88
   0 -11  13    2.47    4.75
   0  11  14    0.21    4.09
   0 -11  14   -9.31    7.51
   0 -11  15   -4.95    5.72
   0  11  15   -3.75    5.01
   0 -11  16    0.00    5.41
   0  12   0   20.96    6.71
   0  12  -1    6.09    6.67
   0  12   1    3.71    6.48
   0  12   2  140.86   13.64
   0  12   3    0.91    5.49
   0  12   4  550.92   25.98
   0  12   5    5.12    6.41
   0  12   6  176.42   15.50
   0  12   7   11.38    6.35
   0  12   8  275.44   18.75
   0  12   9    4.87    5.01
   0  12  10  104.89   11.96
   0 -12  11   -7.98    6.76
   0  12  11    3.46    5.85
   0  12  12    1.40    5.28
   0 -12  12   -2.49    7.06
   0  12  13   -4.99    5.62
   0 -12  13  -12.83    7.77
   0  12  14   10.16    5.66
   0 -12  14  -10.07    5.88
   0 -12  15  -11.61    7.49
   0  13   0   -2.70    6.75
   0  13   1    0.71    6.32
   0  13  -1    4.63    5.85
   0  13   2   -5.86    6.32
   0  13   3   17.72    7.38
   0  13   4   16.51    7.69
   0  13   5   63.37   10.60
   0  13   6   33.20    9.04
   0  13   7    2.89    5.09
   0  13   8    3.27    5.96
   0  13   9   -2.92    5.71
   0  13  10    0.95    4.99
   0 -13  10  -12.17    8.03
   0 -13  11  -11.67    7.13
   0  13  11   -4.07    5.83
   0  13  12   -0.09    5.72
   0 -13  12   -9.28    5.88
   0 -13  13  -12.94    7.52
   0  13  13    1.57    5.30
   0  13  14    2.32    4.81
   0  14   0  208.37   17.26
   0  14   1   -0.65    4.87
   0  14   2   87.56   11.79
   0  14   3    3.25    6.30
   0  14   4  199.24   17.35
   0  14   5   -0.80    5.37
   0  14   6   79.96   11.95
   0  14   7   13.15    7.98
   0  14   8   92.24   12.88
   0 -14   9  -17.30    8.90
   0  14   9    6.81    7.10
   0 -14  10    1.05    6.47
   0  14  10   21.86    8.19
   0 -14  11  -11.41    6.99
   0  14  11    0.97    4.49
   0  14  12    2.37    6.42
   0 -14  12   -7.32    5.74
   0  14  13    4.52    6.46
   0  14  14    5.43    5.30
   0  15   0   -0.14    6.71
   0  15   1    6.97    7.28
   0  15   2   22.97    7.63
   0 -15  -3    9.84    4.47
   0  15   3   10.53    6.72
   0  15   4   -0.37    6.50
   0  15   5   15.90    8.41
   0  15   6   10.72    6.26
   0 -15   7    0.18    6.54
   0  15   7   -5.70    6.09
   0 -15   8   -2.06    5.60
   0  15   8    5.49    5.64
   0 -15   9    2.33    5.04
   0  15   9    8.73    5.97
   0  15  10    4.93    6.35
   0 -15  10   -8.56    6.16
   0  15  11   10.49    7.83
   0  15  12    5.21    6.30
   0  15  13  -10.65    6.09
   0 -16   0   39.76    7.75
   0  16   1    1.19    6.97
   0 -16  -1   -4.70    4.07
   0 -16   1   -9.21    6.01
   0  16   2   57.08   10.89
   0 -16   2   46.61    8.49
   0  16   3    6.74    6.83
   0 -16   3   -1.45    5.68
   0  16   4   18.82    7.79
   0 -16   4    0.63    5.89
   0 -16   5  -15.22    7.19
   0  16   5   -3.29    7.38
   0  16   6   32.41    9.85
   0 -16   6    3.71    5.73
   0  16   7    0.00    6.13
   0 -16   7   -6.92    6.24
   0  16   8    4.35    6.28
   0 -16   8   -5.61    6.97
   0  16   9  -13.54    7.98
   0  16  10   -8.31    6.73
   0 -17   0   -5.32    5.27
   0 -17   1  -10.45    5.87
   0 -17   2   -7.42    5.45
   0  17   2   -3.73    7.44
   0 -17   3   -0.18    4.61
   0  17   3    5.35    7.10
   0  17   4    1.27    5.79
   0 -17   4  -10.32    6.30
   0 -17   5   -9.30    7.04
   0  17   5    1.89    6.93
   0 -17   6  -12.00    5.97
   0 -18   1   -5.16    5.36
   0 -18   2    4.64    4.82
   0 -18   3   -2.58    4.38
   1   0   3 5110.05   62.91
  -1   0  -3 5162.46   64.22
  -1   0  -3 5235.92   63.44
   1   0   4  109.48    5.24
  -1   0  -4  100.18    4.42
   1   0   4  101.15    4.31
  -1   0  -4  119.33    5.28
   1   0   5  210.27    6.86
   1   0   5  212.69    8.20
  -1   0  -5  225.44    7.39
  -1   0  -5  220.42    8.18
  -1   0  -6  184.83    7.14
   1   0   6  158.50    7.89
   1   0   6  165.99    6.38
   1   0   7 1986.06   31.10
   1   0   7 1936.57   35.50
   1   0   8  213.52   10.66
   1   0   8  213.28    8.14
   1   0   9  512.00   17.93
   1   0   9  526.63   14.09
   1   0  10  287.05   13.80
   1   0  10  269.57   10.19
  -1   0  10  291.52   14.81
   1   0  11  478.72   19.22
  -1   0  11  515.02   20.85
   1   0  11  499.75   14.63
  -1   0  11  489.28   14.36
  -1   0  12   25.93    6.25
   1   0  12   25.34    5.84
   1   0  12   28.68    4.18
  -1   0  12   21.26    3.30
   1   0  13   43.51    4.88
  -1   0  13   34.18    7.42
  -1   0  13   37.43    4.35
   1   0  13   43.05    7.59
  -1   0  14   24.55    3.72
  -1   0  14   21.11    6.46
   1   0  14   26.93    6.92
   1   0  14   28.14    4.22
  -1   0  15    3.79    2.54
   1   0  15    3.73    2.73
  -1   0  15    1.58    5.07
   1   0  15    4.77    5.04
  -1   0  16   -1.42    6.21
   1   0  16   -0.17    2.55
   1   0  16    1.34    4.53
  -1   0  17    7.73    6.16
   1   0  17    3.31    5.33
  -1   0  18   -0.79    5.72
   1   0  18    5.23    6.48
  -1   0  19    0.00    6.70
  -1   0  20   11.59    7.48
  -1   0  21    8.92    7.56
  -1   1  21    0.00    6.59
  -1   1  20   11.90    7.51
  -1   1  19    1.62    5.34
  -1   1  18   11.67    6.39
  -1   1  17    6.44    6.74
   1  -1  17    4.02    2.96
  -1   1  16    0.80    6.10
   1  -1  16   -2.49    5.16
   1  -1  16    1.86    2.66
  -1   1  15   59.50    9.78
   1  -1  15   59.08    6.25
   1  -1  15   46.19    8.08
   1  -1  14    3.55    3.11
  -1   1  14    0.71    1.89
   1  -1  14    5.33    5.32
  -1   1  14    3.27    5.94
  -1   1  13  159.28    7.49
   1  -1  13  166.71    9.57
   1  -1  13  163.73   13.07
  -1   1  13  168.27   13.45
  -1   1  12   45.64    3.99
   1  -1  12   47.49    7.53
   1  -1  12   47.40    5.30
  -1   1  12   53.56    8.00
   1  -1  11  154.09   11.54
  -1   1  11  158.85   11.94
   1  -1  11  154.15    8.50
  -1   1  11  149.30    6.73
  -1   1  10   27.28    2.87
   1  -1  10   27.16    5.96
   1  -1  10   30.26    4.11
   1  -1   9  536.82   18.74
   1  -1   9  498.99   14.47
  -1   1   9  509.53   12.11
   1  -1   8  326.25   10.93
   1  -1   8  345.48   14.02
  -1  -1  -7  950.27   18.29
   1  -1   7  929.72   22.57
   1  -1   6  188.66    8.90
   1  -1   6  201.68    7.79
  -1  -1  -6  200.17    6.78
   1  -1   5 1200.62   21.43
  -1  -1  -5 1217.19   19.65
  -1   1   4  201.04    4.77
   1  -1   4  193.00    6.73
  -1  -1  -4  202.29    5.74
   1  -1   3  330.65    8.37
  -1  -1  -3  319.68    7.14
  -1   1   3  345.51    6.15
  -1   1   3  323.84    6.06
   1   1  -2 1666.83   21.86
  -1   1   2 1672.29   20.87
   1  -1   2 1654.10   23.97
  -1   1  -2 1658.15   23.99
  -1  -1   2 1627.98   21.19
   1   1   2 1574.73   21.05
   1  -1  -2 1634.28   20.72
   1   1   3  193.98    5.13
  -1   1  -3  193.62    6.54
   1   1   3  187.37    5.56
  -1  -1   3  199.68    4.89
  -1   1  -4  225.12    7.69
  -1   1  -4  233.37    8.27
   1   1   4  223.06    7.12
   1   1   4  228.98    6.06
   1   1   5 1183.42   21.86
   1   1   5 1140.45   18.69
  -1  -1   5 1216.25   24.11
  -1   1  -5 1228.27   23.68
   1   1   6  209.38    8.74
  -1  -1   6  196.13    9.51
   1   1   6  197.39    6.50
  -1   1  -6  215.07    9.33
  -1  -1   7  887.56   22.61
   1   1   7  885.37   20.85
   1   1   7  869.86   16.57
   1   1   8  357.93   13.42
  -1  -1   8  372.04   15.06
   1   1   8  344.87    9.89
   1   1   9  479.63   12.49
  -1  -1   9  498.91   18.74
   1   1   9  512.85   17.13
  -1  -1  10   31.00    6.48
   1   1  10   36.65    3.50
   1   1  10   32.00    5.58
  -1  -1  11  141.38   11.46
   1   1  11  144.07   10.35
   1   1  11  140.63    7.04
  -1  -1  12   54.08    5.44
   1   1  12   54.51    7.39
  -1  -1  12   53.75    8.40
   1   1  12   57.59    4.90
  -1  -1  13  186.88    9.86
   1   1  13  177.77   12.76
   1   1  13  188.98    8.82
  -1  -1  13  201.01   14.69
   1   1  14    4.52    2.29
   1   1  14   -0.91    5.23
  -1  -1  14    1.83    2.72
  -1  -1  14   -2.38    5.45
  -1  -1  15   56.66    9.75
   1   1  15   44.56    8.07
   1   1  15   57.99    5.33
  -1  -1  15   50.62    5.71
   1   1  16    1.51    4.49
  -1  -1  16   -2.41    5.85
  -1  -1  16   -0.15    2.55
   1   1  17   -3.71    6.33
  -1  -1  17    9.63    6.43
   1   1  18    7.56    5.53
  -1  -1  18   12.31    7.61
   1   1  19   -4.28    5.66
  -1  -1  19   -3.34    5.56
  -1  -1  20   15.96    8.37
   1   1  20   10.49    6.62
  -1  -1  21    4.96    5.59
  -1   2  21   16.37    8.02
  -1   2  20    0.00    6.62
  -1   2  19   19.14    8.20
  -1   2  18    9.30    6.91
  -1   2  17   22.59    8.22
   1  -2  17   10.66    3.91
  -1   2  16    4.38    6.71
   1  -2  16    3.85    3.34
  -1   2  15  110.65   12.27
   1  -2  15   96.00    8.12
  -1   2  14   67.29    4.44
  -1   2  14   76.55   10.09
   1  -2  14   65.86    6.92
  -1   2  13  220.90   14.82
   1  -2  13  196.36   10.99
  -1   2  13  195.42    7.32
  -1   2  12  175.34    6.48
   1  -2  12  169.21    9.77
  -1   2  11   18.05    2.20
   1  -2  11   22.90    4.28
   1  -2  10   90.63    6.85
  -1   2  10  100.97    4.40
   1  -2   9  246.56   10.59
  -1   2   9  240.30    6.37
   1  -2   8  202.47    9.20
  -1  -2  -8  205.37    7.36
  -1   2   8  209.14    5.47
  -1   2   7   23.08    1.58
  -1  -2  -7   21.88    2.25
   1  -2   7   19.73    3.31
  -1   2   7   28.16    2.73
  -1   2   6  393.38    6.83
   1  -2   6  397.30   12.10
  -1   2   6  391.97    9.66
  -1  -2  -6  387.00    9.05
  -1  -2  -5 1598.85   23.21
   1  -2   5 1585.15   27.66
  -1   2   5 1605.35   24.27
   1  -2   4 1076.09   20.49
  -1   2   4 1088.15   17.76
  -1  -2  -4 1110.98   16.87
   1   2  -3 1513.82   23.08
  -1  -2  -3 1480.66   21.14
   1   2  -3 1512.79   25.14
  -1   2   3 1480.19   22.11
   1  -2   3 1500.64   24.65
  -1   2   2  911.09   12.91
  -1   2   2  898.36   15.40
   1   2  -2  922.20   15.89
   1  -2   2  919.33   16.64
   1   2  -2  903.69   16.38
  -1  -2  -2  920.35   14.76
   1   2  -1  749.73   13.66
  -1  -2  -1  749.00   13.29
  -1   2   1  733.12   11.93
   1  -2   1  749.66   13.73
   1   2  -1  761.22   12.73
  -1   2   1  730.88   13.56
  -1   2   0  196.29    5.65
   1  -2   0  209.78    5.61
  -1  -2   0  205.01    6.09
   1   2   0  212.01    6.21
   1   2   1  875.94   15.42
  -1   2  -1  856.63   15.53
   1  -2  -1  907.29   15.29
  -1  -2   1  884.33   14.18
  -1  -2   1  850.46   14.89
   1  -2  -1  853.76   13.38
  -1   2  -2  877.61   16.76
   1  -2  -2  871.67   12.33
  -1  -2   2  907.38   16.04
  -1  -2   2  858.39   15.09
   1   2   2  867.03   14.43
   1  -2  -2  878.05   14.69
   1  -2  -3 1390.85   20.54
  -1  -2   3 1351.81   21.60
  -1  -2   3 1434.09   23.93
   1   2   3 1365.19   20.10
  -1  -2   4 1105.43   22.24
   1   2   4 1142.03   17.37
  -1  -2   4 1142.53   19.43
   1   2   5 1717.30   24.61
  -1   2  -5 1807.69   32.22
  -1  -2   5 1764.60   31.81
   1   2   6  355.28    8.48
  -1  -2   6  380.09   13.65
  -1  -2   7   50.95    6.35
   1   2   7   48.38    3.13
   1   2   7   49.14    4.66
   1   2   8  222.28    7.12
   1   2   8  219.53   10.20
  -1  -2   8  218.61   11.89
   1   2   9  273.23    8.53
   1   2   9  273.08   12.28
  -1  -2   9  269.15   14.13
   1   2  10  118.87    8.91
   1   2  10  117.76    5.69
  -1  -2  10  112.10   10.11
   1   2  11    9.79    4.18
  -1  -2  11   13.36    6.20
   1   2  11   16.03    2.57
   1   2  12  169.93    7.38
  -1  -2  12  161.87   12.85
   1   2  12  150.70   11.19
  -1  -2  13  210.18   11.51
   1   2  13  208.50   13.76
   1   2  13  215.49    8.75
  -1  -2  13  211.78   15.26
  -1  -2  14   60.02    6.61
   1   2  14   69.16    5.27
  -1  -2  14   74.90   10.15
   1   2  14   65.02    8.60
   1   2  15  111.47   11.11
  -1  -2  15   94.42    8.11
  -1  -2  15   82.59   11.03
  -1  -2  16   -7.96    5.88
  -1  -2  16   -3.57    3.47
   1   2  16   -2.79    5.01
  -1  -2  17   12.13    6.55
   1   2  17    8.53    5.36
  -1  -2  17   16.08    4.36
  -1  -2  18    6.42    7.04
   1   2  18   12.87    6.79
   1   2  19   12.95    6.13
  -1  -2  19    9.35    7.99
   1   2  20    3.59    6.00
  -1  -2  20    0.54    5.02
   1   2  21    0.00    5.10
  -1   3  21    5.13    6.63
  -1   3  20   13.76    7.57
  -1   3  19   -3.58    6.20
  -1   3  18    7.81    6.46
   1  -3  18   11.08    4.31
   1  -3  17   29.29    5.65
  -1   3  17   34.12    8.23
   1  -3  16    6.33    4.16
  -1   3  16    6.60    6.23
  -1   3  15   10.46    3.29
   1  -3  15    8.24    4.11
  -1   3  15   17.80    7.35
   1  -3  14   22.82    5.31
  -1   3  14   28.62    4.42
  -1   3  14   30.42    7.52
  -1   3  13    6.86    1.22
   1  -3  13    2.28    3.62
  -1   3  13    6.37    2.71
  -1   3  12  111.19    3.75
  -1   3  12  117.47    7.45
   1  -3  12  102.51    8.10
  -1   3  11  253.87    5.91
  -1   3  11  267.38   10.77
   1  -3  11  248.14   12.10
  -1   3  11  264.61    5.63
   1  -3  10   36.78    5.32
  -1   3  10   36.05    4.08
  -1  -3  -9  110.85    5.20
   1  -3   9  112.16    7.92
  -1   3   9  116.57    6.57
  -1  -3  -8  186.01    6.26
  -1   3   8  192.39    8.05
   1  -3   8  191.14    9.67
   1  -3   7 1562.13   30.42
  -1  -3  -7 1535.73   23.25
  -1   3   7 1553.19   26.98
   1  -3   6  908.11   21.12
  -1  -3  -6  875.94   15.13
  -1   3   6  913.83   18.35
   1   3  -5  661.22   17.69
  -1  -3  -5  686.17   12.12
  -1   3   5  655.95   14.81
   1  -3   5  690.93   17.29
  -1   3   4   67.11    4.16
   1  -3   4   63.96    4.94
   1   3  -4   66.92    4.92
  -1  -3  -4   64.04    3.05
  -1  -3  -3 1988.10   28.01
   1   3  -3 2019.04   32.22
   1  -3   3 1991.21   32.32
  -1   3   3 1932.89   30.42
   1   3  -3 1976.04   31.28
  -1  -3  -2 2141.67   30.36
   1  -3   2 2172.96   33.09
   1   3  -2 2114.75   32.11
  -1   3   2 2100.77   32.31
   1   3  -2 2152.81   32.72
   1   3  -1   54.55    3.90
  -1   3   1   57.83    4.03
   1  -3   1   63.02    4.43
  -1  -3  -1   50.45    3.52
   1  -3   1   53.58    3.69
  -1  -3   0 2373.11   35.07
   1   3   0 2372.27   35.36
   1  -3   0 2408.35   33.76
   1  -3   0 2414.44   36.04
  -1  -3   1   30.72    2.81
   1  -3  -1   29.62    2.70
   1  -3  -1   27.68    2.32
   1   3   1   29.61    3.11
  -1  -3   2 2053.69   31.47
   1   3   2 2045.90   32.42
   1  -3  -2 2095.60   27.58
   1  -3  -2 2086.88   31.12
   1   3   3 1908.98   31.47
   1  -3  -3 2017.80   29.90
   1  -3  -3 1979.26   24.96
  -1  -3   3 1967.77   30.77
  -1  -3   3 1978.53   31.74
  -1  -3   4   65.42    4.39
   1  -3  -4   67.17    3.88
   1   3   4   62.30    4.60
  -1  -3   4   69.53    5.30
   1   3   4   66.29    3.34
  -1  -3   5  764.04   17.44
   1   3   5  796.30   14.03
  -1  -3   5  807.54   19.89
  -1  -3   6  914.50   23.24
  -1  -3   6  956.60   20.26
   1   3   6  932.98   15.93
   1   3   7 1706.03   25.15
  -1  -3   7 1760.42   35.98
  -1  -3   8  212.72   12.04
   1   3   8  197.82    6.21
  -1  -3   9  150.20   11.13
   1   3   9  148.73    5.60
  -1  -3  10   50.38    7.80
   1   3  10   49.10    6.25
   1   3  10   45.18    3.32
   1   3  11  253.33    8.09
  -1  -3  11  234.73   14.99
   1   3  11  250.80   13.24
  -1  -3  12   95.35   10.47
   1   3  12  108.99    5.47
   1   3  12  102.56    9.35
   1   3  13    7.96    2.09
  -1  -3  13   11.24    7.14
   1   3  13    0.89    4.20
   1   3  14   20.42    5.74
  -1  -3  14   20.26    7.64
  -1  -3  14   15.83    4.46
  -1  -3  15    7.55    3.68
   1   3  15    8.39    5.27
  -1  -3  15   14.11    7.50
  -1  -3  16   -1.87    3.60
  -1  -3  16    7.57    7.25
   1   3  16   -3.23    5.54
   1   3  17   25.72    6.85
  -1  -3  17   28.97    8.89
  -1  -3  17   25.61    5.27
   1   3  18    4.14    5.11
  -1  -3  18    0.38    6.48
   1   3  19    2.27    5.40
   1   3  20   -7.72    6.34
   1   3  21    1.01    5.20
   1   3  22    0.05    4.68
  -1   4  21    0.00    6.24
  -1   4  20   13.22    7.35
  -1   4  19   12.81    6.67
   1  -4  18    9.10    4.46
  -1   4  18    3.29    6.44
  -1   4  17    3.55    6.27
   1  -4  17    0.89    3.51
  -1   4  16   31.35    7.90
   1  -4  16   14.76    4.84
   1  -4  15   19.60    5.19
  -1   4  15   19.69    4.25
  -1   4  14   -0.48    2.50
   1  -4  14    1.04    3.42
  -1   4  13  119.68    8.38
   1  -4  13  110.73    9.29
  -1   4  12    3.49    2.46
   1  -4  12    5.60    3.89
  -1   4  11   76.98    6.37
   1  -4  11   71.53    7.48
  -1   4  10   13.01    3.20
   1  -4  10    5.84    3.31
  -1   4   9  573.11   16.53
  -1  -4  -9  558.29   11.80
  -1  -4  -8   92.74    4.00
   1  -4   8   91.53    7.28
  -1   4   8   93.04    6.35
  -1  -4  -7  268.05    7.01
  -1   4   7  270.83   10.41
   1  -4   7  271.31   11.91
  -1   4   6   22.26    3.30
   1  -4   6   14.96    3.79
  -1  -4  -6   22.05    1.95
  -1   4   5  525.46   14.47
   1  -4   5  531.02   16.00
  -1  -4  -5  549.12   10.82
  -1  -4  -4   23.83    2.15
  -1   4   4   23.23    3.16
   1   4  -4   24.34    3.26
   1  -4   4   14.86    2.98
   1  -4   3  171.72    8.22
  -1  -4  -3  160.79    5.94
   1   4  -3  169.37    7.73
   1   4  -3  165.60    7.80
  -1   4   3  156.83    7.25
   1  -4   2  247.07   10.09
   1   4  -2  262.11    9.74
  -1   4   2  263.49    9.56
  -1  -4  -2  262.51    9.41
   1   4  -2  254.01    8.85
   1  -4   1 4928.78   66.26
  -1  -4  -1 4919.01   67.16
   1  -4   1 4953.31   69.00
   1   4  -1 5019.95   67.65
  -1   4   1 4935.29   67.54
   1  -4   0   52.99    3.85
   1  -4   0   63.18    4.71
   1   4   0   50.39    4.40
  -1  -4   0   55.83    4.24
  -1   4   0   56.20    4.96
  -1  -4   1 4812.77   64.92
   1  -4  -1 4715.27   61.48
   1   4   1 4742.54   65.23
   1  -4  -1 4811.08   65.17
   1  -4  -2  250.40    8.94
   1   4   2  243.38    9.50
   1  -4  -2  244.36    7.22
  -1  -4   2  256.41    9.19
   1  -4  -3  165.43    7.13
   1   4   3  162.64    7.82
   1  -4  -3  159.67    4.87
  -1  -4   3  151.35    7.24
   1   4   4   26.89    3.86
   1  -4  -4   30.42    1.72
   1  -4  -4   28.68    3.05
  -1  -4   4   28.11    3.27
   1  -4  -5  455.23   12.40
   1   4   5  455.85   14.09
  -1  -4   5  426.20   13.64
   1   4   6   37.02    4.74
  -1  -4   6   30.16    3.70
  -1  -4   7  272.24   13.11
  -1  -4   7  256.46   10.87
   1   4   7  252.37   11.08
   1   4   7  253.94    7.25
   1   4   8   95.67    4.15
  -1  -4   8  102.93    8.94
   1   4   9  658.56   13.01
  -1  -4   9  643.89   22.65
   1   4  10    7.21    1.53
  -1  -4  10    6.63    4.98
   1   4  11  109.22    9.20
  -1  -4  11  107.69   10.81
   1   4  11  109.39    4.81
  -1  -4  12    0.47    5.17
   1   4  12    1.12    3.83
   1   4  12    3.82    1.39
  -1  -4  13  146.26   13.20
   1   4  13  141.33   11.45
   1   4  13  145.17    5.88
   1   4  14    0.89    4.34
  -1  -4  14   -4.42    4.98
  -1  -4  14    5.49    6.42
   1   4  15   29.98    6.50
  -1  -4  15   25.38    5.46
  -1  -4  15   24.58    7.97
  -1  -4  16    2.52    3.54
   1   4  16   15.92    5.85
   1   4  16   19.73    5.16
   1   4  17    4.83    4.63
  -1  -4  17    4.12    4.07
   1   4  17    7.63    4.36
   1   4  18    4.06    4.65
  -1  -4  18    3.84    4.10
   1   4  19    4.62    5.43
   1   4  20    2.14    5.44
   1   4  21    0.09    5.69
   1   4  22  -12.66    6.78
  -1   5  21    0.00    6.53
  -1   5  20    6.33    6.85
   1  -5  19    4.68    4.03
  -1   5  19    0.00    5.20
  -1   5  18    1.58    5.93
   1  -5  18    1.22    4.30
   1  -5  17    6.90    4.72
  -1   5  17    9.92    6.79
   1  -5  16   13.32    5.33
  -1   5  15   11.84    3.89
   1  -5  15   11.91    4.78
  -1   5  14   95.77    8.14
   1  -5  14   75.07    8.31
  -1   5  13   33.46    5.15
   1  -5  13   26.65    5.87
  -1   5  12   56.75    6.38
   1  -5  12   52.38    7.11
   1  -5  11   60.84    7.16
  -1   5  11   63.91    6.42
   1  -5  10   67.48    7.31
  -1   5  10   84.24    7.11
  -1  -5 -10   71.68    3.46
   1  -5   9  340.54   14.83
  -1   5   9  330.23   13.20
  -1  -5  -9  305.81    7.59
  -1   5   8   16.93    3.67
  -1  -5  -8   13.92    1.65
   1  -5   7  456.56   16.67
  -1  -5  -7  458.31    9.80
  -1   5   7  465.17   15.15
  -1  -5  -6   13.46    1.71
  -1   5   6   13.58    3.15
  -1   5   5 1839.67   34.27
  -1  -5  -5 1870.52   28.15
   1   5  -4  179.61    9.28
  -1   5   4  180.68    9.00
  -1  -5  -4  172.32    6.55
  -1   5   3 1524.96   30.00
   1   5  -3 1569.17   30.67
   1   5  -3 1575.09   30.14
  -1   5   2   87.56    6.43
   1   5  -2   81.61    6.35
  -1   5   1 2022.13   36.63
   1   5  -1 2047.33   36.50
   1   5   0 1077.40   23.98
  -1   5   0 1062.91   24.12
   1  -5   0 1077.99   23.89
  -1  -5   0 1059.89   23.01
  -1  -5   1 2005.98   35.44
   1   5   1 2017.47   36.33
   1  -5  -1 2083.61   35.99
   1  -5  -2   85.84    5.77
   1  -5  -2   84.70    4.69
  -1  -5   2   83.50    5.81
   1   5   2   85.25    6.38
   1  -5  -3 1508.47   28.47
   1  -5  -3 1451.25   23.59
  -1  -5   3 1477.61   29.37
   1   5   3 1499.29   29.68
   1   5   4  169.10    9.14
   1  -5  -4  162.54    5.41
   1  -5  -4  175.02    8.16
   1  -5  -5 1787.34   31.89
   1   5   5 1772.73   34.09
   1  -5  -5 1746.03   23.26
   1   5   6   16.42    3.78
   1   5   7  441.65   15.86
   1   5   8   16.69    4.37
   1   5   9  337.55   14.89
   1   5  10   65.66    7.13
   1   5  11   98.66    8.61
   1   5  12   67.17    7.62
   1   5  13   19.32    5.36
   1   5  13   18.39    5.23
   1   5  14   97.19    9.27
   1   5  14   89.84    9.69
  -1  -5  15   10.64    4.37
   1   5  15   14.32    4.75
   1   5  15   10.05    4.82
   1   5  16   10.44    5.85
  -1  -5  16   -4.27    5.22
   1   5  16   11.54    4.81
  -1  -5  17    2.17    4.24
   1   5  17    0.86    4.81
   1   5  17   12.15    4.88
   1   5  18   -1.53    4.79
  -1  -5  18   -5.92    5.19
   1   5  19   -0.04    4.53
   1   5  20   -0.05    4.60
  -1   6  21    6.34    5.70
  -1   6  20    0.01    6.12
   1  -6  19    1.50    3.70
  -1   6  19    1.93    5.57
  -1   6  18    5.87    6.22
   1  -6  18    4.64    4.09
   1  -6  17    8.47    4.55
  -1   6  17   16.03    6.40
   1  -6  16    4.28    4.35
   1  -6  15   41.67    7.39
  -1   6  15   42.19    6.19
   1  -6  14   45.49    7.65
  -1   6  14   65.28    7.31
   1  -6  13   93.95    9.69
  -1   6  13  107.21    8.95
  -1   6  12   39.39    5.70
   1  -6  12   29.80    5.96
  -1   6  11  189.33   11.33
   1  -6  11  186.10   12.61
  -1   6  10   79.67    7.41
  -1  -6 -10   70.09    3.00
   1  -6  10   68.81    7.82
  -1   6   9   77.54    7.21
   1  -6   9   68.76    7.82
  -1  -6  -9   76.27    3.42
  -1   6   8    8.30    3.12
  -1  -6  -8    7.66    1.38
   1  -6   8    5.27    4.45
  -1  -6  -7 1231.54   20.33
   1  -6   7 1247.46   30.82
  -1   6   7 1255.26   28.86
  -1   6   6  158.71    9.65
  -1  -6  -6  174.07    6.47
  -1  -6  -5  437.38   11.70
  -1   6   5  463.11   15.91
  -1  -6  -4  240.81    8.63
  -1   6   4  233.37   11.31
   1   6  -4  256.30   12.03
   1   6  -3 1453.14   31.09
  -1   6   3 1347.78   30.18
  -1   6   2  235.35   11.33
   1   6  -2  257.91   11.99
   1   6  -1   85.10    7.18
  -1   6   1   81.57    7.15
  -1   6   0    1.37    3.05
   1   6   0   -1.03    3.17
   1   6   1  163.37    9.20
   1   6   2  251.60   11.81
   1   6   3 1453.16   31.50
   1  -6  -3 1465.13   25.16
   1   6   4  240.60   11.75
   1  -6  -4  217.39    7.29
   1  -6  -5  374.25    8.70
   1   6   5  406.99   15.40
   1  -6  -6  170.64    4.44
   1   6   6  169.79   10.39
   1   6   7 1135.97   28.64
   1   6   8    1.48    3.79
   1   6   9   37.26    5.91
   1   6  10   60.52    7.29
   1   6  11  193.18   12.49
   1   6  12   43.47    6.74
   1   6  13   85.66    9.07
   1   6  14   61.96    8.04
   1   6  14   65.35    8.57
   1   6  15   50.06    7.53
   1   6  15   59.45    8.54
  -1  -6  15   51.64    8.26
  -1  -6  16    2.46    4.71
   1   6  16    6.56    4.62
   1   6  16    5.23    4.76
   1   6  17   16.07    5.52
   1   6  17   22.79    6.88
  -1  -6  17    9.97    4.87
   1   6  18   -1.18    4.36
  -1  -6  18   -8.97    5.71
  -1  -6  19    5.38    4.43
   1   6  19   -4.35    4.63
   1  -7  20    6.09    5.33
  -1   7  20    4.08    5.40
  -1   7  19    0.84    6.05
   1  -7  19   -4.80    4.81
   1  -7  18    5.61    5.05
  -1   7  18    2.83    5.04
   1  -7  17    0.90    4.53
   1  -7  16    9.03    4.82
   1  -7  15    6.43    4.93
   1  -7  14   -0.71    5.45
  -1   7  14    1.15    3.40
  -1   7  13  105.36    9.40
   1  -7  13   97.72   10.24
   1  -7  12   67.39    8.71
  -1   7  12   61.80    7.20
   1  -7  11   10.93    5.28
  -1   7  11   10.99    4.34
  -1   7  10    2.41    3.42
   1  -7  10   -2.49    5.58
  -1   7   9  112.57    9.09
   1  -7   9  103.92    9.56
  -1  -7  -9  102.25    4.14
  -1   7   8  137.31   10.00
  -1  -7  -8  133.15    5.32
   1  -7   8  128.07   10.53
  -1  -7  -7  189.33    7.08
   1  -7   7  202.89   12.22
  -1   7   7  189.41   11.46
  -1  -7  -6    0.88    1.27
  -1   7   6    1.52    3.62
  -1  -7  -5  374.56   11.63
  -1   7   5  440.22   16.62
   1   7  -4  131.80    9.61
  -1   7   4  134.82    9.42
  -1   7   3  352.91   15.07
   1   7  -3  332.11   15.05
   1   7  -2   73.07    7.41
  -1   7   2   72.50    7.11
  -1   7   1 1792.66   38.30
   1   7  -1 1862.37   38.53
  -1   7   0   59.51    7.07
   1   7   0   56.63    6.74
   1   7   1 1676.88   36.30
   1   7   2   73.60    7.21
   1  -7  -3  340.58   11.15
   1   7   3  347.01   15.16
   1  -7  -4  113.32    5.81
   1   7   4  119.22    9.16
   1  -7  -5  349.85    9.85
   1   7   5  378.61   15.90
   1  -7  -6    2.02    1.15
   1   7   6   -0.05    3.94
   1   7   7  215.46   12.50
   1  -7  -7  195.77    4.75
   1  -7  -7  185.92    4.42
   1   7   8  163.34   11.36
   1   7   9  130.03   10.40
   1   7  10    6.52    4.89
   1   7  11   23.05    5.90
   1   7  12   63.29    8.25
   1   7  13   88.50    9.80
   1   7  14    8.75    4.97
  -1  -7  15    1.68    4.79
   1   7  15    2.37    3.79
   1   7  15    7.43    5.01
   1   7  16   10.42    4.86
  -1  -7  16   -4.61    5.45
   1   7  16    1.12    3.90
   1   7  17    3.70    4.75
   1   7  17    4.19    3.88
  -1  -7  17   -7.15    6.04
  -1  -7  18    0.87    4.67
  -1  -7  19    3.48    4.69
  -1   8  20    1.64    5.55
   1  -8  20    0.00    4.56
   1  -8  19    0.00    4.85
  -1   8  19    0.02    4.73
   1  -8  18    3.24    5.04
   1  -8  17   11.45    5.49
   1  -8  16    3.45    4.95
   1  -8  15    5.57    5.62
   1  -8  14   -8.97    5.99
  -1   8  14   -3.08    4.04
   1  -8  13   -0.58    5.27
  -1   8  13    2.95    3.33
  -1   8  12   59.70    7.29
   1  -8  12   62.10    8.91
   1  -8  11   53.67    8.31
  -1   8  11   61.25    7.83
   1  -8  10    5.42    4.72
  -1   8  10   10.55    4.48
  -1   8   9   59.13    7.34
   1  -8   9   45.52    7.55
  -1  -8  -8   33.49    3.06
   1  -8   8   35.44    6.66
  -1   8   8   39.25    6.44
  -1   8   7  105.44    9.38
  -1  -8  -7   92.39    5.43
   1  -8   7   88.72    9.23
  -1   8   6   13.81    4.80
  -1  -8  -6   13.81    2.43
  -1  -8  -5  195.46    8.60
  -1   8   5  205.10   12.66
   1   8  -4   26.44    5.91
  -1   8   4   25.20    5.63
   1   8  -3 1062.77   29.70
  -1   8   3 1084.02   29.48
   1   8  -2   22.36    6.16
  -1   8   2   26.25    5.83
  -1   8   1  602.54   21.69
   1   8  -1  665.30   22.40
   1   8   0    4.13    4.85
  -1   8   0    8.36    5.23
   1   8   1  552.75   20.43
   1   8   2   39.33    6.70
   1   8   3 1107.97   29.63
   1  -8  -3 1037.09   23.11
   1  -8  -4   25.81    3.25
   1   8   4   18.96    5.28
   1   8   5  190.10   12.23
   1  -8  -5  196.82    7.86
   1   8   6   22.33    5.30
   1  -8  -6   22.79    2.72
   1  -8  -7   58.80    3.30
   1  -8  -7   66.30    3.40
   1   8   7   63.61    7.77
   1   8   8   50.00    7.59
   1   8   9   67.74    8.38
   1   8  10   22.84    6.05
   1   8  11   63.50    8.69
   1   8  12   55.53    8.21
   1   8  13   15.12    5.93
   1   8  14    3.63    4.58
  -1  -8  15    5.39    5.75
   1   8  15   18.74    6.02
   1   8  15   18.92    5.61
   1   8  16    6.16    4.25
  -1  -8  16   -4.55    5.85
   1   8  16    8.94    5.13
  -1  -8  17   14.74    5.77
  -1  -8  18    0.00    4.90
  -1  -8  19    0.02    5.36
  -1  -8  20    0.36    4.37
   1  -9  19    3.34    4.24
   1  -9  18    0.00    4.72
   1  -9  17    5.43    6.44
   1  -9  16   11.52    6.21
   1  -9  15   11.48    5.28
  -1   9  14   18.20    5.61
   1  -9  14    7.52    6.15
   1  -9  13   -0.46    4.86
  -1   9  13    3.28    4.15
  -1   9  12   30.11    6.35
   1  -9  12   26.00    7.15
   1  -9  11   19.79    6.21
  -1   9  11   19.49    5.32
   1  -9  10    8.34    5.37
  -1   9  10   22.61    5.79
  -1   9   9   24.89    6.35
   1  -9   9    3.74    5.96
   1  -9   8   10.12    5.68
  -1   9   8   22.83    5.74
  -1   9   7  264.70   15.22
  -1  -9  -7  240.13    9.62
  -1   9   6   -1.04    4.58
  -1   9   5  177.92   12.69
  -1   9   4   34.41    6.68
   1   9  -4   35.17    6.91
  -1   9   3  352.87   17.38
   1   9  -3  347.98   17.40
  -1   9   2   15.87    5.91
   1   9  -2   10.62    5.17
   1   9  -1  968.27   29.49
  -1   9   1  944.34   29.30
   1   9   0   -4.04    5.44
  -1   9   0    1.78    5.08
   1   9   1  897.64   28.33
   1   9   2   12.16    5.88
   1  -9  -3  394.23   14.09
   1   9   3  405.10   18.55
   1   9   4   27.58    6.50
   1  -9  -4   29.70    3.75
   1   9   5  185.50   12.78
   1  -9  -5  192.62    8.58
   1   9   6    0.35    4.46
   1  -9  -6    1.21    1.78
   1  -9  -7  277.20    8.41
   1   9   7  272.85   16.11
   1   9   8   15.58    5.60
   1   9   9   23.06    6.59
   1   9  10   20.19    6.14
   1   9  11   15.89    5.83
   1   9  12   25.47    6.32
   1   9  13   19.99    6.59
   1   9  14   17.69    6.30
  -1  -9  15   -0.04    5.75
   1   9  15   14.17    5.96
   1   9  16   22.37    6.52
  -1  -9  16    4.36    5.14
  -1  -9  17   -5.62    5.56
  -1  -9  18    0.00    4.08
  -1  -9  19   -5.21    5.24
   1 -10  17    3.19    4.43
   1 -10  16    5.96    6.15
   1 -10  15    4.56    5.10
   1 -10  14   -6.94    6.72
  -1  10  14    3.97    4.69
   1 -10  13   41.43    8.11
  -1  10  13   44.50    7.75
  -1  10  12    6.18    5.37
   1 -10  12  -11.27    7.26
   1 -10  11   22.22    6.50
  -1  10  11   31.99    6.83
  -1  10  10   12.33    5.30
   1 -10  10    9.34    5.02
  -1  10   9  149.63   12.98
   1 -10   9  138.69   12.26
   1 -10   8    1.52    5.43
  -1  10   8    5.06    5.26
  -1  10   7  106.87   11.01
   1 -10   7   92.51    9.67
  -1  10   6   15.39    5.94
   1 -10   6   11.45    4.72
  -1  10   5  381.16   19.40
  -1  10   4   36.08    7.55
   1  10  -4   49.78    8.31
  -1  10   3   89.30   10.27
   1  10  -3   91.69   10.38
  -1  10   2   31.74    7.02
   1  10  -2   29.14    7.32
  -1  10   1   92.92   10.16
   1  10  -1  108.42   11.00
  -1  10   0   92.38   10.19
   1  10   0   89.51    9.82
   1  10   1   80.07    9.18
   1  10   2   26.27    6.97
   1  10   3   42.97    7.83
   1 -10  -3   47.75    5.53
   1  10   4   36.53    7.59
   1 -10  -4   35.91    4.52
   1  10   5  347.22   18.34
   1 -10  -5  324.47   12.18
   1  10   6   14.64    6.33
   1 -10  -6   16.78    2.96
   1  10   7   76.63    9.72
   1 -10  -7   83.82    5.11
   1  10   8    0.19    5.34
   1  10   9  165.59   13.62
   1  10  10   14.29    6.02
   1  10  11   24.67    7.15
   1  10  12   -3.22    4.43
   1  10  13   37.03    8.04
   1  10  14    6.15    5.43
  -1 -10  15  -10.57    6.31
   1  10  15   -0.59    4.60
  -1 -10  16    0.00    4.61
   1  10  16   -2.26    4.97
  -1 -10  17   -2.68    4.67
  -1 -10  18    0.01    4.56
   1 -11  16   -8.10    6.47
   1 -11  15    4.25    5.87
  -1  11  14    7.96    5.23
   1 -11  14    5.51    6.37
  -1  11  13   10.59    4.72
   1 -11  13    0.16    4.63
   1 -11  12    4.72    5.73
  -1  11  12    8.34    5.45
   1 -11  11   20.11    7.26
  -1  11  11   26.04    6.53
   1 -11  10    5.28    6.38
  -1  11  10    6.07    4.94
  -1  11   9   21.99    6.57
   1 -11   9   11.33    6.40
   1 -11   8   -4.50    6.68
  -1  11   8   13.37    5.89
  -1  11   7   49.81    8.93
   1 -11   7   43.45    7.90
   1 -11   6   -5.50    6.63
  -1  11   6   -0.73    4.61
   1 -11   5  149.41   11.99
  -1  11   5  154.46   13.47
  -1  11   4   37.56    7.74
  -1  11   3  341.75   19.37
   1  11  -3  360.10   19.63
  -1  11   2   11.91    5.78
   1  11  -2    8.47    5.71
  -1  11   1   73.17   10.09
   1  11  -1   77.49    9.95
  -1  11   0   37.25    7.96
   1  11   0   43.51    7.89
   1  11   1   49.10    8.65
   1 -11  -1   39.72    5.81
   1  11   2   16.63    6.51
   1 -11  -2   14.35    3.94
   1 -11  -3  313.29   14.02
   1  11   3  292.92   18.04
   1 -11  -4   28.45    4.48
   1  11   4   35.44    8.31
   1  11   5  108.57   11.73
   1 -11  -5  123.67    7.93
   1 -11  -6    0.47    2.07
   1  11   6   -1.01    6.36
   1  11   7   43.89    8.31
   1  11   8    9.96    5.34
   1  11   9   19.04    6.18
   1  11  10   -0.01    5.23
   1  11  11   20.39    6.09
   1  11  12    3.95    5.40
   1  11  13    4.38    4.77
   1  11  14    7.53    4.84
  -1 -11  15   -3.42    6.70
   1  11  15    3.05    4.55
  -1 -11  16  -20.03    8.22
   1  11  16    0.17    3.77
   1 -12  15    4.22    5.67
   1 -12  14    7.76    6.56
   1 -12  13    0.89    6.08
  -1  12  13    6.16    5.21
   1 -12  12    1.70    5.29
  -1  12  12    1.32    4.89
   1 -12  11    9.84    5.47
  -1  12  11   20.93    6.67
  -1  12  10   -3.18    5.84
   1 -12  10   -9.79    6.12
  -1  12   9    4.34    5.77
   1 -12   9   -1.75    5.14
   1 -12   8   -3.08    5.37
  -1  12   8    5.88    5.93
   1 -12   7   85.51   10.59
  -1  12   7   74.85   10.58
   1 -12   6    0.06    5.96
  -1  12   6   18.22    6.96
   1 -12   5   47.11    7.56
  -1  12   5   49.90    8.71
  -1  12   4   36.85    8.63
   1 -12   4   13.85    5.96
  -1  12   3  104.95   12.22
   1  12  -3  110.21   12.37
   1 -12   3   92.76    9.76
  -1  12   2   83.18   10.85
   1  12  -2   86.74   11.23
   1 -12   2   60.76    8.29
  -1  12   1  390.06   21.69
   1  12  -1  419.12   22.24
   1 -12   1  385.08   18.32
   1 -12   0   -1.68    4.73
   1  12   0    1.83    4.90
   1  12   1  419.60   22.58
   1 -12  -1  418.78   18.07
   1  12   2   68.58   10.33
   1 -12  -2   74.75    7.67
   1  12   3  126.85   12.88
   1 -12  -3  138.45    9.80
   1  12   4   22.44    7.16
   1 -12  -4   14.17    3.84
   1  12   5   77.61   10.54
   1 -12  -5   80.78    6.83
   1  12   6   15.75    6.52
   1  12   7   92.84   11.69
   1  12   8    7.91    5.93
   1  12   9    9.13    5.78
   1  12  10   -3.03    6.00
   1  12  11    6.02    5.99
   1  12  12   -2.28    4.87
   1  12  13   -3.50    5.91
   1  12  14    5.37    6.01
  -1 -12  14    0.00    6.87
   1  12  15   -5.48    5.62
  -1 -12  15    0.00    6.79
   1 -13  13    7.13    5.77
  -1  13  13   13.85    6.75
   1 -13  12   -8.75    6.39
  -1  13  12    0.56    4.54
   1 -13  11    3.56    6.31
  -1  13  11   -0.85    5.66
  -1  13  10    2.45    5.40
   1 -13  10  -18.12    8.45
   1 -13   9   62.48    9.95
  -1  13   9   63.05   10.04
  -1  13   8    2.40    4.51
   1 -13   8   -2.92    5.47
  -1  13   7   27.81    7.81
   1 -13   7   16.75    5.90
   1 -13   6  -12.72    7.32
  -1  13   6   -7.40    6.75
  -1  13   5   51.69    9.17
   1 -13   5   52.03    8.30
  -1  13   4   12.14    7.44
   1 -13   4   10.98    5.54
   1  13  -3   94.86   12.52
  -1  13   3  115.83   13.08
   1 -13   3   85.71   10.19
  -1  13   2    5.56    6.14
   1 -13   2   -4.12    5.84
   1  13  -2    7.45    6.14
   1  13  -1   68.20   10.82
  -1  13   1   81.54   11.09
   1 -13   1   47.00    7.58
   1  13   0   13.07    6.27
   1 -13   0    4.42    3.92
   1  13   1   80.90   11.42
   1 -13  -1   75.56    8.51
   1  13   2    2.76    6.74
   1 -13  -2    2.04    3.74
   1  13   3  106.81   12.93
   1 -13  -3  105.99    8.96
   1  13   4   14.33    7.25
   1 -13  -4   16.67    4.23
   1  13   5   44.82    8.93
   1  13   6   12.78    7.53
   1  13   7   21.43    7.23
   1  13   8    6.22    5.33
   1  13   9   55.67    9.69
   1  13  10    2.06    5.81
   1  13  11   14.61    7.13
   1  13  12   -0.25    4.76
   1  13  13   -1.51    4.98
   1  13  14    5.85    6.41
   1  13  15    2.19    5.97
  -1  14  13    0.67    4.61
  -1  14  12    1.52    5.81
  -1  14  11   17.96    7.17
   1 -14  11    0.00    6.55
  -1  14  10   -6.27    6.45
   1 -14  10  -11.81    7.60
  -1  14   9    9.94    6.69
   1 -14   9    4.92    6.11
  -1  14   8    5.33    6.44
   1 -14   8    2.06    5.21
  -1  14   7   56.49   10.31
   1 -14   7   48.20    8.95
   1 -14   6   22.07    6.78
  -1  14   6   34.17    9.27
  -1  14   5   54.83   10.13
   1 -14   5   55.86    9.16
  -1  14   4   27.96    8.65
   1 -14   4   11.48    4.97
  -1  14   3   54.09    9.56
   1 -14   3   40.25    7.53
  -1  14   2   73.13   11.46
   1 -14   2   52.06    8.01
   1  14  -2   88.86   12.83
   1  14  -1   25.75    7.93
   1 -14   1   18.99    5.58
   1  14   0    4.46    6.67
   1 -14   0   -9.92    5.77
   1  14   1   36.34    9.23
   1 -14  -1   21.05    5.26
   1  14   2   56.90   10.56
   1 -14  -2   47.24    6.82
   1 -14  -3   59.12    7.31
   1  14   3   46.97    9.04
   1  14   4   21.70    7.76
   1  14   5   48.51   10.15
   1  14   6   31.75    9.20
   1  14   7   50.80    9.93
   1  14   8   13.17    6.49
   1  14   9    6.60    5.40
   1  14  10   -5.30    6.68
   1  14  11    7.43    6.70
   1  14  12    3.85    5.87
   1  14  13   -1.36    4.98
   1  14  14    0.00    5.31
   1  14  15    2.24    6.19
  -1  15  12    1.46    5.05
  -1  15  11    7.83    6.74
  -1  15  10   25.86    8.53
   1 -15  10    8.34    7.55
   1 -15   9   14.91    7.10
  -1  15   9    8.45    7.23
   1 -15   8    4.77    5.13
  -1  15   8    5.49    6.84
  -1  15   7   27.01    9.27
   1 -15   7    9.85    6.38
   1 -15   6   10.93    5.40
  -1  15   6   12.13    7.88
  -1  15   5   26.87    8.38
   1 -15   5    4.07    5.79
  -1  15   4    1.82    5.90
   1 -15   4    0.26    5.85
  -1  15   3   53.98   10.97
   1 -15   3   43.30    8.26
   1 -15   2   -8.76    6.06
   1  15  -2    6.54    5.70
   1  15  -1   63.59   11.11
   1 -15   1   44.68    8.14
   1  15   0    3.92    6.62
   1 -15   0    6.42    4.23
   1 -15  -1   58.60    7.85
   1  15   1   62.63   11.00
   1  15   2   -4.44    5.81
   1 -15  -2    2.82    3.54
   1  15   3   59.75   10.93
   1  15   4   -3.37    7.50
   1  15   5   21.67    7.89
   1  15   6    3.37    5.37
   1  15   7   17.59    8.04
   1  15   8    5.42    6.40
   1  15   9   11.51    7.03
   1  15  10   22.66    8.51
   1  15  11    9.77    8.16
   1  15  12    0.00    4.61
  -1  16  11    5.20    7.68
  -1  16  10   -2.45    5.38
  -1  16   9   13.09    7.72
   1 -16   8   -6.63    6.14
  -1  16   8    5.94    7.25
  -1  16   7   -0.37    6.48
   1 -16   7   -2.35    6.15
  -1  16   6   11.18    7.75
   1 -16   6    0.04    5.79
  -1  16   5   43.99    9.94
   1 -16   5   19.29    6.20
   1 -16   4    8.44    5.84
  -1  16   4   20.49    7.48
   1 -16   3   31.83    7.70
   1 -16   2   -5.83    4.99
   1 -16   1   12.33    5.43
   1  16  -1   30.86    9.72
   1  16   0   23.13    9.26
   1 -16   0    4.34    4.26
   1 -16  -1   13.28    5.25
   1  16   1   17.31    8.23
   1  16   2   -1.32    5.15
   1  16   3   42.28   10.49
   1  16   4   -0.87    5.02
   1  16   5   45.18   10.21
   1  16   6   22.64    9.08
   1  16   7    1.14    6.35
   1  16   8    1.93    6.50
   1  16   9   16.14    8.79
   1 -17   6    1.13    5.98
  -1  17   6    0.00    6.95
  -1  17   5    7.98    7.78
   1 -17   5    8.77    6.45
   1 -17   4   -5.10    6.25
   1 -17   3    7.99    5.73
   1 -17   2   -3.45    5.29
   1 -17   1   16.75    5.79
   1  17   0   -2.67    7.33
   1 -17   0   -6.73    5.30
   1  17   1   12.55    7.61
   1  17   2   10.55    6.72
   1  17   3   17.52    8.72
   1  17   4    9.66    7.44
   1 -18   3    0.18    3.61
   1 -18   2    0.22    4.40
  -2   0   0  743.01   13.76
   2   0   0  775.34   14.12
   2   0  -1    3.63    1.44
  -2   0  -1    2.95    1.18
   2   0   1    2.40    1.10
  -2   0   1    2.35    0.99
  -2   0  -2 3203.04   42.74
  -2   0   2 3132.06   42.23
   2   0  -2 3207.03   42.63
   2   0   2 3192.51   42.53
  -2   0  -3   33.74    2.76
   2   0   3   37.73    3.09
  -2   0   3   30.82    2.54
  -2   0  -4  319.53    9.29
   2   0   4  296.68    8.85
  -2   0   4  302.75    8.61
  -2   0  -4  301.84    9.13
  -2   0  -5  293.26    9.44
  -2   0  -5  299.56    9.75
   2   0   5  281.41    8.96
  -2   0  -6   52.43    4.22
  -2   0  -6   58.04    4.71
   2   0   6   56.46    4.26
  -2   0  -7  211.28    8.77
   2   0   7  196.81    8.20
   2   0   8   54.68    4.83
   2   0   9  748.25   18.39
   2   0  10    7.68    3.11
  -2   0  11   36.99    7.25
   2   0  11   33.22    4.56
  -2   0  12    2.99    5.54
   2   0  12    4.40    2.78
   2   0  13  168.12    9.34
  -2   0  13  161.59   13.31
   2   0  14    0.67    2.67
  -2   0  14   -0.67    2.58
  -2   0  14    5.75    5.86
  -2   0  15   -3.73    2.72
  -2   0  15    3.48    5.25
   2   0  15    3.51    2.91
  -2   0  16   22.88    7.46
   2   0  16   19.96    4.07
  -2   0  17   63.99   11.17
  -2   0  18   17.46    8.09
  -2   0  19    1.57    5.72
  -2   0  20    4.19    6.26
  -2   1  20   12.27    8.06
  -2   1  19  -12.00    7.94
  -2   1  18    6.42    7.34
  -2   1  17    4.52    6.95
   2  -1  17    1.83    3.14
   2  -1  16   22.76    4.52
  -2   1  16   36.88    8.95
  -2   1  15   75.72   10.87
   2  -1  15   79.63    7.37
   2  -1  14   64.89    6.67
  -2   1  14   71.38    5.32
  -2   1  14   58.50    9.57
   2  -1  13   91.32    7.46
  -2   1  13   97.98   11.05
  -2   1  13   84.69    5.72
   2  -1  12  168.76    9.66
   2  -1  11   22.41    4.02
   2  -1  10  316.94   12.42
   2  -1   9  402.85   13.55
  -2   1   9  419.32    9.44
  -2  -1  -8  820.64   18.71
   2  -1   8  794.25   19.30
  -2   1   8  817.47   13.80
  -2   1   7   12.74    1.34
  -2  -1  -7   13.28    2.31
   2  -1   7   16.03    3.16
  -2   1   7   15.18    1.98
   2  -1   6 1433.53   26.38
  -2   1   6 1482.00   19.34
  -2  -1  -6 1457.01   25.52
  -2   1   6 1426.35   23.24
  -2   1   5   72.84    3.69
  -2  -1  -5   68.99    4.21
  -2  -1  -5   71.36    4.27
   2  -1   5   71.87    4.81
  -2   1   4 2777.51   37.41
  -2  -1  -4 2876.79   39.51
   2  -1   4 2797.14   40.95
  -2  -1  -4 2786.04   38.82
   2  -1   3  390.91   10.48
   2   1  -3  404.33    7.48
  -2  -1  -3  388.43    8.58
  -2   1   3  400.30    8.80
  -2  -1  -3  409.19    9.91
  -2   1   2 7406.44   86.83
   2   1  -2 7234.48   85.09
  -2  -1  -2 7353.41   88.52
   2  -1   2 7150.70   88.98
  -2  -1  -1  232.09    6.94
   2   1  -1  233.12    7.47
   2  -1   1  235.93    7.04
  -2   1   1  230.19    6.35
   2  -1   0   56.43    3.21
  -2  -1   0   60.07    3.54
   2   1   0   52.25    3.40
  -2   1   0   51.03    3.01
  -2  -1   1  237.43    7.50
   2   1   1  243.03    7.38
  -2   1  -1  232.76    7.10
   2  -1  -1  240.36    6.55
   2  -1  -2 7387.01   87.39
   2   1   2 7236.74   88.80
   2  -1  -3  380.13    8.87
   2   1   3  388.39    9.67
  -2   1  -3  389.23   10.57
  -2  -1   4 2562.44   31.68
  -2   1  -4 2605.77   38.72
   2   1   4 2536.66   36.49
   2   1   5   63.23    3.96
  -2   1  -5   67.49    4.71
  -2  -1   5   62.91    2.47
  -2   1  -5   68.48    4.95
  -2   1  -6 1431.56   28.08
   2   1   6 1371.07   25.58
   2   1   6 1408.93   24.14
  -2   1  -6 1426.90   27.22
  -2  -1   6 1399.66   20.07
  -2  -1   7   13.75    1.61
   2   1   7   17.83    2.59
   2   1   7   14.71    3.15
   2   1   8  616.75   18.01
   2   1   8  627.80   15.34
   2   1   9  415.91   15.51
   2   1   9  421.12   12.63
   2   1  10  360.07   12.00
  -2  -1  10  354.09   17.08
   2   1  10  354.28   15.14
   2   1  11   24.13    3.63
  -2  -1  11   27.82    6.81
   2   1  11   25.61    5.25
   2   1  12  139.77    7.87
   2   1  12  134.62   10.58
  -2  -1  12  142.11   12.48
   2   1  13   85.92    6.34
   2   1  13   75.99    8.71
  -2  -1  13   84.79   10.65
   2   1  14   46.58    5.12
  -2  -1  14   46.70    8.41
   2   1  14   44.65    7.37
   2   1  15   64.74    8.82
   2   1  15   81.47    6.71
  -2  -1  15   77.68    6.97
  -2  -1  15   80.86   11.39
  -2  -1  16   20.47    7.09
  -2  -1  16   29.04    4.86
   2   1  16   16.07    5.89
  -2  -1  17   -6.09    7.65
  -2  -1  18    1.39    6.06
  -2  -1  19    5.81    6.75
  -2  -1  20   10.99    7.94
  -2   2  20    0.00    6.02
  -2   2  19    0.00    6.44
  -2   2  18    3.84    5.99
   2  -2  17   -0.82    3.14
  -2   2  17    5.82    5.51
  -2   2  16    7.82    6.53
   2  -2  16    4.54    3.64
  -2   2  15   33.35    8.58
   2  -2  15   28.39    5.15
  -2   2  14   40.01    4.14
   2  -2  14   36.55    5.56
   2  -2  13   24.45    4.99
  -2   2  13   24.37    3.29
  -2   2  13   21.01    2.56
  -2   2  12   17.69    2.36
  -2   2  12   17.20    2.73
  -2   2  12   14.18    2.12
   2  -2  12   23.30    4.88
  -2   2  11   64.04    4.06
  -2   2  11   74.11    4.75
   2  -2  11   75.59    6.71
  -2   2  10   29.42    2.65
  -2   2  10   32.26    3.11
  -2  -2 -10   34.04    3.75
   2  -2  10   37.12    5.05
  -2   2   9   65.81    4.05
  -2   2   9   61.98    3.50
  -2  -2  -9   62.32    4.62
   2  -2   9   69.18    6.22
  -2  -2  -8  202.00    8.05
  -2   2   8  197.76    6.25
   2  -2   8  223.66   10.04
  -2   2   8  217.24    6.80
  -2   2   7  306.37    7.49
  -2   2   7  293.34    7.92
   2  -2   7  298.26   11.31
  -2  -2  -7  316.37    9.81
  -2   2   6  151.79    5.10
   2  -2   6  157.99    7.83
  -2   2   6  152.85    4.72
  -2  -2  -6  154.19    6.34
  -2  -2  -5   18.90    2.22
   2  -2   5   17.38    3.28
  -2   2   5   17.79    1.61
  -2   2   5   21.23    1.93
  -2   2   4  343.12    7.49
   2   2  -4  341.42    8.59
  -2   2   4  351.06    8.23
  -2  -2  -4  356.83    9.29
   2  -2   4  352.24   10.89
  -2  -2  -3  679.62   13.65
   2   2  -3  666.19   12.90
   2  -2   3  668.26   15.11
  -2   2   3  667.31   11.85
   2   2  -2 1576.43   23.84
  -2  -2  -2 1575.53   25.04
   2  -2   2 1609.00   25.95
  -2   2   2 1551.15   22.82
   2   2  -1  690.06   13.51
   2  -2   1  690.45   14.20
  -2  -2  -1  701.68   14.42
  -2   2   1  690.23   13.10
   2  -2   0  970.73   16.90
   2   2   0  959.58   17.14
  -2   2   0  945.85   17.07
  -2  -2   0  970.61   18.36
  -2  -2   1  679.04   15.05
   2  -2  -1  696.73   12.90
   2   2   1  668.18   14.17
  -2   2  -1  647.14   14.02
   2  -2  -2 1532.76   22.60
  -2   2  -2 1538.50   26.05
   2   2   2 1535.44   25.08
   2  -2  -2 1618.65   23.95
  -2  -2   2 1552.70   23.38
   2  -2  -3  640.80   11.88
  -2   2  -3  636.07   15.10
   2   2   3  633.22   13.73
   2  -2  -3  619.07   11.59
  -2  -2   3  640.65   12.12
   2   2   4  368.13    8.63
   2  -2  -4  381.86    8.31
  -2  -2   4  378.24    8.81
   2   2   4  384.89   10.01
   2  -2  -4  378.42    8.07
  -2   2  -4  374.50   11.80
  -2  -2   4  371.58   11.98
   2   2   5   11.47    2.26
   2   2   5    8.16    1.76
  -2   2  -5   11.93    2.43
  -2  -2   5   11.29    1.52
  -2  -2   5   12.60    3.39
   2   2   6  146.46    6.27
   2   2   6  139.72    6.70
  -2  -2   6  143.07    5.47
  -2  -2   6  139.25    8.77
  -2  -2   7  340.79    9.46
   2   2   7  341.85   10.22
   2   2   7  336.92   11.35
  -2  -2   8  216.96    7.77
   2   2   8  210.19    9.76
  -2  -2   8  222.29   12.58
   2   2   8  219.19    8.21
   2   2   9   51.40    4.28
  -2  -2   9   45.61    3.90
   2   2   9   47.23    5.20
  -2  -2   9   51.07    6.77
   2   2  10   34.49    3.72
  -2  -2  10   30.39    3.31
   2   2  10   28.19    4.86
  -2  -2  10   29.03    6.71
   2   2  11   82.07    5.61
   2   2  11   82.22    7.84
  -2  -2  11   84.11    9.86
   2   2  12   20.82    3.37
   2   2  12   20.86    5.32
  -2  -2  12   14.57    6.09
  -2  -2  13   28.55    7.53
   2   2  13   32.88    4.05
   2   2  13   34.74    6.59
   2   2  14   32.58    6.63
   2   2  14   44.90    4.79
  -2  -2  14   51.60    9.86
  -2  -2  15   21.91    7.01
   2   2  15   29.32    4.18
   2   2  15   18.93    5.32
  -2  -2  16    5.47    3.38
   2   2  16    9.09    5.37
  -2  -2  16    5.08    6.83
  -2  -2  17   -2.37    6.47
   2   2  17    3.61    5.44
  -2  -2  18   -5.52    6.11
   2   2  18   11.10    6.14
  -2  -2  19   -9.73    7.87
  -2  -2  20    5.84    6.05
  -2   3  20   -7.05    5.94
  -2   3  19    1.48    6.75
  -2   3  18   18.06    8.23
   2  -3  18   14.69    4.69
  -2   3  17    8.71    7.20
   2  -3  17    2.21    3.65
  -2   3  16   12.12    5.83
   2  -3  16   16.69    4.69
   2  -3  15   72.88    8.03
  -2   3  14  221.28    9.91
   2  -3  14  236.69   13.05
  -2   3  13   34.74    4.12
   2  -3  13   36.52    6.11
  -2   3  12   31.19    3.76
  -2   3  12   27.99    1.89
   2  -3  12   26.71    5.20
  -2   3  12   27.49    1.90
   2  -3  11    8.59    3.93
  -2   3  11    6.63    0.98
  -2   3  11    6.50    1.04
  -2   3  11   10.40    2.65
  -2  -3 -11    4.83    1.67
  -2   3  10  453.57    8.12
  -2   3  10  469.15   13.02
   2  -3  10  452.65   16.21
  -2   3  10  459.46    8.23
  -2  -3 -10  432.97   12.99
  -2  -3  -9   10.79    2.13
  -2   3   9    8.58    0.95
   2  -3   9    7.10    3.32
  -2   3   9    7.76    2.11
  -2   3   8  568.43   13.73
  -2   3   8  579.48    9.10
   2  -3   8  566.06   17.38
  -2  -3  -8  549.68   13.75
  -2  -3  -7    1.81    1.25
  -2   3   7   -0.12    1.54
  -2   3   7    0.95    0.61
   2  -3   7    4.27    2.93
  -2   3   6  412.61    7.46
  -2   3   6  418.44   10.82
  -2  -3  -6  392.43   10.50
   2  -3   6  401.70   13.42
  -2   3   5  405.20   10.61
   2  -3   5  391.62   12.90
  -2   3   5  398.61    7.77
  -2  -3  -5  390.41   10.27
  -2   3   4 2882.77   36.99
  -2   3   4 2892.48   41.19
  -2  -3  -4 2951.58   40.61
   2   3  -4 2830.67   41.81
   2  -3   4 2882.67   44.39
  -2  -3  -3  248.33    7.91
   2  -3   3  240.00    9.22
   2   3  -3  235.56    8.22
  -2   3   3  239.38    8.18
  -2   3   3  248.87    6.54
  -2   3   2 1743.92   25.78
  -2  -3  -2 1743.14   28.25
   2   3  -2 1727.09   28.36
   2  -3   2 1783.08   29.23
   2   3  -1 2146.56   33.34
  -2  -3  -1 2210.90   33.67
  -2   3   1 2143.99   31.59
   2  -3   1 2181.48   33.30
  -2   3   0 9696.35  117.57
  -2  -3   0 9999.00  120.34
   2  -3   0 9811.81  117.33
   2   3   0 9530.20  118.91
  -2  -3   1 2184.66   30.14
   2  -3  -1 2174.24   33.66
  -2   3  -1 2125.88   33.33
   2  -3  -1 2103.26   30.86
  -2  -3   1 2069.40   32.50
   2   3   1 2163.96   33.66
   2   3   2 1389.82   25.36
   2   3   2 1416.97   24.64
   2  -3  -2 1453.14   24.38
  -2  -3   2 1423.28   23.76
  -2   3  -2 1441.27   26.04
  -2  -3   2 1427.97   24.13
   2  -3  -2 1380.10   21.55
   2  -3  -3  237.10    6.25
   2   3   3  232.91    8.19
  -2  -3   3  244.43    7.97
   2  -3  -3  233.94    7.64
  -2   3  -3  249.70    9.56
  -2  -3   3  226.72    8.77
   2  -3  -4 2572.22   36.31
   2  -3  -4 2554.86   33.23
  -2  -3   4 2591.60   41.14
   2   3   4 2517.39   37.70
  -2  -3   4 2518.17   37.48
   2   3   4 2551.50   33.62
  -2  -3   5  400.18   10.93
   2   3   5  388.56    9.89
   2  -3  -5  398.93    9.95
   2   3   5  403.10   10.88
   2  -3  -5  403.84    8.06
  -2  -3   5  412.74   13.97
  -2  -3   6  461.66   15.84
   2   3   6  447.17   11.72
   2   3   6  437.96   11.85
  -2  -3   6  413.37   11.71
  -2  -3   7    1.48    1.23
  -2  -3   7   -1.60    4.07
   2   3   7   -0.49    1.74
   2   3   7    0.30    1.83
  -2  -3   8  603.71   15.59
   2   3   8  602.35   16.99
  -2  -3   8  635.41   21.35
   2   3   8  640.76   14.81
  -2  -3   9    9.52    4.99
   2   3   9   11.92    3.48
   2   3   9    7.41    2.01
  -2  -3   9   12.09    2.36
   2   3  10  546.58   13.98
   2   3  10  530.57   17.60
  -2  -3  10  541.90   21.56
   2   3  11   11.51    4.09
  -2  -3  11    9.47    2.34
   2   3  11   13.21    2.56
  -2  -3  11   10.07    5.84
  -2  -3  12   26.43    3.64
   2   3  12   30.66    5.97
  -2  -3  12   26.35    7.44
   2   3  12   34.70    3.84
  -2  -3  13   31.17    8.02
   2   3  13   33.87    6.09
   2   3  13   40.59    4.26
  -2  -3  14  240.02   16.94
   2   3  14  227.08   14.27
   2   3  14  238.62    9.93
  -2  -3  15   76.06   11.17
   2   3  15   68.30    8.68
  -2  -3  16    9.81    7.47
   2   3  16   16.72    5.87
  -2  -3  16    5.90    3.44
  -2  -3  17    8.41    6.33
   2   3  17    6.91    5.05
  -2  -3  17   -1.78    3.98
  -2  -3  18   16.19    7.26
   2   3  18   17.94    6.65
   2   3  19    2.63    4.26
  -2  -3  19    8.67    8.10
  -2  -3  20    0.00    7.09
  -2   4  20    0.00    5.25
   2  -4  19    7.10    4.47
  -2   4  19    3.92    6.73
  -2   4  18    5.11    7.44
   2  -4  18    5.85    4.43
   2  -4  17    4.36    4.20
  -2   4  17    2.85    5.64
   2  -4  16   14.15    4.67
   2  -4  15    2.99    4.04
   2  -4  14   72.44    8.10
  -2   4  13    8.81    2.72
   2  -4  13   10.14    4.81
  -2   4  12   29.40    3.96
   2  -4  12   34.94    5.97
  -2   4  11  131.64    7.52
  -2  -4 -11  116.62    6.42
   2  -4  11  132.25    9.69
  -2  -4 -10   24.06    2.90
  -2   4  10   25.75    3.58
   2  -4  10   26.99    5.42
   2  -4   9   11.42    4.02
  -2  -4  -9   13.60    2.26
  -2   4   9   10.22    2.49
  -2  -4  -8    5.41    1.55
   2  -4   8    6.94    3.79
  -2   4   8    3.80    1.94
   2  -4   7    5.94    3.64
  -2  -4  -7    4.36    1.35
  -2   4   7    4.46    2.04
  -2   4   6  109.44    6.27
   2  -4   6   99.37    7.40
  -2  -4  -6  112.25    5.26
  -2  -4  -5  110.84    5.40
   2   4  -5  113.61    6.44
  -2   4   5  116.24    6.37
  -2   4   5  109.67    3.76
   2  -4   5  108.90    7.40
  -2   4   4  109.36    6.23
   2   4  -4   98.94    6.41
   2  -4   4  100.68    6.78
   2   4  -4  111.41    6.61
  -2   4   4  101.96    4.12
  -2  -4  -4  102.95    5.35
  -2   4   3  121.86    6.70
   2   4  -3  125.19    6.79
  -2  -4  -3  127.36    6.05
   2  -4   3  126.81    7.19
   2   4  -3  123.83    6.37
  -2   4   3  125.53    5.03
   2   4  -2  301.28   10.49
  -2   4   2  271.70    8.24
   2  -4   2  283.01   10.26
  -2  -4  -2  288.01    9.62
   2   4  -2  286.61    9.20
   2  -4   1  158.32    7.24
   2   4  -1  163.21    7.68
  -2  -4  -1  166.36    7.50
   2   4  -1  172.46    6.24
  -2   4   1  163.94    6.64
   2   4   0 1162.95   18.15
   2  -4   0 1120.31   21.27
   2   4   0 1135.00   23.18
   2  -4   0 1177.35   24.32
  -2   4   0 1166.61   22.03
  -2  -4   0 1123.47   22.69
   2   4   1  181.29    8.32
  -2  -4   1  170.69    7.62
  -2   4  -1  170.03    7.67
   2  -4  -1  187.27    8.24
   2  -4  -1  173.65    6.77
  -2   4  -2  280.12   10.59
  -2  -4   2  284.05    9.73
   2  -4  -2  287.88   10.07
   2   4   2  290.74   10.80
   2  -4  -2  271.22    7.97
   2   4   3  122.61    7.37
   2  -4  -3  125.00    6.27
   2  -4  -3  114.36    4.59
  -2  -4   3  116.37    6.22
  -2  -4   3  114.97    6.36
  -2  -4   4   92.88    6.44
   2  -4  -4   95.34    5.26
  -2  -4   4   90.28    5.58
   2  -4  -4   92.54    3.75
   2   4   4   89.92    6.61
  -2  -4   5  121.22    7.89
   2  -4  -5  129.28    4.08
   2   4   5  124.62    6.21
  -2  -4   5  122.57    6.54
   2  -4  -5  130.36    6.27
  -2  -4   6   99.63    7.81
   2   4   6   96.29    5.41
  -2  -4   6   98.74    5.97
   2  -4  -6   93.24    5.27
  -2  -4   7   -1.78    4.34
   2   4   7    4.25    1.81
  -2  -4   7    1.45    1.41
  -2  -4   8    6.84    2.22
   2   4   8    7.48    2.74
  -2  -4   8   10.80    4.80
   2   4   8    6.85    2.31
  -2  -4   9   21.97    6.08
  -2  -4   9   21.55    3.19
   2   4   9   20.50    3.65
   2   4   9   23.53    2.93
   2   4  10   23.89    4.52
   2   4  10   23.79    3.06
  -2  -4  10   32.05    7.13
   2   4  11  124.86    6.63
  -2  -4  11  121.67   11.50
   2   4  11  132.08    9.33
   2   4  12   32.85    3.67
   2   4  12   29.04    5.32
  -2  -4  12   33.08    8.02
  -2  -4  13   11.66    7.15
   2   4  13    1.44    3.71
   2   4  13    5.40    2.07
  -2  -4  14   68.58   10.52
   2   4  14   78.75    8.64
  -2  -4  15    0.90    5.53
   2   4  15   -1.88    4.42
  -2  -4  16   10.41    6.35
   2   4  16    9.45    5.11
   2   4  17    2.28    4.49
  -2  -4  17   -4.60    4.66
  -2  -4  17    3.53    5.82
  -2  -4  18    1.53    6.30
  -2  -4  18   -3.28    4.51
   2   4  18   -1.68    4.75
   2   4  19   10.32    5.21
   2   4  20    2.52    4.81
  -2   5  20    5.58    6.01
   2  -5  19   -6.74    4.01
  -2   5  19   -1.30    6.30
  -2   5  18    3.37    6.97
   2  -5  18    7.87    4.70
   2  -5  17   13.88    5.63
   2  -5  16   27.21    6.43
   2  -5  15    5.83    4.23
   2  -5  14  110.87   10.17
   2  -5  13   16.83    5.10
  -2   5  13   15.98    3.58
   2  -5  12  268.61   14.31
  -2   5  12  255.01   11.83
  -2   5  11    6.26    2.66
  -2  -5 -11    4.15    1.58
   2  -5  11   -0.32    4.36
   2  -5  10  297.40   14.23
  -2   5  10  274.97   11.75
  -2  -5 -10  266.95    9.00
  -2  -5  -9    2.00    1.33
  -2   5   9    0.06    2.46
   2  -5   9    0.66    4.04
   2  -5   8  508.28   18.01
  -2  -5  -8  495.03   12.53
  -2   5   8  520.55   16.02
  -2  -5  -7   83.11    4.69
   2  -5   7   74.95    6.95
  -2   5   7   79.01    6.16
   2  -5   6  747.05   20.80
  -2   5   6  696.72   19.01
  -2  -5  -6  707.33   15.61
  -2   5   5  528.55   16.21
   2   5  -5  542.39   16.44
  -2  -5  -5  560.34   13.82
   2  -5   5  553.80   17.48
  -2  -5  -4  385.66   11.66
   2   5  -4  396.25   13.72
  -2   5   4  396.38   13.59
   2  -5   4  400.53   14.19
  -2  -5  -3   18.74    2.59
   2  -5   3   23.56    4.30
  -2   5   3   21.14    3.80
   2   5  -3   15.93    3.50
   2   5  -3   18.69    2.97
   2  -5   2 1392.81   27.16
  -2   5   2 1359.55   28.08
   2   5  -2 1366.89   27.99
  -2  -5  -2 1344.34   26.10
   2   5  -2 1340.36   25.27
   2   5  -1  367.85   10.54
   2  -5   1  380.72   12.30
   2   5  -1  365.39   12.98
   2  -5   0 1124.42   22.31
   2   5   0 1082.43   24.41
   2   5   1  372.83   13.25
   2  -5  -1  360.35   12.90
   2  -5  -1  368.95   10.95
   2   5   2 1419.08   28.85
   2  -5  -2 1367.46   27.66
   2  -5  -2 1362.91   23.78
   2  -5  -3   22.19    2.47
  -2  -5   3   22.41    3.14
   2   5   3   21.52    4.21
   2  -5  -3   21.45    2.98
   2   5   4  391.08   14.19
   2  -5  -4  383.99   12.40
   2  -5  -4  355.54    8.76
   2   5   5  520.94   17.14
   2  -5  -5  509.95   14.57
   2  -5  -5  504.84    9.86
   2  -5  -6  607.85    9.95
   2   5   6  596.69   18.94
   2  -5  -6  587.92   15.91
   2   5   7   88.24    7.69
  -2  -5   7   81.98    7.97
   2  -5  -7   85.93    5.48
   2   5   8  503.34   13.78
  -2  -5   8  521.09   19.96
   2   5   8  563.12   19.07
   2   5   9    5.25    4.34
   2   5   9    0.38    1.63
  -2  -5   9    3.77    4.63
  -2  -5  10  269.51   15.84
   2   5  10  266.29    9.37
   2   5  10  270.22   12.36
   2   5  10  279.45   14.28
   2   5  11    3.02    2.97
   2   5  11    6.16    1.88
  -2  -5  11    8.95    5.72
  -2  -5  12  269.26   17.15
   2   5  12  250.02    9.16
   2   5  12  270.84   13.83
  -2  -5  13   13.91    7.07
   2   5  13   15.61    4.62
   2   5  14  103.79    9.81
  -2  -5  14  105.50   12.17
   2   5  14  120.16   10.97
   2   5  15    5.27    4.52
   2   5  15    0.89    3.68
  -2  -5  15   -8.96    7.26
   2   5  16   27.76    6.18
   2   5  16   35.08    6.87
   2   5  17   10.51    4.98
   2   5  17    1.99    4.31
   2   5  18    7.90    5.47
   2   5  18   -3.94    4.39
  -2  -5  18   -8.50    5.22
  -2   6  20   11.44    7.55
   2  -6  20    3.76    4.18
  -2   6  19    4.51    6.75
   2  -6  19    5.30    4.32
   2  -6  18   12.47    5.76
   2  -6  17   15.40    6.00
   2  -6  16   15.83    5.64
   2  -6  15    4.33    4.82
   2  -6  14   15.59    5.82
  -2   6  13   31.56    5.03
   2  -6  13   32.73    6.84
  -2   6  12   67.64    6.83
   2  -6  12   57.63    7.62
  -2   6  11   22.89    4.34
   2  -6  11   28.63    6.01
  -2  -6 -10    6.86    1.66
  -2   6  10    7.27    3.22
   2  -6  10   14.59    5.58
  -2   6   9  216.57   11.21
   2  -6   9  205.57   12.16
  -2  -6  -9  180.77    7.27
  -2  -6  -8   44.47    3.63
  -2   6   8   45.83    5.55
   2  -6   8   45.78    6.70
  -2   6   7   24.47    4.42
  -2  -6  -7   25.03    2.73
   2  -6   7   23.05    5.00
   2  -6   6   24.97    5.36
  -2   6   6   24.47    4.41
  -2  -6  -6   31.03    3.18
   2   6  -5   14.56    4.11
  -2   6   5   17.11    4.16
   2  -6   5   12.70    4.24
  -2  -6  -5   17.30    2.74
  -2   6   4  204.65   10.70
   2   6  -4  216.06   11.23
  -2  -6  -4  208.83    8.89
   2  -6   4  218.63   11.22
   2   6  -3  175.44   10.02
  -2  -6  -3  172.19    8.23
  -2   6   3  182.60    9.98
   2   6  -3  174.08    8.63
   2  -6   3  192.75   10.08
  -2   6   2  610.91   18.95
   2  -6   2  629.15   17.88
   2   6  -2  605.28   16.31
   2   6  -2  595.53   18.66
   2   6  -1  587.76   15.28
   2   6  -1  606.44   18.68
   2  -6   1  597.75   16.78
   2  -6   0  161.37    8.00
   2   6   0  152.05    9.13
   2   6   1  615.67   18.86
   2  -6  -1  580.29   15.40
   2   6   2  646.65   19.63
   2  -6  -2  611.36   15.14
   2   6   3  169.46   10.05
   2  -6  -3  160.77    6.89
   2  -6  -4  208.99    7.17
   2   6   4  216.88   11.55
   2  -6  -5    9.46    1.65
   2   6   5    9.42    4.66
   2   6   6   26.17    5.37
   2  -6  -6   27.83    2.03
   2   6   7   21.00    5.06
   2   6   8   42.66    6.44
   2   6   9  230.81   13.24
   2   6  10    8.45    4.73
   2   6  11   36.06    5.42
   2   6  11   33.96    6.46
   2   6  12   73.19    9.15
   2   6  12   67.17    7.10
   2   6  13   40.47    7.37
   2   6  13   31.05    5.51
   2   6  14   24.64    6.51
   2   6  14   16.87    4.91
   2   6  15    5.56    4.02
   2   6  15    5.01    4.08
   2   6  16   10.73    5.24
   2   6  16   10.12    4.76
   2   6  17    5.61    4.37
   2   6  17   -4.25    4.83
  -2  -6  17    1.64    4.66
  -2  -6  18   -2.32    5.30
   2   6  18   -0.22    3.36
  -2  -6  19    4.33    4.52
  -2   7  20    7.75    6.48
   2  -7  20    3.26    5.25
  -2   7  19    0.00    5.48
   2  -7  19    5.04    5.72
   2  -7  18   11.18    5.76
   2  -7  17   19.63    5.86
   2  -7  16   23.38    6.80
   2  -7  15   14.70    5.50
   2  -7  14    3.73    5.32
   2  -7  13   75.35    8.82
  -2   7  13   84.55    8.16
   2  -7  12   57.68    8.10
  -2   7  12   56.17    6.75
   2  -7  11   11.84    5.61
  -2   7  11   15.13    4.22
   2  -7  10  251.42   14.55
  -2   7  10  276.00   13.96
  -2   7   9   81.41    7.69
   2  -7   9   91.75    9.10
  -2  -7  -9   80.71    4.93
  -2   7   8  297.93   14.35
   2  -7   8  275.02   14.74
  -2  -7  -8  264.17    9.35
  -2   7   7   76.69    7.32
  -2  -7  -7   72.58    4.96
   2  -7   7   76.05    8.04
  -2   7   6  814.99   24.19
   2  -7   6  836.81   24.56
  -2  -7  -6  788.61   18.68
  -2   7   5   42.99    6.00
   2  -7   5   43.84    6.23
   2   7  -5   46.37    6.42
   2   7  -4  993.00   27.04
   2  -7   4 1033.07   26.45
  -2   7   4 1004.95   26.80
  -2   7   3   -0.22    3.30
   2  -7   3   -0.26    3.62
   2   7  -3    1.13    4.01
  -2   7   2 1885.22   39.29
   2   7  -2 1926.59   39.48
   2   7  -2 1805.23   34.74
   2  -7   2 1917.32   36.95
   2  -7   1  506.26   16.43
   2   7  -1  502.46   18.32
   2   7   0  207.83   11.61
   2  -7   0  199.58    9.62
   2  -7  -1  491.88   15.03
   2   7   1  536.38   18.62
   2   7   2 1797.59   38.03
   2  -7  -2 1700.60   31.03
   2  -7  -3    1.81    2.05
   2   7   3    1.97    4.13
   2   7   4  949.37   26.58
   2  -7  -4  929.16   19.00
   2  -7  -5   42.09    3.37
   2   7   5   47.26    7.09
   2  -7  -6  852.41   15.19
   2   7   6  891.39   26.29
   2   7   7   89.81    9.24
   2  -7  -7   86.54    3.11
   2   7   8  366.41   17.23
   2   7   9   90.01    9.18
   2   7  10  302.38   16.60
   2   7  11   11.65    5.65
   2   7  12   59.53    8.79
   2   7  12   65.70    7.29
   2   7  13   80.57    9.73
   2   7  13   88.41    8.63
   2   7  14    3.34    5.03
   2   7  14    3.20    3.72
   2   7  15   14.40    5.63
   2   7  15   20.69    5.57
   2   7  16   16.60    5.44
  -2  -7  17    1.66    5.77
   2   7  17   19.13    6.29
   2   7  18    9.88    5.67
  -2  -7  18   -3.25    4.58
  -2  -7  19   -7.22    5.84
   2  -8  19    1.12    5.41
   2  -8  18    8.88    6.23
   2  -8  17    3.88    4.29
   2  -8  16    5.42    5.99
   2  -8  15    3.84    4.70
   2  -8  14   -1.47    5.45
   2  -8  13   13.47    5.82
  -2   8  13    9.33    4.25
   2  -8  12   26.65    6.17
  -2   8  12   31.33    5.76
  -2   8  11    9.75    4.36
   2  -8  11    3.67    5.00
  -2   8  10    3.07    3.80
   2  -8  10    1.35    5.24
  -2   8   9  124.63   10.26
   2  -8   9  123.61   10.74
  -2   8   8    0.23    4.03
  -2  -8  -8    3.79    1.57
   2  -8   8    2.21    4.55
  -2   8   7   88.06    8.71
   2  -8   7   81.08    8.71
  -2   8   6   12.74    4.72
   2  -8   6   17.43    5.57
  -2   8   5   14.36    4.88
   2   8  -5   17.29    5.14
   2  -8   5    8.57    4.41
   2  -8   4   -1.14    4.15
   2   8  -4    5.90    4.47
  -2   8   4    3.59    4.47
   2   8  -3    0.08    4.32
  -2   8   3    0.09    4.33
   2  -8   3   -3.60    4.23
   2   8  -2   73.54    8.01
  -2   8   2   71.39    8.21
   2  -8   2   71.25    7.04
   2   8  -1  175.66   11.61
   2  -8   1  173.77   10.05
   2   8   0   61.18    7.20
   2  -8   0   64.07    6.26
   2   8   1  179.72   11.59
   2  -8  -1  172.22    9.36
   2   8   2   60.13    7.38
   2  -8  -2   57.44    5.25
   2  -8  -3    3.29    2.17
   2   8   3    4.69    4.55
   2   8   4    3.96    4.70
   2  -8  -4    9.67    2.79
   2  -8  -5   19.07    2.86
   2   8   5   15.96    5.51
   2   8   6   13.88    5.63
   2  -8  -6   15.33    2.31
   2  -8  -7   90.44    3.93
   2   8   7   94.59    9.53
   2   8   8    2.52    5.23
   2   8   9  112.83   10.82
   2   8  10    5.27    5.18
   2   8  11    9.43    5.65
   2   8  12   37.66    7.69
   2   8  13    7.63    5.24
   2   8  13   -1.43    3.37
   2   8  14   15.23    6.21
   2   8  15    2.38    4.03
   2   8  16    0.07    4.54
   2   8  17    7.30    5.14
  -2  -8  17   -5.09    6.03
  -2  -8  18  -13.10    6.72
  -2  -8  19    0.67    4.33
  -2  -8  20   -6.62    5.87
   2  -9  18   16.56    7.22
   2  -9  17   -2.95    4.85
   2  -9  16    7.38    6.27
   2  -9  15    1.38    4.92
   2  -9  14   30.17    7.28
   2  -9  13    7.52    6.13
  -2   9  13    7.66    4.29
   2  -9  12   55.33    9.01
  -2   9  12   54.85    7.65
   2  -9  11   46.84    7.82
  -2   9  11   60.16    8.16
  -2   9  10  286.90   16.59
   2  -9  10  298.80   17.24
  -2   9   9   44.75    7.26
   2  -9   9   38.01    7.31
  -2   9   8  113.30   10.58
   2  -9   8  101.44   10.24
  -2   9   7   57.86    8.03
   2  -9   7   50.42    7.26
  -2   9   6  323.85   16.99
   2  -9   6  300.99   16.12
  -2   9   5   22.78    6.34
   2   9  -5   26.43    6.65
   2  -9   5   17.81    5.30
  -2   9   4  888.37   28.52
   2  -9   4  927.85   27.14
   2   9  -4  893.94   28.76
   2   9  -3   86.02    9.44
  -2   9   3   81.43    9.24
   2  -9   3   71.01    7.89
  -2   9   2  502.45   21.01
   2  -9   2  484.33   18.23
   2   9  -2  509.46   21.20
   2   9  -1  307.00   16.22
   2  -9   1  314.22   14.15
   2   9   0  481.86   20.32
   2  -9   0  499.34   17.24
   2  -9  -1  304.56   13.03
   2   9   1  291.12   15.76
   2   9   2  416.91   19.00
   2  -9  -2  425.67   15.08
   2  -9  -3   77.95    6.26
   2   9   3   67.32    8.29
   2  -9  -4  755.96   19.06
   2   9   4  773.51   26.40
   2  -9  -5   17.73    2.97
   2   9   5   14.55    6.07
   2   9   6  253.42   15.31
   2  -9  -6  251.91    8.92
   2  -9  -7   55.10    3.52
   2   9   7   50.50    7.91
   2   9   8  152.91   12.67
   2   9   9   52.75    8.77
   2   9  10  363.80   19.43
   2   9  11   48.76    8.17
   2   9  12   82.26   10.73
   2   9  13    6.35    5.36
   2   9  14   33.69    7.42
   2   9  15    4.90    5.04
   2   9  16    5.19    5.45
  -2  -9  17  -16.42    8.35
   2   9  17   -1.85    4.38
  -2  -9  18    6.37    6.38
  -2  -9  19    0.21    4.61
   2 -10  17    8.24    5.96
   2 -10  16   15.74    7.43
   2 -10  15    9.02    5.66
   2 -10  14    2.45    5.79
   2 -10  13    9.94    6.21
  -2  10  13    6.94    4.65
  -2  10  12    5.57    4.88
   2 -10  12    5.97    5.13
  -2  10  11   38.05    7.57
   2 -10  11   24.10    6.07
   2 -10  10   24.45    6.24
  -2  10  10   35.78    7.41
   2 -10   9   36.65    7.56
  -2  10   9   43.94    7.76
   2 -10   8   -2.83    6.19
  -2  10   8    2.17    4.44
  -2  10   7   94.17   10.22
   2 -10   7   84.84    9.45
  -2  10   6   30.65    6.77
   2 -10   6   32.17    6.45
   2  10  -5  112.02   11.37
  -2  10   5  119.90   11.36
   2 -10   5  113.79   10.24
   2  10  -4   16.85    6.32
  -2  10   4   14.92    5.32
   2 -10   4    2.40    4.83
   2  10  -3   81.55    9.95
  -2  10   3   68.82    9.36
   2 -10   3   71.52    8.06
   2  10  -2    7.15    5.62
  -2  10   2    6.86    5.76
   2 -10   2   -2.38    4.31
   2  10  -1   54.90    8.61
   2 -10   1   73.24    7.74
   2 -10   0   10.73    4.04
   2  10   0   14.60    6.13
   2 -10  -1   55.13    6.24
   2  10   1   52.07    8.05
   2  10   2   -0.68    5.03
   2 -10  -2    5.50    3.21
   2 -10  -3   69.47    6.29
   2  10   3   65.10    8.85
   2 -10  -4   18.03    3.68
   2  10   4   13.45    5.80
   2 -10  -5  119.32    7.17
   2  10   5  118.40   11.57
   2  10   6   21.22    6.78
   2 -10  -6   34.25    3.89
   2  10   7   92.08   10.32
   2  10   8   -1.76    5.38
   2  10   9   53.84    9.26
   2  10  10   35.10    8.25
   2  10  11   25.36    6.60
   2  10  12    1.29    5.55
   2  10  13   15.80    6.30
   2  10  14   -3.17    4.17
   2  10  15    0.81    4.23
   2  10  16   12.15    6.19
   2  10  17    3.43    5.03
  -2 -10  17  -14.51    7.37
   2 -11  16   10.47    6.06
   2 -11  15    2.20    6.46
   2 -11  14   18.08    7.31
   2 -11  13    3.55    5.69
   2 -11  12   17.39    6.01
  -2  11  12   20.16    6.26
  -2  11  11    7.32    4.97
   2 -11  11    0.56    4.45
   2 -11  10   46.66    8.24
  -2  11  10   66.10    9.32
   2 -11   9    2.91    5.54
  -2  11   9    3.31    4.98
  -2  11   8   80.71   10.47
   2 -11   8   88.46   10.55
  -2  11   7   11.22    5.99
   2 -11   7    5.48    4.65
  -2  11   6  200.08   15.12
   2 -11   6  215.83   14.74
   2 -11   5   23.63    6.01
  -2  11   5   20.84    7.10
   2  11  -5   36.74    8.34
  -2  11   4  204.90   15.08
   2  11  -4  205.16   15.07
   2 -11   4  170.02   12.45
   2  11  -3    6.99    6.19
  -2  11   3    7.11    6.10
   2 -11   3    8.23    4.43
   2  11  -2  419.72   21.50
   2 -11   2  406.95   18.38
   2 -11   1   26.59    5.96
   2  11  -1   28.70    7.15
   2 -11   0 1019.49   28.68
   2  11   0 1047.68   34.48
   2  11   1   28.41    8.04
   2 -11  -1   20.49    4.90
   2  11   2  416.75   21.22
   2 -11  -2  421.16   16.72
   2 -11  -3    9.66    3.42
   2  11   3    7.30    5.55
   2  11   4  149.03   13.24
   2 -11  -4  158.72    9.33
   2 -11  -5   20.35    3.70
   2  11   5   15.27    6.16
   2  11   6  169.21   14.06
   2 -11  -6  191.62    8.91
   2  11   7    9.51    5.86
   2  11   8   85.41   11.24
   2  11   9   -5.93    6.47
   2  11  10   41.92    8.83
   2  11  11    1.45    5.19
   2  11  12   30.65    8.46
   2  11  13    7.29    5.09
   2  11  14    7.30    5.81
   2  11  15    6.39    5.52
   2  11  16   -1.66    4.13
   2  11  17    1.29    4.92
   2 -12  14    3.76    6.36
   2 -12  13   12.20    6.79
  -2  12  12    9.00    6.01
   2 -12  12   -1.65    5.85
  -2  12  11   14.93    6.04
   2 -12  11   17.05    6.98
  -2  12  10    1.25    4.58
   2 -12  10    2.00    6.04
  -2  12   9    8.07    5.88
   2 -12   9   -1.45    6.04
  -2  12   8    7.53    5.58
   2 -12   8    7.99    5.11
  -2  12   7   23.24    6.75
   2 -12   7   13.61    6.29
  -2  12   6   53.44    9.35
   2 -12   6   49.47    8.23
  -2  12   5   25.33    6.68
   2 -12   5   22.63    6.56
   2  12  -4    2.63    4.58
  -2  12   4    9.57    6.76
   2 -12   4   -5.85    6.09
   2  12  -3    0.82    5.05
  -2  12   3   -1.56    6.35
   2 -12   3   -5.35    5.65
   2 -12   2    1.20    4.66
   2  12  -2    6.62    5.32
   2  12  -1   28.73    8.02
   2 -12   1   17.17    5.22
   2  12   0   23.78    7.96
   2 -12   0   16.48    4.80
   2  12   1   20.31    6.87
   2 -12  -1   31.24    5.76
   2  12   2    8.34    5.96
   2 -12  -2   10.08    4.15
   2  12   3   10.49    6.91
   2 -12  -3    2.09    3.14
   2  12   4   10.47    6.56
   2 -12  -4   10.32    3.41
   2 -12  -5   32.21    4.47
   2  12   5   25.07    6.55
   2  12   6   36.86    8.60
   2  12   7   26.75    7.44
   2  12   8    3.41    5.12
   2  12   9    9.89    5.39
   2  12  10   -1.27    4.56
   2  12  11   -3.79    6.64
   2  12  12    5.36    5.85
   2  12  13   11.63    6.95
   2  12  14    2.91    5.71
   2  12  15    0.00    5.16
   2  12  16    0.27    5.54
   2 -13  13    8.93    6.80
   2 -13  12   16.69    7.93
  -2  13  12   18.65    7.04
  -2  13  11   -1.89    4.94
   2 -13  11   -6.51    6.86
  -2  13  10   16.97    6.49
   2 -13  10   10.92    6.00
  -2  13   9   -1.97    5.83
   2 -13   9   -2.35    5.20
  -2  13   8   35.36    8.31
   2 -13   8   19.64    7.13
  -2  13   7   -2.04    5.44
   2 -13   7   -3.87    5.07
  -2  13   6  149.82   14.45
   2 -13   6  162.18   13.98
   2 -13   5    7.43    5.51
  -2  13   5    0.08    6.14
   2  13  -4   84.04   11.71
  -2  13   4   53.11    9.27
   2 -13   4   63.80    8.99
   2  13  -3    1.95    6.40
   2 -13   3   -4.48    5.36
   2 -13   2  222.91   14.92
   2  13  -2  222.54   17.53
   2  13  -1   52.19    9.45
   2 -13   1   52.43    7.50
   2  13   0  176.35   15.72
   2 -13   0  192.40   12.96
   2  13   1   65.73   10.83
   2 -13  -1   55.29    7.27
   2  13   2  251.67   18.47
   2 -13  -2  220.60   12.90
   2  13   3    4.27    6.82
   2 -13  -3    5.03    3.36
   2  13   4   70.48   10.90
   2 -13  -4   73.80    7.23
   2  13   5    6.41    5.37
   2  13   6  142.84   14.54
   2  13   7   -1.70    6.17
   2  13   8   22.61    7.31
   2  13   9   -3.55    6.48
   2  13  10   13.29    7.07
   2  13  11  -12.24    7.50
   2  13  12   13.55    6.81
   2  13  13   -9.46    6.08
   2  13  14    1.92    5.92
   2  13  15    3.56    6.61
   2 -14  11    2.95    6.38
  -2  14  11    4.29    5.78
  -2  14  10   14.71    6.20
   2 -14  10    7.36    6.60
  -2  14   9   24.94    7.94
   2 -14   9   23.36    7.67
  -2  14   8    5.69    6.58
   2 -14   8   17.37    6.60
  -2  14   7    9.08    7.01
   2 -14   7    9.24    6.19
  -2  14   6   26.41    8.25
   2 -14   6   24.58    7.51
  -2  14   5   12.97    6.50
   2 -14   5    8.77    5.00
   2  14  -4   12.73    6.83
   2 -14   4   -0.69    4.63
   2 -14   3   -4.08    5.42
   2  14  -3   11.25    7.16
   2  14  -2   18.63    7.46
   2 -14   2   17.68    6.14
   2  14  -1    1.42    6.48
   2 -14   1   -3.29    4.51
   2  14   0   14.77    6.46
   2 -14   0   17.34    5.39
   2  14   1   10.92    6.24
   2 -14  -1    3.40    3.93
   2  14   2   23.63    7.75
   2 -14  -2   19.86    5.00
   2  14   3    8.29    5.71
   2 -14  -3   14.67    4.59
   2  14   4    8.83    7.44
   2  14   5    1.11    5.63
   2  14   6   12.94    7.52
   2  14   7    1.98    6.11
   2  14   8   23.37    8.45
   2  14   9   23.78    8.02
   2  14  10    9.06    7.41
   2  14  11    7.11    5.87
   2  14  12    0.51    5.99
   2  14  13   12.62    6.88
  -2  15  11   -2.91    5.93
  -2  15  10   22.15    7.64
  -2  15   9    5.52    6.95
   2 -15   9    5.74    6.73
  -2  15   8   28.83    9.16
   2 -15   8   33.30    7.81
  -2  15   7    7.85    7.46
   2 -15   7    2.37    6.14
  -2  15   6   71.28   12.15
   2 -15   6   54.44    9.47
   2 -15   5    0.76    4.86
   2 -15   4   82.39   10.34
   2 -15   3    5.79    5.23
   2  15  -3   23.05    7.93
   2  15  -2   53.35   10.74
   2 -15   2   46.90    8.24
   2 -15   1    5.18    4.23
   2  15  -1    3.24    7.46
   2  15   0   48.02    9.89
   2 -15   0   53.33    7.67
   2  15   1    7.19    6.12
   2 -15  -1   11.53    4.50
   2 -15  -2   54.89    7.47
   2  15   2   51.34   10.97
   2  15   3    0.63    6.91
   2  15   4   67.71   10.94
   2  15   5    8.21    7.81
   2  15   6   48.19   10.30
   2  15   7    1.96    5.45
   2  15   8   10.08    6.47
   2  15   9    1.23    6.22
   2  15  10   26.80    9.56
   2  15  11    0.50    5.05
  -2  16  11    3.87    7.00
  -2  16  10    9.81    6.73
  -2  16   9   -1.88    6.12
  -2  16   8    2.31    6.67
   2 -16   8    0.93    4.34
   2 -16   7    3.21    5.51
   2 -16   6    5.67    5.92
   2 -16   5   -1.91    5.37
   2 -16   4   -4.87    5.44
   2 -16   3    0.42    5.16
   2  16  -2    5.94    7.39
   2 -16   2    4.69    4.64
   2 -16   1    0.80    4.51
   2  16  -1    0.00    6.15
   2 -16   0    8.09    4.37
   2  16   0   11.00    7.31
   2  16   1   -3.16    6.74
   2 -16  -1   -0.66    3.66
   2  16   2   -6.87    7.56
   2  16   3    5.06    5.68
   2  16   4    2.26    7.38
   2  16   5   -9.35    6.84
   2  16   6   -3.20    5.30
   2  16   7    8.85    6.74
   2  16   8    5.52    6.01
   2 -17   5    9.89    6.33
   2 -17   4   32.05    8.34
   2 -17   3    7.34    5.17
   2 -17   2   32.19    7.39
   2 -17   1    7.61    5.02
   2  17  -1    5.01    6.28
   2  17   0   50.66   11.32
   2  17   1   -0.75    7.27
   2 -18   3   -0.68    4.47
   2 -18   2    3.91    4.93
  -3   0   0    0.00    1.07
   3   0   0   -1.18    2.13
  -3   0   1  225.92    7.75
  -3   0  -1  232.27    7.98
   3   0  -1  237.50    8.39
   3   0   1  220.53    7.98
  -3   0   2  532.41   12.95
   3   0   2  534.83   13.30
   3   0  -2  547.61   13.70
  -3   0  -2  569.56   13.66
   3   0   3 1622.00   28.10
   3   0  -3 1723.15   28.46
  -3   0   3 1630.01   27.60
  -3   0  -3 1683.43   28.48
  -3   0   4  167.32    7.04
   3   0   4  152.97    7.19
  -3   0  -4  169.30    7.43
   3   0   5  483.10   13.62
  -3   0   5  479.57   13.06
  -3   0  -6  834.24   19.88
  -3   0   6  834.89   18.75
   3   0   7  729.16   18.25
  -3   0   7  719.85   17.62
   3   0   8  227.39    9.80
  -3   0   8  223.97    9.54
  -3   0   9  482.89   15.05
   3   0   9  507.38   15.82
   3   0  10   26.94    4.42
   3   0  11  157.92    9.24
   3   0  12   56.29    5.92
  -3   0  12   45.70    2.38
  -3   0  12   48.20    2.29
  -3   0  13   23.41    7.52
   3   0  13   39.68    5.32
   3   0  14   30.78    5.03
  -3   0  14   32.91    8.27
   3   0  15    1.69    2.81
  -3   0  15   -6.44    7.10
  -3   0  16   -4.02    6.63
   3   0  16    2.83    3.19
  -3   0  17   20.91    8.97
  -3   0  18    8.57    7.91
  -3   0  19   20.25    9.03
  -3   0  20    6.01    6.42
  -3   1  20    9.30    7.68
  -3   1  19    3.91    6.99
  -3   1  18    2.73    6.74
   3  -1  17    3.03    2.92
  -3   1  17   10.72    8.29
   3  -1  16   14.42    4.28
  -3   1  16   14.03    7.70
  -3   1  15   22.66    8.37
   3  -1  15   11.77    4.20
   3  -1  14   36.20    5.69
   3  -1  13   85.18    7.59
  -3   1  12   35.15    3.96
  -3   1  12   42.54    2.21
   3  -1  12   41.88    5.60
  -3   1  11   70.42    5.28
   3  -1  11   76.00    6.99
  -3   1  10   38.97    3.89
   3  -1  10   52.52    5.71
  -3   1   9  311.79   10.68
   3  -1   9  356.61   13.34
  -3   1   8   67.95    4.67
   3  -1   8   71.71    6.17
  -3   1   7  148.24    6.67
  -3  -1  -7  146.34    7.47
   3  -1   7  152.70    8.31
  -3  -1  -6  140.43    6.85
  -3   1   6  132.87    6.09
   3  -1   6  127.62    7.31
   3   1  -5 1087.24   15.45
  -3   1   5 1131.37   20.57
  -3  -1  -5 1102.97   22.28
   3  -1   5 1105.21   23.02
  -3  -1  -5 1156.75   20.81
   3  -1   4  325.42   10.93
  -3  -1  -4  341.23   10.52
  -3   1   4  333.80    9.48
   3   1  -4  326.07    7.01
  -3  -1  -3  623.98   14.70
  -3   1   3  607.84   13.33
   3  -1   3  603.28   15.07
   3   1  -3  611.89   11.05
   3  -1   2 1843.55   30.72
  -3  -1  -2 1915.65   30.65
  -3   1   2 1891.07   29.11
   3   1  -2 1918.73   31.97
   3   1  -1 2152.92   34.52
  -3   1   1 2151.53   32.37
   3  -1   1 2152.60   33.39
  -3  -1  -1 2159.85   33.50
   3  -1   0  102.32    5.29
  -3   1   0   98.73    5.04
  -3  -1   0   95.73    5.27
   3   1   0   97.61    5.56
   3  -1  -1 2081.15   31.91
   3   1   1 2085.63   33.56
  -3   1  -1 2117.37   32.70
  -3  -1   1 2030.74   33.15
   3   1   2 1885.91   30.93
  -3  -1   2 1836.68   31.09
  -3   1  -2 1887.54   30.79
   3  -1  -2 1885.70   29.79
   3   1   3  764.98   16.94
   3  -1  -3  784.74   16.51
  -3  -1   3  750.41   17.56
   3   1   4  321.21   10.20
  -3  -1   4  302.64   10.53
   3  -1  -4  300.19    9.63
  -3   1  -4  325.82   10.82
   3  -1  -4  302.06    6.17
   3   1   5 1020.72   20.81
  -3  -1   5 1002.69   21.88
   3   1   6  142.61    7.20
  -3  -1   6  146.15    7.70
   3   1   7  133.65    7.17
   3   1   8   58.05    5.27
   3   1   9  340.36   12.26
  -3  -1  10   27.45    1.79
   3   1  10   29.05    4.50
   3   1  11   84.00    6.71
  -3  -1  11   74.33    3.31
  -3  -1  11   76.57    9.79
   3   1  12   57.38    5.77
  -3  -1  12   55.83    9.37
   3   1  13  104.91    7.72
  -3  -1  13  101.64   11.62
   3   1  14   38.03    5.13
  -3  -1  14   38.97    8.42
   3   1  15   20.13    4.12
  -3  -1  15   10.15    6.32
   3   1  16   12.18    3.75
  -3  -1  16   10.88    6.96
  -3  -1  17    5.15    7.09
  -3  -1  18    9.02    7.88
  -3  -1  19   -1.81    5.35
  -3  -1  20   10.46    8.03
  -3   2  20    0.02    7.65
  -3   2  19    0.00    6.61
   3  -2  18    3.19    3.72
  -3   2  18   -3.37    6.25
   3  -2  17    6.30    3.87
  -3   2  17   16.49    7.02
   3  -2  16    5.60    3.98
  -3   2  16   12.00    7.36
   3  -2  15   42.37    6.20
   3  -2  14   47.03    6.36
   3  -2  13   67.79    7.11
   3  -2  12   -1.49    3.63
  -3   2  12    1.09    0.95
   3  -2  11  164.35   10.06
  -3   2  11  153.61    6.80
  -3   2  11  168.17    5.29
  -3   2  10   40.14    2.37
   3  -2  10   32.74    5.05
  -3   2  10   36.19    3.25
  -3   2   9  240.62    8.24
   3  -2   9  232.53   11.36
  -3   2   9  259.57    6.03
   3  -2   8   35.25    4.67
  -3   2   8   30.64    2.69
  -3   2   7  294.38    8.55
   3  -2   7  304.05   12.11
  -3  -2  -6  245.36    9.16
  -3   2   6  234.72    7.43
   3  -2   6  258.36   10.69
  -3  -2  -5 1731.09   29.64
  -3   2   5 1720.43   26.53
   3   2  -5 1685.84   25.59
   3  -2   5 1716.93   31.58
  -3  -2  -5 1713.05   26.39
   3   2  -4  204.82    6.52
  -3   2   4  204.99    6.76
  -3  -2  -4  209.10    7.93
  -3  -2  -4  203.89    5.97
   3  -2   4  204.96    8.89
   3   2  -3 1453.20   23.07
  -3   2   3 1466.37   23.60
  -3  -2  -3 1469.61   25.81
   3  -2   3 1420.31   26.49
  -3  -2  -3 1424.31   20.02
  -3  -2  -2  353.07   10.64
   3  -2   2  346.29   10.92
  -3   2   2  355.41    9.68
   3   2  -2  345.67    9.22
   3  -2   1 1033.80   20.30
  -3  -2  -1 1041.16   20.93
   3   2  -1 1062.93   21.92
  -3   2   1 1035.43   19.48
   3  -2   0  187.14    7.12
  -3  -2   0  177.94    7.68
   3   2   0  172.92    7.91
  -3   2   0  183.49    7.15
   3  -2  -1 1301.74   22.62
  -3  -2   1 1276.58   24.85
   3   2   1 1308.59   24.83
  -3   2  -1 1298.61   23.86
   3   2   2  344.70   11.12
  -3  -2   2  344.94   11.44
  -3   2  -2  360.79   11.26
   3  -2  -2  337.77    9.58
   3  -2  -3 1560.48   25.75
  -3   2  -3 1635.83   29.10
   3   2   3 1554.77   28.14
  -3  -2   3 1559.72   29.47
   3  -2  -4  199.23    7.17
   3  -2  -4  190.90    5.90
  -3  -2   4  206.47    9.21
   3   2   4  188.74    8.16
   3   2   5 1524.76   27.64
   3  -2  -5 1515.42   21.55
   3  -2  -5 1507.63   25.33
  -3  -2   5 1533.28   22.61
   3   2   6  250.74    9.46
  -3  -2   6  244.93    6.62
   3   2   7  343.43   11.61
  -3  -2   7  356.85    8.23
   3   2   8   41.84    4.35
  -3  -2   8   38.37    2.63
  -3  -2   8   41.40    6.50
  -3  -2   9  279.01    7.81
   3   2   9  304.61   11.38
  -3  -2   9  297.38   15.34
   3   2  10   42.40    4.66
  -3  -2  10   32.05    6.76
  -3  -2  10   37.45    2.97
   3   2  11  226.54   10.33
  -3  -2  11  189.49    6.94
  -3  -2  11  225.51   14.65
   3   2  12    4.28    2.76
  -3  -2  12   -1.61    5.31
   3   2  13   69.13    6.17
  -3  -2  13   68.58   10.50
   3   2  14   51.96    5.72
  -3  -2  14   44.59    8.77
   3   2  15   45.84    5.50
  -3  -2  15   42.06    9.19
  -3  -2  16    4.36    6.32
  -3  -2  17   13.17    8.14
  -3  -2  18    2.31    6.19
  -3  -2  19    2.56    7.57
  -3  -2  20  -10.11    7.55
  -3   3  20    0.00    6.59
  -3   3  19   -1.80    5.24
  -3   3  18   15.99    7.90
   3  -3  18    7.31    4.32
   3  -3  17   12.67    4.70
  -3   3  17   10.77    7.47
   3  -3  16   15.07    4.83
   3  -3  15    9.14    4.58
   3  -3  14   14.14    4.45
   3  -3  13    3.11    3.64
   3  -3  12   52.54    6.80
  -3   3  12   43.15    3.56
  -3   3  11  297.46    7.80
  -3   3  11  304.20    9.35
   3  -3  11  294.21   14.05
  -3   3  10   72.67    3.68
  -3   3  10   76.36    4.39
   3  -3  10   76.50    7.15
  -3   3   9   22.82    2.53
  -3   3   9   22.36    2.13
   3  -3   9   18.78    4.50
  -3   3   8   58.82    3.34
   3  -3   8   65.10    6.63
  -3   3   8   59.03    3.81
  -3   3   7  587.48   12.02
   3  -3   7  612.46   18.15
  -3  -3  -6  614.21   15.59
  -3   3   6  596.55   12.39
   3  -3   6  607.38   17.81
   3   3  -5  254.52    8.75
  -3   3   5  261.44    7.57
  -3  -3  -5  252.82    9.39
   3  -3   5  259.38   11.00
  -3  -3  -4  302.81   10.15
   3   3  -4  298.33    9.60
   3  -3   4  292.33   11.19
  -3   3   4  305.54    8.52
  -3  -3  -3 1669.12   29.21
   3  -3   3 1708.13   30.88
  -3   3   3 1699.07   26.81
   3   3  -3 1675.32   28.19
  -3  -3  -2  133.08    6.75
   3  -3   2  135.00    7.20
   3   3  -2  136.10    6.39
  -3   3   2  130.83    5.89
  -3  -3  -1  966.06   20.81
   3   3  -1  963.75   19.38
   3  -3   1  953.83   19.96
  -3   3   1  935.77   18.86
   3   3   0   17.47    3.14
  -3  -3   0   11.25    1.50
  -3   3   0   12.54    2.41
  -3  -3   0   12.95    2.71
   3  -3   0   16.31    2.99
   3  -3  -1 1089.71   20.47
  -3  -3   1 1089.57   23.28
   3   3   1 1077.37   22.75
  -3  -3   1 1065.84   18.53
  -3   3  -1 1080.29   21.96
   3  -3  -2  123.87    5.61
   3   3   2  122.27    6.77
  -3  -3   2  129.37    5.99
   3  -3  -3 1732.59   27.83
   3  -3  -3 1795.63   29.34
   3   3   3 1784.03   31.76
  -3  -3   3 1815.47   30.89
  -3  -3   3 1835.78   28.77
   3  -3  -4  301.94    8.82
   3   3   4  308.45   10.75
  -3  -3   4  295.89   11.46
   3  -3  -4  288.93    8.79
  -3  -3   4  309.54    9.18
   3  -3  -5  312.72    8.81
   3   3   5  339.33   11.36
   3  -3  -5  321.60    9.18
  -3  -3   5  336.47   12.94
  -3  -3   5  341.56    9.66
  -3  -3   6  659.70   14.41
   3   3   6  677.74   16.89
   3  -3  -6  666.48   13.94
  -3  -3   6  664.16   20.22
   3  -3  -6  648.32   13.13
  -3  -3   7  644.00   14.57
   3   3   7  693.43   17.25
  -3  -3   7  710.70   21.98
  -3  -3   8   56.30    3.90
   3   3   8   57.00    5.00
   3   3   8   52.73    4.88
  -3  -3   8   68.12    7.96
   3   3   9    6.50    2.40
   3   3   9    2.51    2.59
  -3  -3   9    7.73    4.76
  -3  -3   9    6.19    1.64
  -3  -3  10   53.55    4.11
   3   3  10   58.03    5.92
   3   3  10   57.19    5.17
  -3  -3  10   52.52    7.77
  -3  -3  11  266.06    9.74
   3   3  11  314.75   11.89
  -3  -3  11  299.79   17.51
   3   3  11  276.43   13.31
  -3  -3  12   43.58    8.51
   3   3  12   45.99    4.94
   3   3  12   38.10    5.67
  -3  -3  13    2.65    6.31
   3   3  13    4.38    2.57
   3   3  13   -1.35    3.52
  -3  -3  14   15.73    6.17
   3   3  14   18.23    5.01
   3   3  14   27.80    4.20
  -3  -3  15    9.19    6.28
  -3  -3  16    8.85    7.64
  -3  -3  17   17.85    8.00
  -3  -3  18    0.23    6.14
  -3  -3  19    0.00    7.34
  -3   4  20    6.94    6.96
  -3   4  19    2.79    5.94
   3  -4  19    0.00    4.13
  -3   4  18    2.21    7.56
   3  -4  18    0.84    3.69
   3  -4  17   10.57    4.47
   3  -4  16    5.84    4.04
   3  -4  15    2.20    4.33
   3  -4  14   -7.21    5.13
   3  -4  13   23.68    5.54
   3  -4  12   39.94    6.48
  -3   4  12   45.12    4.30
  -3   4  11  100.32    6.03
   3  -4  11  103.65    9.02
  -3   4  10   33.71    3.69
   3  -4  10   37.81    6.09
  -3   4  10   34.28    1.73
   3  -4   9  201.01   11.49
  -3   4   9  201.63    5.15
  -3   4   9  209.36    8.58
  -3   4   8  448.87   12.82
  -3   4   8  430.29    8.92
   3  -4   8  418.58   16.11
  -3   4   7  327.41    8.05
  -3   4   7  344.67   11.06
   3  -4   7  335.74   14.09
  -3   4   6   13.98    1.82
   3   4  -6   14.57    2.89
   3  -4   6   13.11    3.93
  -3  -4  -5  362.89   11.55
   3   4  -5  367.96   12.03
   3  -4   5  382.86   14.20
  -3   4   5  373.19    9.52
   3   4  -4  207.72    8.94
  -3  -4  -4  201.57    8.59
   3  -4   4  235.79   10.88
  -3   4   4  219.06    7.32
  -3  -4  -3 1257.20   25.14
   3   4  -3 1238.98   24.80
  -3   4   3 1247.92   22.40
   3  -4   3 1284.33   26.57
   3   4  -2  481.67   13.88
  -3   4   2  473.92   12.49
   3  -4   2  484.01   14.42
   3   4  -1 1410.52   27.27
   3  -4   1 1429.29   26.97
  -3   4   1 1455.64   26.02
   3   4   0  423.75   13.24
  -3   4   0  399.97   12.39
   3  -4   0  402.08   12.16
  -3  -4   1 1337.56   22.44
   3   4   1 1354.91   26.92
   3  -4  -1 1353.82   24.47
   3  -4  -2  475.40   12.05
   3  -4  -2  474.30   14.26
  -3  -4   2  460.58   13.32
   3   4   2  495.12   15.06
  -3  -4   2  473.52   12.45
   3  -4  -3 1381.49   26.06
   3   4   3 1377.91   27.14
  -3  -4   3 1335.93   25.88
   3  -4  -3 1317.50   22.92
  -3  -4   3 1378.81   25.55
   3  -4  -4  193.18    6.89
   3   4   4  209.91    9.14
   3  -4  -4  197.29    8.07
  -3  -4   4  205.44    9.51
  -3  -4   4  206.03    8.48
  -3  -4   5  372.22   11.54
   3  -4  -5  361.91    9.61
   3   4   5  350.60   12.17
   3  -4  -5  379.47   11.17
  -3  -4   5  383.61   14.00
   3  -4  -6   17.72    2.43
  -3  -4   6   15.28    4.42
   3   4   6   16.03    2.16
  -3  -4   6   15.54    2.54
   3  -4  -6   16.65    2.10
   3   4   6   15.25    3.04
  -3  -4   7  371.80   11.84
   3   4   7  346.80   10.65
   3   4   7  376.11   12.63
   3  -4  -7  363.85   10.34
   3   4   8  419.60   12.70
   3   4   8  457.19   14.19
  -3  -4   8  403.95   12.66
  -3  -4   8  439.82   18.30
  -3  -4   9  178.79    8.31
   3   4   9  199.77    9.33
   3   4   9  192.03    9.19
  -3  -4   9  204.85   13.52
  -3  -4  10   33.73    3.74
   3   4  10   35.09    4.62
  -3  -4  10   28.09    6.86
   3   4  10   39.13    4.51
   3   4  11   76.39    6.85
   3   4  11   83.47    6.47
  -3  -4  11   78.48    9.59
  -3  -4  11   62.58    5.23
   3   4  12   51.67    5.24
   3   4  12   44.31    5.95
  -3  -4  12   50.07    8.83
   3   4  13   38.58    4.71
  -3  -4  13   32.62    8.15
   3   4  13   31.90    5.50
   3   4  14    2.60    3.39
  -3  -4  14   -2.27    5.85
  -3  -4  15    0.55    5.67
   3   4  15    5.75    3.99
   3   4  16    3.46    4.15
  -3  -4  16    5.71    5.94
  -3  -4  17   13.95    6.98
  -3  -4  18    1.03    7.38
  -3  -4  19    0.00    7.37
  -3   5  20   13.77    8.13
   3  -5  19    9.08    4.49
  -3   5  19    5.82    7.26
   3  -5  18    0.00    4.20
   3  -5  17   16.05    5.24
   3  -5  16    6.86    4.90
   3  -5  15    5.16    3.98
   3  -5  14   74.13    8.64
   3  -5  13  103.75    9.87
  -3   5  12  126.73    7.81
   3  -5  12  139.81   10.85
  -3   5  11  127.95    7.81
   3  -5  11  138.16   10.70
   3  -5  10  135.46   10.10
  -3   5  10  145.76    8.21
  -3   5   9  134.78    7.85
   3  -5   9  135.14   10.10
  -3   5   8  182.36    9.00
   3  -5   8  166.91   10.62
  -3   5   7   48.02    4.82
   3  -5   7   48.95    6.32
  -3   5   7   46.42    2.85
   3  -5   6   40.05    5.66
  -3   5   6   39.18    4.52
   3   5  -6   43.60    5.12
  -3   5   6   39.84    2.90
   3  -5   5  495.90   16.98
  -3   5   5  473.89   11.60
   3   5  -5  469.49   15.44
   3   5  -4  255.10   10.96
  -3   5   4  243.87    8.37
   3  -5   4  251.98   11.72
   3   5  -3  632.60   18.08
  -3   5   3  609.72   15.04
   3   5  -2   55.70    5.51
   3  -5   2   70.65    6.08
  -3   5   2   57.66    4.40
   3   5  -1  117.03    7.55
   3  -5   1  108.79    7.01
  -3   5   1  107.02    6.29
   3   5   0  183.19    9.38
   3  -5   0  180.65    8.27
   3  -5  -1   87.45    5.63
   3   5   1   86.44    6.86
   3  -5  -2   70.70    4.88
   3   5   2   68.57    6.23
   3  -5  -3  502.34   12.68
   3  -5  -3  503.15   15.34
   3   5   3  532.30   17.24
  -3  -5   4  250.41   11.04
   3  -5  -4  241.28    8.00
   3  -5  -4  240.68   10.00
   3   5   4  270.32   12.55
   3  -5  -5  472.07   14.34
   3  -5  -5  495.86   11.47
   3   5   5  491.42    9.33
   3   5   5  527.55   17.99
  -3  -5   5  496.90   16.76
   3   5   6   40.17    6.35
   3  -5  -6   36.71    2.89
  -3  -5   6   41.91    5.91
   3  -5  -6   42.65    4.04
   3   5   6   35.69    2.80
   3   5   6   35.89    4.22
   3   5   7   24.11    3.49
  -3  -5   7   29.66    5.95
   3  -5  -7   26.47    2.22
   3  -5  -7   24.35    3.13
   3   5   7   24.18    2.73
  -3  -5   8  167.60   11.43
   3   5   8  164.84    8.56
   3   5   8  173.02    7.60
  -3  -5   9  110.90   10.32
   3   5   9  108.12    6.94
   3   5   9  103.67    6.60
  -3  -5  10  143.13   12.25
   3   5  10  149.14    8.11
   3   5  10  138.47    8.21
  -3  -5  11  130.59   12.36
   3   5  11  124.31    7.65
   3   5  11  117.45    8.22
  -3  -5  12  126.19   12.76
   3   5  12  124.63    7.64
   3   5  12  110.41    8.47
   3   5  13  110.90    9.03
   3   5  13  104.13    7.17
  -3  -5  13  106.35   11.80
   3   5  14   62.16    7.26
  -3  -5  14   69.43   10.52
  -3  -5  15   -6.32    6.82
   3   5  15   -1.96    3.37
   3   5  16    3.26    3.78
  -3  -5  16    7.41    7.20
  -3  -5  17   12.05    8.01
   3   5  18   13.96    5.87
  -3  -5  18   15.17    8.99
   3   5  19   18.92    6.22
   3  -6  20   -5.28    4.86
   3  -6  19   -2.93    3.79
   3  -6  18   -1.75    4.68
   3  -6  17    7.23    5.39
   3  -6  16   11.22    6.10
   3  -6  15   18.58    5.64
   3  -6  14    5.24    4.99
   3  -6  13   39.56    7.21
  -3   6  12    3.56    2.55
   3  -6  12   12.61    5.73
   3  -6  11   50.18    7.37
  -3   6  11   45.39    5.44
  -3   6  10   50.27    5.62
   3  -6  10   40.11    6.24
  -3   6   9  168.64    9.83
   3  -6   9  171.61   11.63
  -3   6   8   82.61    6.97
   3  -6   8   74.63    8.02
  -3   6   7  253.25   11.94
   3  -6   7  253.59   13.33
   3   6  -6   19.79    4.33
   3  -6   6   26.10    5.93
  -3   6   6   23.51    4.44
   3   6  -5  729.92   21.43
   3  -6   5  761.02   22.08
   3  -6   4    7.80    4.11
   3   6  -4    5.50    3.21
   3   6  -3  673.73   17.86
   3  -6   3  711.57   20.35
   3   6  -3  719.24   20.63
   3   6  -2  121.32    8.24
   3   6  -2  105.78    6.15
   3  -6   2  117.85    7.72
   3   6  -1  333.00   10.28
   3  -6   1  349.53   12.97
   3   6  -1  345.95   14.11
   3   6   0  154.66    9.65
   3   6   0  147.26    6.01
   3  -6   0  149.83    8.23
   3  -6  -1  372.67   12.48
   3   6   1  382.90   15.10
   3   6   1  371.54    8.77
   3   6   2  113.01    8.78
   3  -6  -2  107.96    6.42
   3   6   2  114.96    3.81
   3  -6  -3  685.03   16.20
   3   6   3  738.86   22.00
   3  -6  -4    8.85    2.31
   3   6   4    9.43    4.64
   3   6   5  786.23   23.45
   3  -6  -5  755.92   15.56
   3   6   6   19.67    5.40
   3  -6  -6   18.78    2.23
   3  -6  -7  253.25    6.98
   3   6   7  232.82    7.98
   3   6   7  244.01   13.65
  -3  -6   8   79.76    8.74
   3   6   8   80.43    5.33
   3   6   8   79.75    8.54
  -3  -6   9  146.39   11.59
   3   6   9  137.06    7.44
   3   6   9  135.22   10.83
   3   6  10   55.26    8.14
  -3  -6  10   42.56    7.84
   3   6  10   43.22    4.71
   3   6  11   40.98    4.97
   3   6  11   50.19    7.77
   3   6  11   49.98    4.90
  -3  -6  11   57.97    8.93
   3   6  12    5.19    4.76
   3   6  12    4.90    3.02
   3   6  12    0.15    2.16
  -3  -6  12    0.50    5.17
   3   6  13   50.97    7.80
   3   6  13   46.75    5.89
  -3  -6  13   35.76    8.30
  -3  -6  14   11.76    6.76
   3   6  14    0.61    3.03
   3   6  14    8.03    5.61
   3   6  15    8.94    5.08
   3   6  16    9.65    5.79
   3   6  17    4.21    4.08
   3   6  18    0.89    3.97
   3   6  19    0.29    3.52
   3  -7  20    3.91    3.95
   3  -7  19    0.00    4.50
   3  -7  18   -6.30    5.18
   3  -7  17    2.37    5.06
   3  -7  16   34.15    7.52
   3  -7  15   20.78    6.85
   3  -7  14   31.79    7.67
   3  -7  13   29.73    6.68
   3  -7  12    5.10    4.69
  -3   7  12    1.26    2.99
  -3   7  11    2.09    2.89
   3  -7  11    0.54    4.62
  -3   7  10    8.63    3.65
   3  -7  10   12.12    5.96
  -3   7   9  319.80   14.72
   3  -7   9  285.19   15.34
   3  -7   8    2.05    4.76
  -3   7   8    1.84    3.03
  -3   7   7   23.20    4.58
   3  -7   7   27.51    5.68
   3  -7   6   27.70    5.94
   3   7  -6   22.49    5.20
  -3   7   6   21.26    4.78
  -3   7   5  403.73   16.40
   3  -7   5  391.34   16.42
   3   7  -5  380.52   16.34
   3  -7   4   55.87    6.74
   3   7  -4   57.95    6.75
   3  -7   3   61.25    6.84
   3   7  -3   54.97    6.79
   3   7  -2  288.18   13.86
   3   7  -2  270.14   10.82
   3  -7   2  288.05   12.78
   3   7  -1 1053.73   27.40
   3  -7   1 1085.78   25.49
   3   7  -1 1030.13   21.87
   3   7   0   12.88    2.15
   3   7   0   13.10    5.00
   3  -7   0   12.10    3.96
   3   7   1 1017.76   18.90
   3   7   1 1049.81   27.67
   3  -7  -1 1011.74   23.41
   3   7   2  272.93   13.60
   3  -7  -2  237.18   10.23
   3   7   3   56.01    7.36
   3  -7  -3   54.36    4.63
   3   7   4   71.58    7.93
   3  -7  -4   63.50    4.86
   3  -7  -5  359.99   10.58
   3   7   5  386.74   17.22
   3  -7  -6   24.10    2.73
   3   7   6   22.36    5.18
   3   7   7   45.44    7.38
   3  -7  -7   47.18    3.06
   3  -7  -8    3.24    0.84
   3   7   8    2.05    4.66
   3   7   9  280.09   16.00
   3   7   9  274.61   10.42
   3   7  10    3.67    5.05
   3   7  10    5.62    2.43
   3   7  11    4.79    5.06
   3   7  11    5.02    2.82
   3   7  12    0.37    4.21
   3   7  12   -0.48    2.34
   3   7  13   29.44    7.20
   3   7  13   34.25    5.26
   3   7  14   25.17    6.35
   3   7  15    9.71    5.68
   3   7  16   45.87    8.47
   3   7  17    2.00    4.77
   3   7  18    3.12    3.88
  -3  -7  19    0.44    4.29
   3  -8  19    0.00    3.86
   3  -8  18    7.48    6.39
   3  -8  17    7.26    4.58
   3  -8  16   10.38    6.34
   3  -8  15   14.16    6.53
   3  -8  14    1.32    4.41
   3  -8  13   10.22    4.82
  -3   8  12   10.13    3.95
   3  -8  12    9.35    4.62
   3  -8  11   12.12    5.16
  -3   8  11    9.77    4.11
   3  -8  10    9.00    5.30
  -3   8  10    5.08    3.80
   3  -8   9   91.08    9.81
  -3   8   9  106.68    9.50
   3  -8   8   -0.06    4.23
  -3   8   8   -1.24    3.99
   3  -8   7   70.67    8.54
  -3   8   7   83.56    8.68
   3  -8   6   26.16    6.29
   3   8  -6   26.06    5.46
  -3   8   6   26.11    5.76
  -3   8   5  457.93   18.81
   3   8  -5  426.24   18.52
   3  -8   5  431.08   18.08
   3  -8   4    1.27    4.20
   3   8  -4    3.48    4.21
   3  -8   3  632.35   20.60
   3   8  -3  610.91   22.06
   3   8  -2   19.86    5.32
   3  -8   2   17.14    4.45
   3   8  -1  630.30   22.38
   3   8  -1  591.23   16.61
   3   8   0   34.21    3.64
   3  -8   0   34.26    5.15
   3   8   0   32.34    6.00
   3   8   1  613.06   15.10
   3   8   1  602.64   21.96
   3  -8  -1  622.65   18.46
   3  -8  -2   22.43    4.16
   3   8   2   10.84    4.28
   3   8   3  525.94   20.72
   3  -8  -3  484.95   14.95
   3  -8  -4    9.77    2.70
   3   8   4    5.03    4.86
   3   8   5  391.87   18.18
   3  -8  -5  383.36   11.64
   3  -8  -6   24.64    2.98
   3   8   6   21.77    5.64
   3  -8  -7   74.31    4.10
   3   8   7   79.90    9.19
   3   8   8    5.32    5.10
   3  -8  -8    6.89    1.33
   3   8   9   87.57   10.05
   3   8  10    9.84    2.87
   3   8  10   12.90    6.33
   3   8  11   10.88    5.40
   3   8  12   10.31    6.12
   3   8  13    5.23    5.91
   3   8  14    2.03    5.44
   3   8  15   10.69    6.36
   3   8  16   -8.57    5.11
   3   8  17    1.92    5.25
   3   8  18    0.60    4.21
  -3  -8  19   -0.94    4.50
   3  -9  18    5.58    5.69
   3  -9  17    5.04    4.46
   3  -9  16   20.30    7.51
   3  -9  15   16.24    7.17
   3  -9  14   23.04    6.94
   3  -9  13   19.49    6.43
   3  -9  12    4.93    5.15
  -3   9  12   -2.69    3.83
   3  -9  11   84.17   10.24
  -3   9  11   88.50    9.40
   3  -9  10   -8.17    6.03
  -3   9  10    5.28    4.27
  -3   9   9  113.43   10.39
   3  -9   9   89.77    9.91
   3  -9   8   63.48    8.80
  -3   9   8   66.14    8.13
  -3   9   7  227.24   14.34
   3  -9   7  202.52   13.45
   3  -9   6   54.09    7.83
   3   9  -6   51.20    7.66
  -3   9   6   47.80    7.38
   3  -9   5   40.26    6.86
   3   9  -5   49.58    7.60
   3  -9   4   14.62    4.84
   3   9  -4    5.39    4.37
   3   9  -3  331.11   17.15
   3  -9   3  356.74   16.06
   3   9  -2    4.05    4.21
   3  -9   2    5.59    3.83
   3  -9   1   36.99    5.71
   3   9  -1   32.26    6.50
   3   9   0   64.48    5.23
   3  -9   0   68.96    7.09
   3   9   0   60.46    7.86
   3   9   1   41.81    4.15
   3   9   1   33.89    6.31
   3  -9  -2    4.80    3.50
   3   9   2   -0.04    4.64
   3   9   3  399.39   18.88
   3  -9  -3  404.91   14.40
   3   9   4    6.84    5.14
   3  -9  -4   10.90    2.79
   3  -9  -5   36.25    4.04
   3   9   5   43.98    7.58
   3   9   6   62.36    8.78
   3  -9  -6   64.44    4.77
   3   9   7  214.48   14.96
   3  -9  -7  220.43    7.76
   3   9   8   66.58    9.45
   3   9   9   91.76   10.87
   3   9  10   15.51    6.57
   3   9  11   78.35   10.54
   3   9  12    7.64    5.33
   3   9  13   22.21    7.53
   3   9  14   27.10    7.54
   3   9  15    9.92    6.19
   3   9  16   15.37    5.89
   3   9  17   -4.48    5.52
   3   9  18    3.36    4.33
   3 -10  16    4.11    4.52
   3 -10  15    1.72    5.18
   3 -10  14    9.63    6.47
   3 -10  13   25.06    7.63
   3 -10  12   28.44    7.65
  -3  10  11   49.22    7.81
   3 -10  11   48.07    8.31
   3 -10  10   15.87    5.62
  -3  10  10   11.89    5.26
  -3  10   9  111.57   10.89
   3 -10   9  117.21   11.62
   3 -10   8   80.99    9.67
  -3  10   8   68.10    8.82
  -3  10   7  189.09   14.05
   3 -10   7  168.28   13.00
   3 -10   6   15.29    6.00
   3  10  -6   15.74    5.96
  -3  10   6   13.76    5.25
   3  10  -5  231.09   15.40
   3 -10   5  217.04   13.97
   3  10  -4   -3.16    5.48
   3 -10   4    0.01    4.85
   3  10  -3  126.73   11.49
   3 -10   3  113.42    9.90
   3  10  -2   38.03    7.75
   3 -10   2   51.89    7.16
   3  10  -1  106.04   10.69
   3 -10   1  111.87    9.14
   3 -10   0   38.43    6.05
   3  10   0   28.59    6.45
   3  10   1  172.29   13.34
   3 -10  -1  203.05   11.30
   3 -10  -2   49.02    6.12
   3  10   2   35.63    7.58
   3  10   3  157.93   12.97
   3 -10  -3  158.72    9.35
   3 -10  -4    6.94    2.94
   3  10   4    1.49    4.72
   3  10   5  181.09   14.17
   3 -10  -5  182.07    8.93
   3 -10  -6   13.53    2.88
   3  10   6    2.05    5.89
   3  10   7  124.82   12.17
   3  10   8   64.85    9.69
   3  10   9  113.00   12.15
   3  10  10   15.47    5.95
   3  10  11   51.99    9.52
   3  10  12   13.91    5.95
   3  10  13   19.86    7.71
   3  10  14    5.90    6.24
   3  10  15   -2.48    5.59
   3  10  16    6.82    5.75
   3  10  17    5.36    5.81
   3  10  18    3.57    5.60
   3 -11  15    7.30    6.33
   3 -11  14   -0.26    5.81
   3 -11  13    1.87    5.50
   3 -11  12   35.67    8.61
   3 -11  11   12.41    6.82
  -3  11  11    0.34    4.52
   3 -11  10   10.82    5.87
  -3  11  10   19.65    6.16
  -3  11   9   49.73    8.26
   3 -11   9   52.46    8.85
   3 -11   8    6.45    5.53
  -3  11   8    2.48    4.94
  -3  11   7  136.14   13.02
   3 -11   7  144.62   12.58
   3 -11   6   42.89    7.54
   3  11  -6   41.12    8.48
  -3  11   6   40.50    7.97
   3  11  -5  104.79   11.29
   3 -11   5  111.41   10.55
   3  11  -4    3.17    5.71
   3 -11   4    1.95    5.08
   3  11  -3  234.17   16.29
   3 -11   3  254.24   14.97
   3  11  -2   39.69    7.83
   3 -11   2   36.48    6.74
   3  11  -1  105.03   11.56
   3 -11   1  108.42    9.59
   3 -11   0    1.90    3.88
   3  11   0   -7.29    5.82
   3  11   1  111.95   11.91
   3 -11  -1  125.48    9.60
   3 -11  -2   43.40    5.81
   3  11   2   42.36    7.95
   3  11   3  272.41   17.46
   3 -11  -3  299.38   13.46
   3 -11  -4   12.11    3.76
   3  11   4   -1.83    6.14
   3  11   5  118.20   12.37
   3 -11  -5  147.21    8.50
   3  11   6   54.83    9.40
   3  11   7  141.97   13.58
   3  11   8   12.15    7.18
   3  11   9   45.65    9.17
   3  11  10   11.67    6.24
   3  11  11    6.36    6.05
   3  11  12   28.87    8.03
   3  11  13   10.24    6.82
   3  11  14    2.43    5.70
   3  11  15    2.19    5.92
   3  11  16   -1.44    5.52
   3  11  17    1.04    4.67
   3 -12  14   11.82    6.89
   3 -12  13    4.73    5.84
   3 -12  12    5.01    6.15
   3 -12  11   44.59    9.29
  -3  12  11   33.92    7.37
  -3  12  10    6.20    5.12
   3 -12  10   10.76    5.92
   3 -12   9   41.62    8.39
  -3  12   9   40.81    8.51
   3 -12   8    9.71    5.55
  -3  12   8   19.05    6.71
   3 -12   7   64.89    9.47
  -3  12   7   54.63    9.45
   3 -12   6    9.22    5.52
   3  12  -6   11.30    6.06
   3 -12   5   77.50    9.53
   3  12  -5   89.86   11.38
   3 -12   4   95.64   10.13
   3  12  -4   73.31   10.46
   3  12  -3  128.93   12.91
   3 -12   3  151.53   12.17
   3 -12   2   31.76    6.87
   3  12  -2   18.83    6.28
   3  12  -1  263.04   18.23
   3 -12   1  263.61   15.17
   3 -12   0    5.99    4.36
   3  12   0    2.80    6.18
   3  12   1  240.53   17.19
   3 -12  -1  251.52   13.95
   3  12   2   25.24    7.22
   3 -12  -2   26.07    5.21
   3  12   3  120.71   12.55
   3 -12  -3  132.57    9.63
   3 -12  -4   88.85    7.63
   3  12   4   69.37    9.84
   3  12   5   76.63   10.91
   3  12   6    9.68    6.08
   3  12   7   56.60   10.09
   3  12   8   18.26    7.50
   3  12   9   43.06    9.50
   3  12  10   -0.14    6.15
   3  12  11   20.57    7.15
   3  12  12    3.05    6.43
   3  12  13   12.35    6.65
   3  12  14   -1.66    4.47
   3  12  15    6.54    5.66
   3  12  16   -6.41    5.24
   3 -13  12    7.78    6.96
   3 -13  11   13.21    6.95
  -3  13  11   13.74    6.31
   3 -13  10   24.17    6.94
  -3  13  10   18.91    6.81
   3 -13   9   38.72    9.12
  -3  13   9   18.23    6.60
   3 -13   8    7.87    5.30
  -3  13   8   20.99    6.73
   3 -13   7    5.79    5.90
   3 -13   6   17.27    6.75
   3 -13   5   65.74    9.44
   3  13  -5   53.85    9.62
   3 -13   4   17.79    6.11
   3  13  -4   20.22    7.12
   3  13  -3   79.95   11.10
   3 -13   3   80.76    9.33
   3 -13   2   15.37    6.09
   3  13  -2    0.28    5.73
   3 -13   1   72.95    8.84
   3  13  -1   82.27   11.56
   3 -13   0   34.50    6.62
   3  13   0   36.45    8.82
   3 -13  -1   68.06    7.83
   3  13   1   53.08    9.63
   3 -13  -2   14.14    4.84
   3  13   2   10.28    6.90
   3  13   3   69.99   10.67
   3 -13  -3   76.25    7.69
   3  13   4   16.11    6.76
   3  13   5   65.16   10.72
   3  13   6   18.24    6.55
   3  13   7    3.73    6.15
   3  13   8   20.48    8.22
   3  13   9    3.89    5.93
   3  13  10   18.48    6.78
   3  13  11    7.85    6.58
   3  13  12    5.40    5.44
   3  13  13   12.29    7.70
   3  13  14    1.76    6.25
   3 -14  11    8.13    5.97
   3 -14  10   10.84    7.22
  -3  14  10    4.93    4.85
   3 -14   9    6.25    5.06
   3 -14   8   -3.30    6.14
   3 -14   7   20.34    7.18
   3 -14   6    8.23    5.21
   3 -14   5   19.08    6.08
   3  14  -5   32.25    9.05
   3 -14   4    1.73    4.88
   3  14  -4    1.39    6.53
   3 -14   3   39.47    7.87
   3  14  -3   34.58    8.49
   3 -14   2    2.31    4.02
   3  14  -2    5.21    6.57
   3 -14   1   62.62    8.24
   3  14  -1   63.77   10.72
   3 -14   0    8.41    4.37
   3  14   0   -6.95    7.20
   3  14   1   76.27   11.75
   3 -14  -1   83.37    8.85
   3  14   2   -4.14    7.41
   3 -14  -2    2.79    3.72
   3  14   3   49.66   10.04
   3  14   4    6.56    5.51
   3  14   5   37.57    9.53
   3  14   6    4.79    5.67
   3  14   7   11.97    6.00
   3  14   8   -7.69    6.33
   3  14   9    7.26    5.83
   3  14  10    0.00    5.78
   3  14  11   10.59    7.59
   3  14  12    7.76    6.48
   3 -15   9   10.71    7.25
   3 -15   8    6.65    5.82
   3 -15   7   37.96    7.89
   3 -15   6   -4.47    5.56
   3 -15   5   15.82    6.09
   3 -15   4    6.35    4.40
   3  15  -4   11.84    7.22
   3 -15   3    9.67    5.43
   3  15  -3   28.09    8.73
   3 -15   2   18.41    5.83
   3  15  -2   19.50    8.21
   3 -15   1   46.82    7.90
   3  15  -1   42.39    9.19
   3 -15   0    6.13    4.63
   3  15   0    4.44    5.85
   3 -15  -1   47.59    7.27
   3  15   1   40.61    9.05
   3  15   2   14.47    6.21
   3  15   3   26.65    9.06
   3  15   4    4.78    6.85
   3  15   5   13.33    7.56
   3  15   6    2.93    5.36
   3  15   7   30.77    8.56
   3  15   8   15.80    7.18
   3  15   9   15.75    7.07
   3 -16   7   17.23    7.19
   3 -16   6    9.89    6.33
   3 -16   5   55.99    9.60
   3 -16   4    8.41    4.87
   3  16  -4   11.21    6.78
   3 -16   3   29.86    7.42
   3  16  -3   39.21   10.63
   3 -16   2    0.38    4.21
   3  16  -2   12.31    7.46
   3 -16   1   30.66    7.16
   3  16  -1   26.97    8.54
   3 -16   0    1.48    4.17
   3  16   0    3.97    6.30
   3  16   1   26.13    8.64
   3  16   2    3.96    7.42
   3  16   3   18.13    7.26
   3  16   4   15.32    8.56
   3  16   5   52.37   10.53
   3  16   6    3.91    6.57
   3 -17   5    6.19    5.45
   3 -17   4    1.32    4.16
   3 -17   3   18.80    6.42
   3 -17   2   12.12    5.35
   3 -17   1   10.16    5.43
   3 -18   3    4.75    5.68
   4   0   0 2607.56   41.83
   4   0   1  389.84   12.62
   4   0  -1  401.46   12.90
   4   0   2 1338.21   26.40
   4   0  -2 1357.43   26.86
   4   0   3   46.93    4.83
   4   0  -3   40.86    4.52
   4   0   4 1033.27   22.74
   4   0  -4 1001.95   22.67
   4   0   5   39.99    4.84
   4   0  -5   36.35    1.78
   4   0   6  754.52   19.66
   4   0   7    5.79    2.92
   4   0   8  494.89   16.39
   4   0   9   -0.75    3.29
   4   0  10  333.43   14.25
   4   0  11  152.11    9.63
   4   0  12   14.61    4.29
   4   0  13   17.24    4.33
   4   0  14    0.06    3.44
  -4   0  15  131.19   13.64
   4   0  15  133.44   10.07
   4   0  16   10.23    4.13
  -4   0  16   10.16    6.24
   4   0  17    1.85    3.14
  -4   0  17   11.13    6.63
  -4   0  18   28.43    8.54
  -4   0  19   15.26    7.83
  -4   1  19    7.10    8.14
  -4   1  18   -1.42    7.04
   4  -1  17   16.56    4.86
  -4   1  17    0.22    6.04
   4  -1  16   10.71    4.01
  -4   1  16    7.68    6.07
   4  -1  15    3.71    3.28
   4  -1  14    4.25    3.77
   4  -1  13   25.43    5.15
   4  -1  12   11.01    4.40
   4  -1  11   84.56    7.80
   4  -1  10   10.51    4.46
   4  -1   9   23.10    4.65
   4  -1   8   42.01    5.47
  -4   1   8   36.62    3.79
   4  -1   7  180.14    9.82
  -4   1   7  165.27    7.87
  -4  -1  -7  166.52    8.07
  -4  -1  -6  200.62    8.62
  -4   1   6  204.27    8.59
   4   1  -5  183.24    5.30
  -4   1   5  184.58    7.91
   4  -1   5  196.20    9.64
   4  -1   4  352.42   12.55
  -4   1   4  341.37   10.75
   4   1  -4  317.07    7.99
   4  -1   3  129.19    7.43
  -4   1   3  135.61    6.59
   4   1  -3  131.15    7.78
   4  -1   2  437.02   13.62
  -4   1   2  435.69   12.47
   4   1  -2  444.14   14.22
  -4   1   1  904.24   19.43
   4  -1   1  911.68   20.30
   4   1  -1  912.03   21.49
   4   1   0  463.32   14.40
   4  -1   0  460.47   13.52
   4  -1  -1  932.64   20.50
   4   1   1  947.18   21.73
   4   1   2  450.81   14.28
   4  -1  -2  487.19   13.89
   4   1   3  143.84    7.88
   4  -1  -3  148.05    7.51
   4   1   4  336.56   12.08
   4  -1  -4  327.80   11.32
   4   1   5  190.23    9.30
   4  -1  -5  182.99    4.88
   4  -1  -5  195.33    8.69
   4   1   6  195.71    9.66
   4   1   7  150.84    8.58
   4   1   8   49.73    5.57
   4   1   9   40.93    5.21
   4   1  10    8.46    3.77
   4   1  11   66.46    6.83
   4   1  12    1.40    3.03
  -4  -1  13   21.17    7.35
   4   1  13   21.01    4.79
  -4  -1  14   -1.98    6.72
   4   1  14    2.60    3.19
   4   1  15    8.58    4.04
  -4  -1  15    7.12    6.87
   4   1  16   24.22    5.12
  -4  -1  16   10.12    7.02
  -4  -1  17    5.11    5.77
  -4  -1  18   13.95    7.62
  -4  -1  19    0.00    7.06
  -4   2  19    3.42    6.33
   4  -2  18    4.16    4.04
  -4   2  18    7.76    7.53
  -4   2  17    3.49    7.09
   4  -2  17    7.42    4.07
   4  -2  16   31.40    5.88
   4  -2  15    6.31    3.76
   4  -2  14   22.37    5.02
   4  -2  13   19.17    4.83
   4  -2  12   71.28    7.44
  -4   2  11   34.19    3.53
   4  -2  11   36.43    5.88
  -4   2  10  291.67   10.17
   4  -2  10  324.59   14.10
  -4   2   9   77.79    5.05
   4  -2   9   87.51    7.68
  -4   2   8  450.83   12.59
   4  -2   8  464.13   16.52
  -4   2   7  231.42    8.47
   4  -2   7  244.49   11.51
   4   2  -6 2087.21   30.14
  -4   2   6 2106.46   33.72
  -4  -2  -6 2082.10   33.17
   4  -2   6 2164.66   39.22
   4  -2   5   87.23    7.06
  -4   2   5   82.70    4.96
   4   2  -5   76.14    4.23
  -4  -2  -5   79.66    4.41
   4   2  -4 1470.76   24.34
   4  -2   4 1548.82   30.11
  -4   2   4 1473.81   26.25
  -4   2   3  124.82    6.15
   4  -2   3  137.56    8.14
   4   2  -3  121.73    5.58
  -4   2   2 1129.64   22.29
   4  -2   2 1089.05   23.57
  -4   2   1  308.16   10.31
   4  -2   1  312.74   11.02
   4   2  -1  305.83   11.98
   4  -2   0  207.04    8.80
   4   2   0  190.64    9.55
   4  -2  -1  292.84   10.41
   4   2   1  293.39   11.76
   4   2   2  873.70   21.27
   4  -2  -2  848.32   18.99
   4  -2  -3  105.51    6.29
   4   2   3  125.92    7.80
   4   2   4 1697.42   32.61
   4  -2  -4 1738.21   30.53
   4  -2  -5   87.14    3.94
   4   2   5   83.15    6.34
   4  -2  -5   81.57    5.50
   4  -2  -6 2019.53   26.96
   4  -2  -6 2059.12   35.02
   4   2   7  245.74   10.94
   4   2   8  537.80   16.60
   4   2   9   77.77    6.71
   4   2  10  270.44   12.18
  -4  -2  10  237.92   15.00
  -4  -2  11   36.51    7.30
   4   2  11   42.39    5.35
   4   2  12  117.03    8.41
  -4  -2  12   97.49   11.15
   4   2  13   32.14    5.17
  -4  -2  13   24.63    7.83
   4   2  14   32.59    5.11
  -4  -2  14   24.28    7.94
   4   2  15    3.73    3.26
  -4  -2  15   14.68    7.18
  -4  -2  16   31.22    9.39
  -4  -2  17    9.75    7.16
  -4  -2  18    2.40    7.48
  -4  -2  19    7.18    7.64
  -4   3  19   12.14    8.01
  -4   3  18    1.57    7.20
   4  -3  18    7.83    4.44
   4  -3  17    6.90    4.66
   4  -3  16   18.46    5.50
   4  -3  15   13.17    5.15
   4  -3  14   19.89    5.47
   4  -3  13   10.01    4.83
   4  -3  12   49.26    6.72
   4  -3  11    7.23    4.76
   4  -3  10    1.66    4.04
  -4   3  10    6.18    1.50
  -4   3   9  153.03    6.58
   4  -3   9  169.90   10.51
  -4   3   8   59.83    4.06
   4  -3   8   60.29    6.92
   4  -3   7    7.10    3.64
  -4   3   7    6.25    1.56
  -4   3   6   48.74    3.82
   4  -3   6   43.54    5.60
   4   3  -6   45.69    3.95
  -4   3   5   12.62    2.02
   4  -3   5   13.03    4.04
   4   3  -5   10.62    2.20
  -4   3   4  231.77    8.57
   4   3  -4  230.87    8.61
   4  -3   4  243.33   11.02
   4   3  -3  224.03    8.66
   4  -3   3  241.18   10.65
  -4   3   3  224.89    8.58
   4  -3   2  164.48    8.53
  -4   3   2  153.35    7.28
   4   3  -2  150.97    7.28
   4  -3   1   60.57    5.51
   4   3  -1   69.68    5.23
   4  -3   0   47.42    4.72
   4   3   0   55.57    5.46
   4  -3  -1   63.22    4.96
   4   3   1   59.84    5.60
   4  -3  -2  148.16    7.33
   4   3   2  144.93    8.43
   4   3   3  248.48   10.91
   4  -3  -3  239.58    9.04
   4  -3  -4  222.89    8.71
   4  -3  -4  201.03    7.94
   4   3   4  215.88   10.30
   4  -3  -5   16.79    2.23
   4   3   5   20.68    4.11
   4  -3  -5   20.13    3.21
   4  -3  -6   32.26    2.73
   4   3   6   42.86    5.38
   4  -3  -6   45.75    4.15
  -4  -3   7   13.19    4.65
   4  -3  -7    9.97    1.47
   4   3   7    5.38    2.87
   4   3   8   65.28    5.85
  -4  -3   8   74.85    8.10
   4   3   9  164.94    9.42
  -4  -3   9  157.09    5.85
  -4  -3   9  153.67   11.91
  -4  -3  10    6.58    1.38
  -4  -3  10    8.01    5.46
   4   3  10    2.08    2.98
   4   3  11   -3.27    3.07
  -4  -3  11    0.50    5.69
   4   3  12   60.50    6.29
  -4  -3  12   53.62    8.62
   4   3  13    6.76    2.63
  -4  -3  13    8.28    6.66
   4   3  14   19.15    4.04
  -4  -3  14   13.65    5.73
  -4  -3  15    7.93    7.33
  -4  -3  16   21.95    8.03
  -4  -3  17    1.86    6.97
  -4  -3  18    5.22    7.17
  -4  -3  19    2.30    6.44
  -4   4  19  -14.25    8.41
   4  -4  19    2.22    4.33
   4  -4  18   15.28    5.12
   4  -4  17    8.79    5.19
   4  -4  16    1.93    4.40
   4  -4  15    3.58    4.68
   4  -4  14   13.53    5.06
   4  -4  13   16.99    5.75
   4  -4  12  129.08   10.33
   4  -4  11   39.41    6.40
  -4   4  10  232.53    7.40
   4  -4  10  236.47   13.11
   4  -4   9  129.34    9.49
  -4   4   9  126.20    5.48
   4  -4   8  293.20   13.82
  -4   4   8  297.67    8.94
   4  -4   7    6.27    4.13
  -4   4   7    7.70    1.69
   4   4  -7    9.02    2.68
   4   4  -6  981.26   21.99
   4  -4   6 1059.30   26.29
  -4   4   6 1021.09   19.92
   4   4  -5  263.33   10.42
   4  -4   5  286.37   12.78
  -4   4   5  280.67    9.46
   4   4  -4  839.17   19.99
  -4   4   4  848.63   18.54
  -4   4   3  238.15    9.22
   4   4  -3  231.32    9.86
   4   4  -2 1532.15   29.69
   4  -4   2 1628.47   31.53
   4   4  -1  369.20   12.77
   4  -4   1  386.43   13.16
   4  -4   0  960.16   21.74
  -4  -4   0  971.66   16.42
   4   4   0  972.87   22.56
   4  -4  -1  398.63   12.62
  -4  -4   1  380.58   10.39
   4   4   1  381.87   13.65
   4  -4  -2 1472.00   27.45
   4   4   2 1521.96   31.64
  -4  -4   2 1502.39   26.98
   4  -4  -3  210.25    9.25
   4  -4  -3  221.00    8.74
   4   4   3  217.01   10.77
  -4  -4   3  219.96    9.45
   4  -4  -4  753.56   17.40
   4  -4  -4  779.88   18.50
   4   4   4  824.96   21.25
  -4  -4   4  796.11   20.49
   4  -4  -5  293.26    9.94
   4   4   5  302.37   12.41
   4  -4  -5  278.26    9.82
  -4  -4   5  279.46   12.70
   4  -4  -6  974.07   19.87
   4  -4  -6 1005.90   20.67
   4   4   6 1044.70   25.15
  -4  -4   6 1026.99   26.85
  -4  -4   6  970.97   20.54
  -4  -4   7   16.09    2.47
   4  -4  -7   13.75    2.11
  -4  -4   7   16.56    5.05
   4   4   7   14.45    3.71
   4  -4  -7   13.03    2.45
   4   4   8  266.43   12.01
  -4  -4   8  266.70   14.70
  -4  -4   8  243.06    9.13
   4   4   9  149.04    9.14
  -4  -4   9  132.85   11.45
  -4  -4   9  130.70    6.55
  -4  -4  10  261.08   16.14
  -4  -4  10  234.71    8.98
  -4  -4  11   40.80    8.21
   4   4  11   45.39    5.66
  -4  -4  12  114.21   11.92
   4   4  12  132.63    9.19
  -4  -4  13   23.85    7.84
   4   4  13   24.13    4.50
  -4  -4  14    4.54    5.63
   4   4  14   14.92    4.07
  -4  -4  15   -2.12    5.96
  -4  -4  16  -11.38    7.71
  -4  -4  17   -6.03    7.51
  -4  -4  18   17.35    8.21
  -4  -4  19    0.00    6.67
   4  -5  19    2.53    4.64
   4  -5  18    2.34    4.82
   4  -5  17    4.63    4.05
   4  -5  16    9.88    5.08
   4  -5  15   12.55    5.43
   4  -5  14   -6.23    5.13
   4  -5  13   -3.70    4.59
   4  -5  12   55.75    7.63
   4  -5  11    9.43    5.17
   4  -5  10   24.10    5.73
   4  -5   9   50.03    6.89
  -4   5   9   59.22    3.56
  -4   5   8   18.27    2.30
   4  -5   8   17.82    5.07
   4  -5   7   35.40    5.79
   4   5  -7   36.77    4.48
  -4   5   7   40.99    3.36
  -4   5   6    6.71    1.83
   4  -5   6    4.34    4.37
   4   5  -6    6.44    2.84
   4   5  -5   80.69    6.55
  -4   5   5   89.84    5.31
   4  -5   5   95.32    7.90
   4   5  -4  106.38    7.32
  -4   5   4  122.80    6.48
   4  -5   4  119.07    8.60
   4   5  -3   81.23    6.37
   4  -5   3   85.71    7.37
   4   5  -2  184.97    9.59
   4  -5   2  187.75    9.89
   4   5  -1  142.19    8.51
   4  -5   1  136.20    8.27
   4  -5   0    3.86    2.72
   4   5   0    2.12    3.14
   4  -5  -1  130.71    7.49
   4   5   1  142.22    8.95
   4  -5  -2  152.66    7.87
  -4  -5   2  151.64    7.25
   4   5   2  170.60   10.28
  -4  -5   3   90.45    6.35
   4  -5  -3   90.38    5.87
   4   5   3   99.89    8.31
   4  -5  -4   94.70    5.79
   4   5   4  101.75    7.71
   4   5   4  110.64    9.06
  -4  -5   4   98.59    7.03
   4  -5  -5   77.08    5.60
   4  -5  -5   78.59    5.04
   4   5   5   81.02    6.82
  -4  -5   5   82.57    7.07
  -4  -5   6    9.65    4.11
   4  -5  -6    9.85    2.39
   4  -5  -6    6.71    1.89
   4   5   6    7.89    3.17
   4  -5  -7   43.64    4.05
  -4  -5   7   44.73    6.51
   4  -5  -7   46.86    3.85
   4   5   7   36.27    4.90
   4  -5  -8   14.01    2.33
  -4  -5   8   18.48    5.54
   4   5   8   20.99    4.02
  -4  -5   9   40.67    7.44
   4   5   9   53.65    5.74
  -4  -5   9   47.44    4.59
  -4  -5  10   25.50    6.68
   4   5  10   33.84    4.97
  -4  -5  11   23.98    7.45
   4   5  11   21.46    4.13
   4   5  12   73.43    6.87
  -4  -5  12   65.42    9.60
   4   5  13   -0.72    2.53
  -4  -5  13    2.21    5.18
  -4  -5  14   -3.02    5.48
  -4  -5  15   17.14    7.34
  -4  -5  16   14.21    7.86
  -4  -5  17   10.71    6.92
  -4  -5  18    6.71    6.25
   4   5  20    0.88    3.82
   4  -6  20    3.75    4.42
   4  -6  19    0.98    4.41
   4  -6  18    6.71    5.11
   4  -6  17   -1.34    3.71
   4  -6  16   11.85    5.42
   4  -6  15   32.25    7.23
   4  -6  14   79.97    9.46
   4  -6  13   13.97    5.45
   4  -6  12   60.60    7.98
   4  -6  11   78.21    9.06
   4  -6  10  233.95   13.99
   4  -6   9   26.56    6.73
  -4   6   8  217.48    7.55
   4  -6   8  249.09   13.82
   4  -6   7   22.79    6.10
   4   6  -7   16.88    4.20
  -4   6   7   16.87    2.37
   4   6  -6  663.15   20.50
   4  -6   6  676.28   21.90
   4   6  -5   42.34    5.68
   4  -6   5   47.05    6.70
  -4   6   5   38.41    3.90
   4   6  -4  998.93   25.45
   4  -6   4  974.69   26.05
   4  -6   3   73.92    7.16
   4   6  -3   76.46    6.99
   4   6  -2  476.51   17.02
   4  -6   2  491.71   16.79
   4   6  -1  139.52    9.18
   4  -6   1  141.33    8.81
   4   6   0  757.39   22.29
   4  -6   0  786.72   20.72
   4   6   1  123.13    9.07
   4  -6  -1  121.26    7.65
   4  -6  -2  401.84   13.39
   4   6   2  443.74   17.00
   4  -6  -3   79.30    5.93
   4   6   3   82.79    7.88
   4  -6  -4  853.30   19.28
  -4  -6   4  809.95   21.90
   4  -6  -5   40.01    3.94
   4   6   5   49.86    7.23
  -4  -6   5   44.58    5.64
   4  -6  -6  652.92   15.46
  -4  -6   6  628.77   21.29
   4   6   6  648.33   22.74
   4   6   7   15.42    5.55
   4  -6  -7   13.02    2.50
  -4  -6   7   12.87    4.94
  -4  -6   8  268.86   15.43
   4  -6  -8  305.34    9.12
   4   6   8  288.59   15.77
   4   6   8  279.03   13.04
   4   6   9   16.55    6.39
  -4  -6   9   13.86    4.97
   4   6   9    6.45    3.19
  -4  -6  10  288.20   17.36
   4   6  10  308.71   13.52
   4   6  11   81.79    7.11
  -4  -6  11   74.33   10.12
   4   6  12   93.84    7.61
  -4  -6  12   81.11   10.91
  -4  -6  13   10.34    6.45
  -4  -6  14   96.31   12.34
   4   6  15   42.85    8.71
  -4  -6  15   30.27    9.09
  -4  -6  16   18.54    8.75
   4   6  16   17.11    5.81
  -4  -6  17    2.71    6.96
   4   6  17    5.20    5.38
   4   6  18    4.28    5.51
   4   6  19   -1.71    4.79
   4  -7  19   -5.32    4.28
   4  -7  18    0.00    5.09
   4  -7  17    0.00    5.23
   4  -7  16   -7.81    4.70
   4  -7  15    4.11    4.24
   4  -7  14    7.68    4.84
   4  -7  13    5.36    4.33
   4  -7  12   14.61    6.27
   4  -7  11   88.21   10.02
   4  -7  10   29.88    6.51
   4  -7   9    8.69    5.48
   4  -7   8   17.41    6.39
   4  -7   7    6.38    5.60
   4   7  -7   -0.62    3.14
   4  -7   6   16.86    6.21
   4   7  -6    4.09    3.80
   4  -7   5   60.17    7.37
   4   7  -5   53.34    6.79
   4   7  -4  109.34    9.07
   4  -7   4  116.59    9.61
   4  -7   3   73.06    7.65
   4   7  -3   54.23    6.67
   4   7  -2  149.90   10.03
   4  -7   2  138.83    9.49
   4  -7   1    6.24    3.38
   4   7  -1    7.51    4.04
   4   7   0  318.04   15.08
   4  -7   0  332.61   13.49
   4  -7  -1    6.25    3.09
   4   7   1    7.61    4.15
   4   7   2  135.80   10.23
   4  -7  -2  130.13    7.98
   4  -7  -3   43.56    4.88
   4   7   3   67.44    8.31
   4  -7  -4  100.35    6.53
   4   7   4   99.20    9.57
   4  -7  -5   66.00    5.06
   4   7   5   62.89    8.17
   4   7   6    7.93    5.69
   4  -7  -6    6.54    2.17
   4   7   7    7.25    5.34
   4  -7  -7    1.43    1.61
   4   7   8    9.77    5.80
   4  -7  -8    5.72    1.71
   4   7   9    2.70    1.62
   4   7   9    6.11    6.12
   4   7  10   36.15    7.79
   4   7  11   70.07    9.84
   4   7  12   15.99    6.76
   4   7  13    7.07    5.86
   4   7  14   18.51    7.23
   4   7  15    6.84    5.55
   4   7  16    0.98    5.11
   4   7  17    2.41    4.61
   4   7  18    6.22    5.96
   4   7  19    0.00    4.82
   4  -8  18    0.00    4.56
   4  -8  17   -6.25    4.83
   4  -8  16   -7.91    5.77
   4  -8  15    6.84    6.19
   4  -8  14   17.02    6.86
   4  -8  13   15.20    6.26
   4  -8  12   36.98    7.35
   4  -8  11    8.07    5.94
   4  -8  10  173.63   13.12
   4  -8   9   24.82    6.87
   4  -8   8  351.39   17.47
   4  -8   7   67.89    8.25
   4   8  -7   53.81    7.37
   4   8  -6  249.14   14.45
   4  -8   6  259.58   14.46
   4   8  -5   17.49    4.71
   4  -8   5   28.80    6.56
   4   8  -4  337.14   16.59
   4  -8   4  343.21   15.93
   4   8  -3   98.23    9.30
   4  -8   3   91.50    8.75
   4   8  -2  782.23   25.55
   4  -8   2  795.79   23.82
   4   8  -1   97.05    9.00
   4  -8   1  101.67    8.61
   4   8   0  832.16   26.28
   4  -8   0  847.55   23.29
   4  -8  -1   98.16    7.65
   4   8   1  100.97    9.64
   4   8   2  769.74   25.61
   4  -8  -2  788.49   21.15
   4   8   3   95.74    9.93
   4  -8  -3   90.65    6.85
   4  -8  -4  313.33   11.92
   4   8   4  332.06   17.01
   4  -8  -5   20.39    3.45
   4   8   5   23.04    6.54
   4  -8  -6  266.35    9.79
   4   8   6  261.46   15.94
   4  -8  -7   57.70    4.36
   4   8   7   65.95    9.04
   4   8   8  347.68   18.95
   4   8   9   26.61    6.61
   4   8  10  170.95   14.30
   4   8  11    1.69    4.67
   4   8  12   26.30    7.41
   4   8  13    5.91    6.12
   4   8  14   -1.88    5.60
   4   8  15   -0.61    4.02
   4   8  16    2.05    5.47
   4   8  17   -3.84    4.72
   4   8  18    3.52    6.05
   4   8  19    4.56    6.48
   4  -9  17   -7.48    5.45
   4  -9  16    7.28    5.94
   4  -9  15   11.47    6.91
   4  -9  14   25.54    7.69
   4  -9  13   31.74    7.84
   4  -9  12   11.96    5.54
   4  -9  11   16.50    6.84
   4  -9  10   27.40    7.07
   4  -9   9   73.63    9.42
   4  -9   8   76.81    9.06
   4   9  -7   50.54    7.22
   4  -9   7   57.83    8.23
   4  -9   6    8.22    4.94
   4   9  -6    3.73    4.37
   4   9  -5   43.37    7.35
   4  -9   5   44.97    7.46
   4  -9   4   23.03    6.33
   4   9  -4   21.94    6.20
   4   9  -3    0.95    4.64
   4  -9   3    9.80    5.32
   4   9  -2  127.93   10.99
   4  -9   2  143.32   10.63
   4  -9   1   58.60    7.04
   4   9  -1   54.26    4.65
   4   9  -1   58.17    8.00
   4  -9   0    0.64    3.91
   4   9   0    0.05    1.15
   4   9   1   60.27    4.05
   4   9   1   62.69    8.47
   4  -9  -1   59.69    6.74
   4   9   2  146.14   11.81
   4   9   2  144.51    5.49
   4  -9  -2  138.23    8.95
   4  -9  -3    0.75    2.71
   4   9   3    2.36    0.92
   4   9   3   -1.52    5.49
   4  -9  -4   22.56    3.92
   4   9   4   29.69    7.65
   4  -9  -5   33.70    4.27
   4   9   5   31.55    7.78
   4  -9  -6    6.43    2.47
   4   9   6    5.14    4.83
   4  -9  -7   49.24    4.19
   4   9   7   57.25    9.30
   4   9   8   96.35   11.54
   4   9   9   86.34   10.88
   4   9  10   29.85    7.43
   4   9  11   20.46    7.75
   4   9  12    8.43    5.80
   4   9  13   24.97    7.20
   4   9  14    8.33    5.36
   4   9  15    7.56    5.56
   4   9  16    0.32    5.71
   4   9  17    3.93    5.60
   4   9  18    0.11    5.30
   4 -10  16   12.75    6.53
   4 -10  15    2.42    5.48
   4 -10  14   70.05   10.43
   4 -10  13   20.01    6.19
   4 -10  12   72.74   10.01
   4 -10  11   12.09    6.67
   4 -10  10   34.77    7.13
   4 -10   9   70.34    9.75
   4 -10   8   63.14    9.36
   4  10  -7  144.37   12.56
   4 -10   7  145.11   12.34
   4 -10   6   83.28    9.62
   4  10  -6   83.53    9.97
   4  10  -5   24.49    6.97
   4 -10   5   29.36    7.08
   4  10  -4  208.98   14.89
   4 -10   4  196.15   13.37
   4 -10   3   78.01    9.10
   4  10  -3   63.69    9.13
   4  10  -2  464.62   21.72
   4 -10   2  478.31   19.31
   4 -10   1   55.21    7.45
   4  10  -1   33.25    6.55
   4  10   0  245.45   15.82
   4 -10   0  267.75   13.79
   4 -10  -1   59.88    6.88
   4  10   1   52.30    8.32
   4  10   2  435.51   21.12
   4 -10  -2  427.79   16.70
   4  10   3   57.22    9.15
   4 -10  -3   55.55    6.13
   4  10   4  237.02   16.12
   4 -10  -4  257.15   11.77
   4 -10  -5   35.99    4.65
   4  10   5   23.73    6.80
   4  10   6  102.74   11.46
   4 -10  -6  124.60    7.30
   4  10   7  126.04   12.68
   4  10   8   60.18    9.90
   4  10   9   60.44    9.97
   4  10  10   33.11    7.80
   4  10  11   11.38    7.52
   4  10  12   63.43   10.34
   4  10  13   17.12    6.97
   4  10  14   67.11   10.92
   4  10  15    2.02    4.79
   4  10  16   12.77    6.83
   4  10  17    1.80    6.25
   4 -11  14   15.55    7.25
   4 -11  13    4.09    6.39
   4 -11  12    8.72    6.27
   4 -11  11    8.76    5.18
   4 -11  10   19.49    7.82
   4 -11   9   14.14    5.92
   4 -11   8   15.11    6.21
   4  11  -7   18.18    6.27
   4 -11   7   21.09    6.96
   4 -11   6   13.96    6.23
   4  11  -6   -0.06    4.51
   4 -11   5   32.90    6.96
   4  11  -5   26.96    7.03
   4 -11   4   55.52    8.52
   4  11  -4   57.59    9.21
   4  11  -3   92.02   11.16
   4 -11   3   80.88    9.28
   4 -11   2    7.14    4.92
   4  11  -2    6.57    5.03
   4  11  -1  103.64   11.16
   4 -11   1   97.04    9.28
   4 -11   0   17.30    5.41
   4  11   0    6.23    5.58
   4 -11  -1   95.17    8.37
   4  11   1   85.98   10.67
   4 -11  -2    3.87    3.64
   4  11   2   -0.32    6.07
   4 -11  -3   81.20    7.47
   4  11   3   66.57    9.55
   4 -11  -4   49.09    5.59
   4  11   4   45.50    8.68
   4 -11  -5   39.20    4.86
   4  11   5   15.33    6.66
   4  11   6    0.32    4.39
   4  11   7    3.07    6.31
   4  11   8   16.42    7.38
   4  11   9    5.19    6.40
   4  11  10    4.10    5.23
   4  11  11   -0.60    6.11
   4  11  12    8.43    5.47
   4  11  13   -1.42    6.01
   4  11  14    5.44    6.63
   4  11  15    1.84    5.95
   4  11  16    0.49    5.08
   4 -12  13    7.18    6.03
   4 -12  12    5.49    6.44
   4 -12  11    7.73    6.03
   4 -12  10   42.59    8.85
   4 -12   9    9.86    5.64
   4 -12   8   66.77   10.03
   4 -12   7   17.56    6.96
   4 -12   6   54.42    8.80
   4  12  -6   64.07   10.10
   4 -12   5    1.39    5.05
   4  12  -5    5.00    4.86
   4  12  -4  195.94   16.03
   4 -12   4  190.32   13.83
   4 -12   3   12.99    6.01
   4  12  -3    3.71    6.26
   4  12  -2  293.96   19.39
   4 -12   2  303.55   16.66
   4  12  -1   30.44    8.16
   4 -12   1   36.60    6.97
   4  12   0  345.20   20.76
   4 -12   0  362.57   17.58
   4 -12  -1   32.79    6.18
   4  12   1   26.11    7.37
   4  12   2  268.64   18.71
   4 -12  -2  258.58   13.83
   4 -12  -3    0.59    3.15
   4  12   3   -3.84    6.90
   4  12   4  142.91   13.60
   4 -12  -4  148.03    9.73
   4  12   5   -0.15    4.74
   4  12   6   57.20   10.06
   4  12   7   17.43    6.65
   4  12   8   27.69    7.78
   4  12   9    7.15    6.53
   4  12  10   40.84    9.43
   4  12  11    8.58    5.59
   4  12  12    3.07    6.27
   4  12  13   -9.92    7.02
   4  12  14    5.21    6.38
   4 -13  11   24.68    7.82
   4 -13  10   19.29    7.79
   4 -13   9   15.71    6.15
   4 -13   8    9.18    6.29
   4 -13   7   40.04    8.71
   4 -13   6   30.22    7.85
   4  13  -6   19.23    6.67
   4 -13   5   -2.62    5.04
   4  13  -5   -2.89    6.03
   4 -13   4   17.07    6.09
   4  13  -4   -0.35    6.32
   4 -13   3   23.63    7.12
   4  13  -3   14.82    7.33
   4  13  -2    3.58    5.26
   4 -13   2    7.84    5.44
   4 -13   1   12.32    5.56
   4  13  -1    6.10    6.54
   4  13   0   33.18    8.28
   4 -13   0   41.33    7.09
   4  13   1   11.45    7.32
   4 -13  -1    6.81    4.38
   4  13   2   11.54    7.47
   4 -13  -2   -1.39    4.11
   4 -13  -3   17.31    4.34
   4  13   3   12.87    6.69
   4  13   4   15.83    6.09
   4  13   5    1.59    6.28
   4  13   6   15.49    6.31
   4  13   7   29.81    8.03
   4  13   8   13.85    7.05
   4  13   9   -2.22    5.34
   4  13  10    9.76    6.22
   4  13  11   12.35    7.78
   4  13  12    0.64    4.99
   4  13  13    1.57    5.76
   4 -14  10   28.15    8.53
   4 -14   9    7.29    6.12
   4 -14   8   19.51    6.66
   4 -14   7    9.30    5.86
   4 -14   6   23.86    7.02
   4  14  -6   15.59    7.87
   4 -14   5   19.37    5.95
   4  14  -5   20.08    8.09
   4 -14   4   51.83    8.65
   4  14  -4   43.63    9.90
   4 -14   3   14.15    5.39
   4  14  -3   11.53    6.73
   4 -14   2   86.49   10.20
   4  14  -2   68.14   11.19
   4 -14   1    4.79    5.16
   4  14  -1    0.08    5.78
   4  14   0   84.97   12.37
   4 -14   0   76.57    8.95
   4  14   1   -4.40    6.80
   4 -14  -1    5.21    4.62
   4  14   2   73.29   11.59
   4 -14  -2   76.71    8.49
   4  14   3   16.42    8.06
   4  14   4   44.70    8.99
   4  14   5   12.89    7.70
   4  14   6   18.55    7.77
   4  14   7   -9.11    6.23
   4  14   8   21.69    7.39
   4  14   9   -3.10    6.05
   4  14  10   -4.61    7.20
   4  14  11    0.02    5.08
   4 -15   8   13.31    6.84
   4 -15   7   28.14    7.80
   4 -15   6   12.31    6.34
   4 -15   5   43.00    8.80
   4  15  -5   38.39    9.61
   4 -15   4    9.60    5.50
   4  15  -4    8.09    7.75
   4 -15   3   20.71    6.74
   4  15  -3    4.43    6.05
   4  15  -2    0.48    6.57
   4 -15   2    4.79    4.61
   4 -15   1    9.55    4.74
   4  15  -1    1.52    6.18
   4 -15   0   10.68    5.33
   4  15   0   12.51    6.55
   4  15   1   -6.05    5.53
   4 -15  -1    2.42    3.80
   4  15   2    9.61    7.45
   4  15   3   -6.45    7.71
   4  15   4    1.87    5.03
   4  15   5   43.61   10.30
   4  15   6    7.88    7.25
   4  15   7    6.02    6.09
   4  15   8    8.73    6.70
   4 -16   6    9.60    5.52
   4 -16   5    2.90    4.36
   4  16  -5    0.00    5.30
   4 -16   4   27.66    7.72
   4  16  -4   12.59    7.84
   4 -16   3    5.88    4.43
   4  16  -3    2.12    5.23
   4  16  -2  109.49   14.73
   4 -16   2  111.93   11.88
   4 -16   1    5.96    5.21
   4  16  -1    0.99    6.88
   4  16   0  115.28   15.34
   4 -16   0  105.11   10.98
   4  16   1   23.11    9.37
   4  16   2   97.09   13.70
   4  16   3  -10.11    7.22
   4  16   4   19.29    8.09
   4 -17   4    7.19    5.81
   4 -17   3    7.81    5.10
   4 -17   2   19.12    6.85
   5   0   0    2.49    3.43
   5   0   1 1606.54   32.23
   5   0  -1 1554.18   32.10
   5   0   2   63.06    6.21
   5   0  -2   63.78    6.21
   5   0   3  573.99   17.71
   5   0  -3  578.77   17.89
   5   0   4  176.73    9.97
   5   0  -4  183.21    9.99
   5   0   5   36.18    5.57
   5   0   6   83.79    7.35
   5   0  -6   79.86    2.82
   5   0   7  167.83   10.25
   5   0   8   53.16    6.37
   5   0   9   47.16    6.28
   5   0  10   50.87    6.78
   5   0  11  100.38    8.64
   5   0  12   65.26    7.42
   5   0  13   28.68    5.62
   5   0  14    1.70    3.75
   5   0  15    8.30    4.48
  -5   0  16    1.37    5.54
   5   0  16    9.65    4.73
  -5   0  17    1.70    5.36
   5   0  17    1.46    3.63
  -5   0  18    5.88    5.81
  -5   0  19    5.09    5.94
  -5   1  19   10.32    8.15
  -5   1  18   16.44    8.52
  -5   1  17    7.09    6.27
   5  -1  17    7.02    4.39
   5  -1  16    7.56    4.50
   5  -1  15   16.59    5.11
   5  -1  14    4.50    4.47
   5  -1  13   67.36    7.86
   5  -1  12   35.75    5.95
   5  -1  11  145.15   10.40
   5  -1  10   20.35    5.05
   5  -1   9  156.44   10.29
   5  -1   8  131.86    9.64
   5  -1   7  567.59   18.85
   5  -1   6    2.20    3.49
   5   1  -6    4.18    1.15
   5  -1   5  651.07   19.32
   5   1  -5  606.19   12.54
   5  -1   4  130.97    8.74
   5  -1   3  607.54   18.05
   5   1  -3  629.46   19.09
   5  -1   2  139.71    8.54
   5   1  -2  133.79    8.72
   5  -1   1  590.48   17.55
   5   1  -1  622.33   18.95
   5  -1   0  308.09   12.35
   5   1   0  324.73   13.40
   5  -1  -1  473.98   15.39
   5   1   1  494.72   16.62
   5   1   2  121.07    8.16
   5  -1  -2  126.33    8.08
   5   1   3  652.45   19.23
   5  -1  -3  644.30   18.52
   5   1   4  118.97    8.20
   5  -1  -4  129.29    8.09
   5   1   5  771.38   21.02
   5  -1  -5  722.77   20.17
   5   1   6    6.22    3.65
   5  -1  -6    3.95    0.90
   5   1   7  535.20   17.94
   5   1   8  118.91    8.82
   5   1   9  133.38    9.40
   5   1  10   15.71    4.26
   5   1  11  159.76   10.63
   5   1  12   41.11    6.17
   5   1  13   88.95    8.62
  -5  -1  14    2.31    6.04
   5   1  14    4.44    4.28
  -5  -1  15   13.05    7.08
   5   1  15   12.42    4.13
   5   1  16    8.24    4.26
  -5  -1  16    6.53    5.69
  -5  -1  17   12.04    7.02
  -5  -1  18   15.43    8.59
  -5  -1  19    0.00    7.29
  -5   2  19    6.27    6.97
  -5   2  18    3.76    7.12
   5  -2  18   10.50    4.47
   5  -2  17    2.91    4.08
   5  -2  16   13.36    4.79
   5  -2  15   38.63    6.69
   5  -2  14   15.00    5.52
   5  -2  13  137.15   10.57
   5  -2  12    2.71    4.31
   5  -2  11   22.64    5.66
   5  -2  10   78.09    7.89
   5  -2   9  104.29    8.71
   5  -2   8   46.68    6.62
  -5  -2  -8   28.09    3.64
   5   2  -7  177.66    5.84
  -5  -2  -7  180.18    8.21
   5   2  -6  350.25    9.48
  -5  -2  -6  327.01   10.44
   5   2  -5  245.46    8.29
   5  -2   5  260.76   12.40
  -5  -2  -5  239.39    8.17
   5  -2   4  296.68   12.92
   5   2  -4  286.62    9.41
   5  -2   3  332.91   13.21
   5   2  -3  284.03    9.61
   5  -2   2  286.09   12.22
   5   2  -2  293.42   13.11
   5  -2   1   24.43    4.65
   5   2  -1   19.17    4.69
   5  -2   0   15.59    3.77
   5   2   0   18.69    4.54
   5  -2  -1   27.77    4.23
   5   2   1   29.93    5.38
   5  -2  -2  249.97   10.90
   5   2   2  275.27   12.56
   5  -2  -3  245.80   11.05
   5   2   3  249.96   12.16
   5   2   4  295.12   12.92
   5  -2  -4  277.48   11.72
   5   2   5  330.12   13.81
   5  -2  -5  313.11   12.38
   5  -2  -6  299.70    7.75
   5   2   6  298.80   13.37
   5  -2  -6  302.27   12.28
   5   2   7  200.39   10.97
   5   2   8   29.10    5.15
   5   2   9  119.62    8.94
   5   2  10  100.18    8.34
   5   2  11   33.46    5.33
  -5  -2  12    1.72    5.23
   5   2  12    3.40    3.47
   5   2  13  157.81   10.90
  -5  -2  13  122.44   12.65
  -5  -2  14   14.57    7.17
   5   2  14   20.17    5.18
   5   2  15   38.84    6.07
  -5  -2  15   37.37    9.55
  -5  -2  16   16.96    8.35
  -5  -2  17   -1.46    5.35
  -5  -2  18    7.39    8.59
   5  -3  18    3.54    4.65
   5  -3  17    2.31    4.54
   5  -3  16   13.29    5.41
   5  -3  15    9.40    5.22
   5  -3  14    5.87    4.23
   5  -3  13   88.41    9.27
   5  -3  12   55.24    7.24
   5  -3  11   58.52    7.42
   5  -3  10    2.07    4.08
   5  -3   9  292.23   14.47
   5  -3   8  119.09    9.53
   5  -3   7  142.28    9.87
   5   3  -7  150.23    6.73
   5  -3   6  132.43    9.49
   5   3  -6  133.71    6.59
   5   3  -5  663.69   16.22
  -5  -3  -5  623.66   12.69
  -5  -3  -4   57.67    3.00
   5   3  -4   64.60    5.03
   5  -3   4   69.40    6.84
   5  -3   3  270.45   12.36
   5   3  -3  245.15    9.77
   5  -3   2   66.13    6.62
   5   3  -2   60.94    5.13
   5  -3   1 1208.00   26.66
   5   3  -1 1199.46   29.20
   5  -3   0   21.09    4.56
   5   3   0   12.63    4.21
   5  -3  -1 1136.67   24.90
   5   3   1 1105.55   27.19
   5  -3  -2   58.63    5.40
   5   3   2   52.75    6.09
   5  -3  -3  225.00   10.16
   5   3   3  234.13   11.87
   5  -3  -4   71.57    6.05
   5   3   4   63.63    6.75
   5   3   5  873.60   23.78
   5  -3  -5  837.32   20.90
   5  -3  -6  119.18    5.57
   5  -3  -6  127.08    7.75
   5  -3  -7  144.06    5.28
   5   3   7  156.68   10.12
   5  -3  -7  148.36    8.29
   5   3   8  107.40    8.26
   5   3   9  302.52   13.97
  -5  -3   9  274.81   15.82
  -5  -3  10    4.87    5.42
   5   3  10    1.19    3.59
  -5  -3  11   33.98    7.27
   5   3  11   47.75    6.30
  -5  -3  12   47.83    8.77
   5   3  12   49.28    6.26
   5   3  13   69.79    7.44
  -5  -3  13   59.92    9.72
   5   3  14    5.93    3.55
  -5  -3  14    8.39    7.44
   5   3  15    8.07    3.70
  -5  -3  15    7.40    6.37
  -5  -3  16    9.61    7.15
  -5  -3  17    1.55    6.24
  -5  -3  18   -5.47    7.19
   5  -4  19    3.22    4.02
   5  -4  18   -1.82    4.25
   5  -4  17    8.84    5.51
   5  -4  16   19.69    6.18
   5  -4  15   26.34    6.53
   5  -4  14   62.13    7.99
   5  -4  13   10.89    5.02
   5  -4  12   12.91    4.87
   5  -4  11    7.73    5.00
   5  -4  10   34.14    6.65
   5  -4   9  333.59   15.74
  -5   4   9  293.98   10.42
   5  -4   8   73.02    7.98
  -5   4   8   64.66    4.84
   5   4  -7  183.93    8.70
   5  -4   7  187.05   11.37
   5   4  -6  182.99    8.75
   5  -4   6  179.91   11.30
   5   4  -5  272.00   10.91
   5  -4   5  298.76   13.76
   5  -4   4   40.17    6.17
   5   4  -4   31.45    4.03
   5   4  -3  119.78    7.37
   5  -4   3  124.22    8.90
   5  -4   2  128.62    8.82
   5   4  -2  122.19    7.52
  -5  -4  -1 1168.10   18.14
   5   4  -1 1189.74   26.13
   5  -4   0  184.41    9.80
   5   4   0  169.88    9.46
   5  -4  -1 1217.91   26.23
   5   4   1 1115.60   28.90
   5  -4  -2  109.03    7.24
   5   4   2  109.30    8.61
   5  -4  -3  105.63    7.07
   5   4   3   99.41    8.14
  -5  -4   4   25.57    4.31
   5  -4  -4   27.18    3.46
   5  -4  -4   29.11    4.09
   5   4   4   22.63    4.70
   5  -4  -5  185.09    8.45
   5  -4  -5  206.77    9.81
   5   4   5  221.87   11.77
  -5  -4   5  204.75   11.27
   5  -4  -6  144.17    6.99
   5  -4  -6  157.80    8.41
   5   4   6  160.46   10.37
  -5  -4   6  155.28   10.52
   5  -4  -7  138.85    6.39
   5   4   7  169.95   10.82
   5  -4  -7  162.25    8.44
  -5  -4   7  144.20   10.72
   5   4   8   90.98    8.19
  -5  -4   8   84.50    9.02
   5  -4  -8   84.91    4.42
   5   4   9  387.31   16.33
  -5  -4   9  347.13   17.98
  -5  -4  10   26.54    6.99
   5   4  10   38.23    6.02
   5   4  11   26.38    5.34
  -5  -4  11   12.12    6.19
   5   4  12   26.66    5.62
  -5  -4  12   14.55    5.78
  -5  -4  13   16.43    6.96
   5   4  13   30.45    5.61
  -5  -4  14   69.74   11.09
   5   4  14   73.11    7.66
  -5  -4  15   13.54    6.56
  -5  -4  16   15.82    7.12
  -5  -4  17    6.56    7.63
  -5  -4  18   -8.86    7.01
   5  -5  20    4.36    4.33
   5  -5  19    8.78    5.90
   5  -5  18    3.84    4.50
   5  -5  17   -1.92    3.65
   5  -5  16    1.51    3.65
   5  -5  15    3.63    4.16
   5  -5  14   36.41    6.94
   5  -5  13    7.72    5.41
   5  -5  12   -3.59    4.61
   5  -5  11   52.41    7.34
   5  -5  10   56.96    7.84
   5  -5   9   27.04    6.41
   5  -5   8   50.17    7.17
   5   5  -8   49.43    5.24
  -5   5   8   38.97    3.76
   5   5  -7  227.53   10.85
   5  -5   7  218.93   13.06
   5   5  -6    6.96    2.94
   5  -5   6   12.67    5.03
   5   5  -5  461.74   15.98
   5  -5   5  460.27   17.82
   5  -5   4   52.22    6.63
   5   5  -4   47.74    5.32
   5   5  -3  529.38   17.57
   5  -5   3  596.91   19.15
   5   5  -2   66.87    6.54
   5  -5   2   69.19    7.02
   5  -5   1  463.86   16.24
   5   5  -1  463.54   16.36
   5  -5   0    9.32    3.74
   5   5   0   10.49    4.19
  -5  -5   0    5.78    1.62
   5  -5  -1  547.33   16.95
   5   5   1  575.67   18.53
   5  -5  -2   70.17    6.19
  -5  -5   2   63.66    4.97
   5   5   2   80.36    7.81
   5  -5  -3  642.01   17.83
  -5  -5   3  614.89   17.72
   5   5   3  652.12   21.39
   5   5   3  652.37   21.09
   5  -5  -4   50.79    5.02
  -5  -5   4   61.04    5.95
   5   5   4   50.86    6.17
   5  -5  -5  459.74   14.64
   5   5   5  473.23   17.78
  -5  -5   5  458.70   17.25
   5  -5  -6   14.42    3.20
   5   5   6   14.10    4.47
   5  -5  -6   11.24    2.40
  -5  -5   6   12.70    4.75
   5  -5  -7  211.74    9.01
   5  -5  -7  249.48   10.33
   5   5   7  226.78   12.39
  -5  -5   7  236.74   13.75
  -5  -5   8   55.76    7.83
   5  -5  -8   44.01    4.51
   5   5   8   47.96    6.12
   5  -5  -8   43.87    3.92
  -5  -5   9   40.32    7.19
   5   5   9   36.22    5.52
  -5  -5  10   61.57    8.72
   5   5  10   60.76    6.93
  -5  -5  11   61.98    9.61
   5   5  11   50.35    6.45
  -5  -5  12   -5.64    6.35
   5   5  12    3.44    3.63
  -5  -5  13    1.35    6.17
   5   5  13    5.04    3.24
  -5  -5  14   47.88    9.92
  -5  -5  15    1.75    6.84
  -5  -5  16    2.52    6.89
  -5  -5  17    0.00    5.82
  -5  -5  18    3.76    6.01
   5  -6  19    3.14    5.18
   5  -6  18    1.75    3.63
   5  -6  17    4.39    4.38
   5  -6  16    2.34    4.67
   5  -6  15   22.95    6.07
   5  -6  14   10.44    5.38
   5  -6  13   32.35    7.28
   5  -6  12   51.43    7.87
   5  -6  11  117.11   10.96
   5  -6  10   38.35    7.27
   5  -6   9   14.22    5.16
   5   6  -8  180.77   10.42
   5  -6   8  156.90   11.71
   5   6  -7  219.61   11.76
   5  -6   7  205.67   13.08
   5   6  -6   54.39    6.24
   5  -6   6   50.76    7.17
   5   6  -5  121.60    8.73
   5  -6   5  116.13    9.62
   5   6  -4  150.34    9.64
   5  -6   4  155.70   10.57
   5   6  -3  392.16   15.70
   5  -6   3  407.96   16.22
   5  -6   2   15.26    4.59
   5   6  -2   10.18    3.82
   5   6  -1  126.19    9.15
   5  -6   1  124.98    8.66
   5  -6   0    8.88    3.67
   5   6   0   11.97    4.73
   5  -6  -1  119.44    8.19
   5   6   1  117.14    9.20
   5  -6  -2   11.37    3.51
   5   6   2   15.28    5.46
  -5  -6   3  405.30   14.36
   5  -6  -3  424.31   14.53
   5   6   3  430.96   17.77
   5  -6  -4  142.46    8.29
  -5  -6   4  135.65    8.80
   5   6   4  154.65   10.99
   5  -6  -5  133.35    7.69
  -5  -6   5  133.71    9.41
   5   6   5  146.48   11.36
   5   6   6   62.56    8.26
   5  -6  -6   50.36    4.80
  -5  -6   6   50.32    6.73
   5   6   6   53.51    6.39
   5  -6  -7  239.84   10.14
   5   6   7  218.66   12.70
  -5  -6   7  226.52   13.48
   5  -6  -8  176.27    8.34
   5   6   8  168.53   11.09
  -5  -6   8  180.32   12.79
  -5  -6   9    7.93    5.25
   5   6   9    2.40    3.59
   5   6  10   47.50    6.21
  -5  -6  10   40.50    7.82
  -5  -6  11   95.32   11.35
   5   6  11  107.98    9.13
  -5  -6  12   39.42    8.12
   5   6  12   51.24    6.56
  -5  -6  13   29.88    7.96
  -5  -6  14    7.21    6.68
  -5  -6  15   24.24    9.06
  -5  -6  16   11.08    7.86
   5   6  17   11.01    5.75
  -5  -6  17    5.90    7.44
   5   6  18    3.88    4.62
  -5  -6  18   12.39    7.84
   5   6  19    2.80    4.73
   5  -7  18    4.52    5.78
   5  -7  17    2.09    4.36
   5  -7  16    7.12    5.03
   5  -7  15   10.42    5.67
   5  -7  14   -1.73    5.52
   5  -7  13   11.76    6.26
   5  -7  12    3.88    4.38
   5  -7  11   51.24    8.22
   5  -7  10   -4.64    5.68
   5  -7   9   41.11    7.19
   5  -7   8   47.80    7.59
   5   7  -8   53.60    6.70
   5   7  -7  288.68   14.69
   5  -7   7  287.86   15.37
   5   7  -6   20.56    4.88
   5  -7   6   22.09    5.67
   5   7  -5   91.62    8.60
   5  -7   5  101.12    9.50
   5  -7   4    7.30    5.13
   5   7  -4    1.53    4.00
   5   7  -3  315.46   14.87
   5  -7   3  339.33   15.47
   5  -7   2   16.20    5.08
   5   7  -2   19.46    4.82
   5   7  -1  381.47   16.76
   5  -7   1  393.40   15.82
   5  -7   0   61.23    6.63
   5   7   0   67.20    7.69
   5  -7  -1  377.52   14.88
   5   7   1  381.90   16.92
   5  -7  -2   16.20    4.09
   5   7   2   23.70    5.81
   5  -7  -3  338.18   13.13
   5   7   3  344.76   16.79
   5   7   4   10.73    5.36
   5  -7  -4    7.18    3.00
   5  -7  -5   76.95    6.23
   5   7   5   75.19    9.20
  -5  -7   6   13.06    4.64
   5   7   6   18.02    5.79
   5  -7  -6   17.55    3.26
  -5  -7   7  270.96   15.46
   5  -7  -7  310.06   11.42
   5   7   7  298.32   17.03
   5   7   8   48.00    7.89
   5  -7  -8   49.86    4.63
  -5  -7   8   51.91    7.57
   5   7   9   54.10    9.04
  -5  -7   9   58.94    9.02
   5   7  10   -2.20    5.48
  -5  -7  10    6.30    5.56
   5   7  11   61.36    9.85
  -5  -7  11   46.37    9.12
   5   7  12    7.78    6.26
  -5  -7  12   11.46    7.12
   5   7  13   15.22    7.53
  -5  -7  13    4.67    5.62
   5   7  14    2.38    5.56
  -5  -7  14    1.29    6.61
   5   7  15   -2.26    4.63
  -5  -7  15   15.17    7.72
   5   7  16    9.80    7.01
  -5  -7  16   -4.34    5.16
   5   7  17    7.21    5.71
   5   7  18    3.37    5.07
   5  -8  17    0.00    5.18
   5  -8  16    8.26    6.20
   5  -8  15   -2.53    5.29
   5  -8  14    5.03    5.02
   5  -8  13   27.56    7.03
   5  -8  12   12.69    6.12
   5  -8  11   48.31    7.82
   5  -8  10    8.57    5.55
   5  -8   9   29.08    7.16
   5  -8   8   -0.23    5.71
   5   8  -8    4.14    3.89
   5  -8   7   53.03    7.63
   5   8  -7   65.64    7.97
   5  -8   6   -0.86    4.29
   5   8  -6    0.80    3.96
   5  -8   5   80.10    8.85
   5   8  -5   81.49    8.85
   5  -8   4   19.19    5.94
   5   8  -4   16.44    5.04
   5   8  -3  185.31   12.63
   5  -8   3  202.40   12.65
   5  -8   2   48.06    6.47
   5   8  -2   50.85    7.14
   5   8  -1  452.55   19.29
   5  -8   1  449.12   17.74
   5  -8   0   11.07    4.26
   5   8   0    2.10    4.19
   5   8   1  445.73   19.52
   5  -8  -1  461.30   17.01
   5  -8  -2   57.69    6.47
   5   8   2   76.95    9.23
   5   8   3  153.76   12.23
   5  -8  -3  167.30    9.68
   5  -8  -4   32.64    4.57
   5   8   4   31.26    6.75
   5  -8  -5   85.15    6.59
   5   8   5   83.50   10.00
   5   8   6   -2.05    5.23
   5  -8  -6    1.27    2.26
   5  -8  -7   44.89    4.57
   5   8   7   40.42    8.30
   5   8   8    1.00    5.77
   5   8   9   42.34    8.17
   5   8  10   17.86    7.23
   5   8  11   39.87    8.05
   5   8  12   19.02    7.12
   5   8  13   28.57    8.21
   5   8  14   -0.61    5.07
   5   8  15   -2.91    4.69
   5   8  16    0.64    5.83
   5   8  17    7.60    5.63
   5   8  18    0.19    5.57
   5  -9  16    5.87    6.01
   5  -9  15   -2.72    5.72
   5  -9  14   15.01    6.62
   5  -9  13   18.09    5.82
   5  -9  12   32.83    7.84
   5  -9  11   19.66    6.06
   5  -9  10    3.04    5.64
   5  -9   9   66.33    9.11
   5  -9   8    3.22    5.47
   5   9  -8   15.60    5.18
   5  -9   7   77.07    9.40
   5   9  -7   87.27    9.74
   5  -9   6   69.18    8.69
   5   9  -6   70.82    8.91
   5   9  -5  264.21   15.99
   5  -9   5  259.43   15.28
   5   9  -4   22.71    6.08
   5  -9   4   23.53    5.79
   5   9  -3  273.66   16.03
   5  -9   3  264.04   14.63
   5  -9   2   62.30    7.71
   5   9  -2   64.95    8.52
   5   9  -1  179.19   13.12
   5  -9   1  204.91   12.49
   5   9   0  133.60   11.49
   5  -9   0  139.75   10.18
   5   9   1  178.41   13.31
   5  -9  -1  197.52   11.46
   5  -9  -2   53.18    6.18
   5   9   2   58.05    8.54
   5  -9  -3  282.43   12.83
   5   9   3  292.12   17.23
   5  -9  -4   22.30    4.36
   5   9   4   28.95    7.57
   5   9   5  343.70   19.36
   5  -9  -5  353.79   13.45
   5  -9  -6   72.57    5.96
   5   9   6   80.14   10.27
   5   9   7   62.39    9.66
   5   9   8   20.55    6.71
   5   9   9   46.68    8.97
   5   9  10    9.41    6.70
   5   9  11   21.41    7.05
   5   9  12   43.34    8.74
   5   9  13   26.53    8.22
   5   9  14   13.22    7.17
   5   9  15    3.02    4.83
   5   9  16    2.84    6.24
   5   9  17    2.68    5.96
   5 -10  15   -4.37    5.83
   5 -10  14    7.35    5.75
   5 -10  13   -1.73    4.98
   5 -10  12    6.40    6.24
   5 -10  11   -5.43    4.90
   5 -10  10   37.86    8.22
   5 -10   9    9.65    6.10
   5 -10   8   15.08    6.91
   5  10  -8   10.41    5.31
   5 -10   7   25.60    6.86
   5  10  -7   22.86    6.32
   5 -10   6   39.68    7.83
   5  10  -6   46.62    8.17
   5  10  -5  225.67   15.64
   5 -10   5  237.63   15.08
   5  10  -4   37.88    7.42
   5 -10   4   35.00    6.61
   5  10  -3   89.24   10.43
   5 -10   3   95.32    9.57
   5 -10   2   30.01    5.84
   5  10  -2   15.60    5.35
   5  10  -1  223.31   15.37
   5 -10   1  218.48   13.06
   5 -10   0   29.86    5.81
   5  10   0   28.72    7.14
   5  10   1  186.28   14.19
   5 -10  -1  229.53   12.94
   5 -10  -2   38.24    5.74
   5  10   2   39.84    7.97
   5  10   3   78.35   10.29
   5 -10  -3   79.40    7.47
   5 -10  -4   59.08    6.22
   5  10   4   50.70    9.14
   5  10   5  251.92   17.09
   5 -10  -5  287.10   12.53
   5  10   6   38.98    8.85
   5  10   7   35.62    8.34
   5  10   8    9.11    6.51
   5  10   9   32.43    8.66
   5  10  10   58.41   10.25
   5  10  11    7.82    6.53
   5  10  12   12.25    6.22
   5  10  13    6.29    6.88
   5  10  14   15.69    7.15
   5  10  15    0.26    5.18
   5  10  16    0.00    4.34
   5 -11  13    1.95    6.07
   5 -11  12    9.80    5.49
   5 -11  11    8.73    6.42
   5 -11  10    6.55    4.80
   5 -11   9   61.62    9.50
   5 -11   8   16.16    6.67
   5 -11   7   60.50    9.24
   5  11  -7   55.07    8.77
   5 -11   6    6.86    4.78
   5  11  -6   10.62    5.55
   5 -11   5   92.75   10.29
   5  11  -5   72.89    9.82
   5  11  -4   88.06   10.84
   5 -11   4   81.59    9.21
   5  11  -3   57.26    8.89
   5 -11   3   54.39    7.67
   5  11  -2    5.64    5.35
   5 -11   2    6.01    4.16
   5  11  -1  178.50   14.70
   5 -11   1  194.37   12.85
   5 -11   0    1.94    3.76
   5  11   0   -3.12    5.05
   5  11   1  148.98   13.42
   5 -11  -1  164.42   11.35
   5 -11  -2    6.91    4.02
   5  11   2    3.16    6.14
   5 -11  -3   59.41    6.76
   5  11   3   59.29    9.45
   5 -11  -4  100.88    8.17
   5  11   4  114.22   12.80
   5 -11  -5  128.11    8.84
   5  11   5  108.00   12.56
   5  11   6    5.91    7.03
   5  11   7   55.28    9.50
   5  11   8    1.89    5.31
   5  11   9   50.03    9.89
   5  11  10   22.53    8.53
   5  11  11   10.60    6.29
   5  11  12   25.68    8.50
   5  11  13    9.05    7.32
   5  11  14   15.04    7.88
   5 -12  12    4.52    6.40
   5 -12  11   14.48    5.82
   5 -12  10    8.43    6.36
   5 -12   9   32.07    8.41
   5 -12   8   12.68    6.59
   5 -12   7   55.16    9.32
   5  12  -7   38.52    8.20
   5 -12   6    7.81    6.34
   5  12  -6    5.20    5.79
   5 -12   5   13.20    5.61
   5  12  -5   17.91    6.16
   5 -12   4   29.09    7.25
   5  12  -4   26.86    7.58
   5 -12   3   64.82    8.85
   5  12  -3   75.07   10.84
   5  12  -2   14.60    6.95
   5 -12   2   11.96    5.23
   5  12  -1   29.40    7.94
   5 -12   1   31.56    6.59
   5 -12   0    4.44    4.51
   5  12   0   -1.89    5.50
   5 -12  -1   45.29    6.94
   5  12   1   28.74    7.51
   5 -12  -2   19.79    5.06
   5  12   2   15.67    6.80
   5  12   3  107.23   12.42
   5 -12  -3  110.41    9.12
   5 -12  -4   21.66    4.58
   5  12   4   14.98    6.07
   5  12   5   22.92    7.81
   5  12   6    7.62    5.42
   5  12   7   42.99    9.00
   5  12   8    3.71    5.29
   5  12   9   24.67    7.47
   5  12  10   11.87    7.49
   5  12  11   14.26    7.57
   5  12  12   13.74    7.69
   5  12  13    2.45    5.49
   5 -13  10   10.48    6.97
   5 -13   9   15.36    7.18
   5 -13   8   12.05    6.29
   5 -13   7   46.36    8.89
   5  13  -7   40.39    9.22
   5 -13   6    9.67    6.71
   5  13  -6    6.66    5.46
   5  13  -5   83.99   11.56
   5 -13   5  110.82   11.85
   5 -13   4   16.73    6.37
   5  13  -4    8.14    6.02
   5  13  -3   92.44   12.08
   5 -13   3   80.69    9.51
   5 -13   2   -2.18    4.15
   5  13  -2    9.98    5.81
   5  13  -1   60.90   10.47
   5 -13   1   62.68    8.49
   5  13   0   -4.17    5.47
   5 -13   0   -2.50    4.33
   5 -13  -1   85.71    9.21
   5  13   1   74.50   10.74
   5 -13  -2    1.14    3.33
   5  13   2   -0.73    5.26
   5  13   3   78.87   11.20
   5 -13  -3  102.99    9.18
   5  13   4    2.38    6.41
   5  13   5   87.82   12.09
   5  13   6   -6.97    7.21
   5  13   7   43.45    9.56
   5  13   8   -1.56    6.30
   5  13   9    1.16    6.69
   5  13  10   -0.18    5.75
   5  13  11    5.31    6.65
   5 -14   9    8.69    6.49
   5 -14   8   35.65    8.51
   5 -14   7   12.36    6.57
   5 -14   6    8.90    6.61
   5  14  -6    6.85    5.74
   5 -14   5   40.54    8.36
   5  14  -5   33.67    8.61
   5 -14   4    7.51    5.58
   5  14  -4   -0.32    4.76
   5 -14   3   29.30    6.59
   5  14  -3   37.66    9.04
   5 -14   2    2.50    3.95
   5  14  -2    6.37    6.72
   5  14  -1   19.06    7.45
   5 -14   1   20.89    5.68
   5  14   0    3.08    5.31
   5 -14   0   -2.07    4.77
   5  14   1   30.95    8.58
   5 -14  -1   17.20    5.43
   5  14   2   -4.55    5.98
   5  14   3   17.80    7.46
   5  14   4   -6.55    7.30
   5  14   5   37.34    8.86
   5  14   6   22.42    8.14
   5  14   7   -4.30    6.78
   5  14   8   17.59    7.86
   5  14   9    6.59    5.98
   5 -15   7   36.61    9.03
   5 -15   6   11.47    6.60
   5  15  -6   -2.87    6.18
   5 -15   5   24.06    6.65
   5  15  -5    9.67    6.89
   5 -15   4    4.30    5.66
   5  15  -4   -7.56    5.63
   5 -15   3   13.55    5.74
   5  15  -3   23.93    9.09
   5 -15   2    2.34    4.26
   5  15  -2   -0.69    4.71
   5 -15   1   18.32    5.98
   5  15  -1   42.64   10.40
   5  15   0    7.46    7.47
   5 -15   0    8.04    4.52
   5  15   1   39.54   10.30
   5  15   2    7.12    7.21
   5  15   3   23.60    7.83
   5  15   4    4.97    7.54
   5  15   5    0.71    5.63
   5  15   6   -0.49    4.86
   5 -16   5    8.37    6.67
   5  16  -5    2.19    6.89
   5 -16   4    1.07    4.07
   5  16  -4   -1.10    4.75
   5 -16   3   -9.74    5.84
   5  16  -3    2.21    6.42
   5 -16   2   -4.85    5.25
   5  16  -2    0.72    6.26
   5 -16   1    2.12    4.49
   5  16  -1   -7.11    6.87
   5  16   0   18.77    7.95
   5  16   1    0.00    6.08
   5 -17   3   23.36    7.83
   5 -17   2   -4.69    4.64
   6   0   0   81.77    8.09
   6   0   1  114.39    8.60
   6   0  -1  125.64    9.21
   6   0   2  299.82   13.80
   6   0  -2  313.14   14.33
   6   0   3    9.45    4.26
   6   0  -3   -1.60    4.15
   6   0   4  149.39    9.95
   6   0  -4  156.71   10.05
   6   0   5    6.96    3.54
   6   0  -5    3.00    4.26
   6   0   6   72.30    7.78
   6   0  -6   69.27    3.61
   6   0   7   -1.03    3.93
   6   0   8   23.95    5.87
   6   0   9   43.72    6.79
   6   0  10   74.47    8.10
   6   0  11   11.34    5.19
   6   0  12    3.94    4.64
   6   0  13   31.03    6.19
   6   0  14   13.42    5.30
   6   0  15    7.96    4.45
  -6   0  16    2.43    6.79
   6   0  16    9.35    4.84
  -6   0  17   -8.96    7.54
   6   0  17    1.42    3.74
  -6   0  18    0.00    7.01
  -6   1  18    2.01    6.23
   6  -1  17   15.43    4.89
   6  -1  16    7.47    4.87
   6  -1  15    9.74    4.98
   6  -1  14   51.93    7.67
   6  -1  13   63.07    7.86
   6  -1  12   49.02    6.92
   6  -1  11   25.81    5.54
   6  -1  10   65.59    7.90
   6  -1   9  143.05   10.52
   6  -1   8  329.75   15.68
   6   1  -7  156.79    4.88
   6  -1   7  168.20   11.20
   6   1  -6  208.84    7.09
   6  -1   6  226.78   12.71
   6   1  -5   21.18    2.70
   6  -1   5   20.72    5.17
   6  -1   4 1078.73   27.89
   6   1  -4 1108.55   28.97
   6  -1   3   48.59    6.37
   6   1  -3   39.54    5.95
   6  -1   2  960.80   25.01
   6   1  -2  909.16   25.64
   6  -1   1   63.36    6.98
   6   1  -1   65.41    7.41
   6  -1   0 2179.77   42.36
   6   1   0 2247.01   43.80
   6  -1  -1   64.81    6.92
   6   1   1   59.92    7.29
   6   1   2  984.58   26.89
   6  -1  -2 1007.41   26.21
   6   1   3   39.14    5.52
   6  -1  -3   54.21    6.47
   6   1   4  991.76   26.83
   6  -1  -4  985.22   26.14
   6   1   5   14.64    4.59
   6  -1  -5   12.53    4.04
   6   1   6  206.59   11.91
   6  -1  -6  201.96   11.59
   6   1   7  165.08   10.91
   6   1   8  257.57   13.62
   6   1   9  169.25   11.23
   6   1  10   64.65    7.94
   6   1  11   29.44    6.10
   6   1  12   41.30    6.73
   6   1  13   43.78    6.95
   6   1  14   54.49    7.74
  -6  -1  15    0.28    6.49
   6   1  15    7.77    4.74
  -6  -1  16    3.14    7.39
   6   1  16    5.17    4.08
  -6  -1  17   13.69    8.38
  -6  -1  18    5.47    6.34
   6  -2  18    4.34    4.21
   6  -2  17    0.75    4.26
   6  -2  16    4.22    4.88
   6  -2  15   13.08    4.91
   6  -2  14   15.61    5.77
   6  -2  13   45.95    7.27
   6  -2  12   27.18    6.05
   6  -2  11   31.18    6.02
   6  -2  10   35.62    6.79
   6  -2   9   11.58    5.17
   6  -2   8  162.34   11.31
   6  -2   7  133.20   10.35
   6   2  -7  120.89    5.42
  -6  -2  -7  106.12    6.40
   6   2  -6   60.04    4.30
  -6  -2  -6   48.22    4.33
   6  -2   6   68.18    7.80
   6  -2   5   12.05    4.69
   6   2  -5   12.32    2.53
   6   2  -4   12.36    2.67
   6  -2   4   13.20    4.89
   6  -2   3   57.66    6.71
   6  -2   2   46.97    6.18
   6   2  -2   48.46    6.46
   6  -2   1   56.24    6.32
   6   2  -1   54.14    6.69
   6  -2   0   67.07    6.73
   6   2   0   62.38    7.11
   6  -2  -1   57.13    6.28
   6   2   1   58.93    7.03
   6  -2  -2   30.16    5.11
   6   2   2   34.08    5.76
   6  -2  -3   53.09    6.28
   6   2   3   61.37    7.35
   6   2   4   22.13    5.86
   6  -2  -4   19.96    4.45
   6   2   5   20.30    4.71
   6  -2  -5   18.49    4.29
   6  -2  -6   59.68    3.95
   6  -2  -6   67.63    6.87
   6   2   6   67.31    7.16
   6  -2  -7  118.68    4.23
   6   2   7  117.95    9.46
   6   2   8  148.06   10.69
   6   2   9    6.66    4.53
   6   2  10   36.65    6.36
   6   2  11   30.61    5.54
   6   2  12    5.73    4.43
  -6  -2  13   43.13    8.65
   6   2  13   41.05    6.61
  -6  -2  14    6.08    5.41
   6   2  14    0.83    3.97
  -6  -2  15    3.42    6.29
   6   2  15   -1.22    3.95
  -6  -2  16    6.12    7.46
  -6  -2  17    2.74    7.36
  -6  -2  18   -6.70    6.14
   6  -3  19    9.38    5.19
   6  -3  18    2.86    3.89
   6  -3  17    8.12    4.65
   6  -3  16   16.77    6.21
   6  -3  15   13.83    5.91
   6  -3  14    6.80    4.51
   6  -3  13   27.10    6.83
   6  -3  12   41.48    7.52
   6  -3  11  107.21   10.14
   6  -3  10   69.38    8.79
   6  -3   9   17.47    5.29
   6  -3   8  673.69   22.99
   6   3  -8  587.36   13.89
   6   3  -7   37.86    3.68
   6  -3   7   44.57    7.45
  -6  -3  -7   37.09    3.36
   6  -3   6  501.18   19.05
   6   3  -6  478.89   13.66
   6   3  -5   63.37    5.17
   6  -3   5   69.86    7.62
  -6  -3  -5   59.36    3.63
   6  -3   4  408.30   16.40
   6   3  -4  348.01   12.27
   6  -3   3  207.85   11.93
   6   3  -3  183.76    8.98
   6  -3   2  559.08   18.60
   6   3  -2  462.61   14.93
   6  -3   1   51.84    6.49
   6   3  -1   38.31    6.27
   6  -3   0  273.96   12.88
   6   3   0  269.77   13.94
   6  -3  -1   32.10    5.13
   6   3   1   33.63    6.10
   6  -3  -2  589.92   18.81
   6   3   2  584.23   20.62
   6  -3  -3  220.76   11.17
   6   3   3  214.79   12.53
   6  -3  -4  404.91   15.24
   6   3   4  387.69   16.72
   6  -3  -5   55.45    4.66
   6   3   5   68.92    7.79
   6  -3  -5   55.71    6.16
   6   3   6  512.91   19.53
   6  -3  -6  508.66   17.65
   6  -3  -7   21.07    2.34
   6   3   7   27.13    5.84
   6  -3  -7   25.04    4.45
   6   3   8  731.34   24.22
   6   3   9    6.72    4.89
  -6  -3  10   56.78    8.38
   6   3  10   78.08    8.50
   6   3  11  108.25    9.40
  -6  -3  11  105.13   11.46
  -6  -3  12   40.59    8.70
   6   3  12   30.66    5.82
  -6  -3  13   23.91    7.37
   6   3  13   25.67    5.15
  -6  -3  14    1.92    6.34
   6   3  14   -2.83    4.30
   6   3  15    8.90    4.25
  -6  -3  15   17.86    8.19
  -6  -3  16   14.05    7.30
  -6  -3  17    6.42    8.09
  -6  -3  18    6.52    6.10
   6  -4  19    3.62    5.40
   6  -4  18    1.59    4.59
   6  -4  17   -3.91    4.57
   6  -4  16    8.99    5.53
   6  -4  15   -0.36    4.88
   6  -4  14   21.09    5.92
   6  -4  13    9.41    5.41
   6  -4  12   28.03    7.07
   6  -4  11   14.12    5.62
   6  -4  10   -0.28    4.88
   6  -4   9   32.40    6.69
   6   4  -8   34.01    3.93
   6  -4   8   32.18    6.05
   6   4  -7   45.57    4.57
   6  -4   7   37.16    6.67
   6   4  -6   80.95    6.25
   6  -4   6   82.44    8.80
   6  -4   5  108.87    9.59
   6   4  -5   95.52    6.82
   6   4  -4  137.78    8.31
   6  -4   4  153.75   10.82
   6  -4   3  115.97    9.38
   6   4  -3  105.72    7.63
   6  -4   2  117.14    9.24
   6   4  -2   99.42    7.46
   6  -4   1   96.77    8.29
   6   4  -1   89.31    7.36
   6  -4   0   20.46    4.77
   6  -4  -1   94.41    7.78
   6   4   1   83.33    8.60
   6  -4  -2   91.66    7.56
   6   4   2   91.93    8.68
   6  -4  -3  117.93    8.21
   6   4   3  106.35    9.23
   6  -4  -4  124.85    8.46
   6   4   4  109.20    9.30
   6  -4  -5   89.09    6.22
   6  -4  -5  106.77    8.06
   6   4   5  104.02    9.33
   6  -4  -6   62.16    4.92
   6  -4  -6   76.32    6.96
   6   4   6   67.65    7.78
   6  -4  -7   29.58    3.20
  -6  -4   7   32.34    5.89
   6   4   7   40.30    6.45
   6  -4  -7   39.56    4.99
  -6  -4   8   30.43    6.62
   6   4   8   30.01    6.17
   6  -4  -8   26.12    4.48
  -6  -4   9   36.56    7.23
   6   4   9   44.68    7.00
  -6  -4  10   -4.83    5.15
   6   4  10   -1.40    3.65
  -6  -4  11   -0.01    5.75
   6   4  11    4.63    3.84
  -6  -4  12   16.46    6.39
   6   4  12   34.22    6.46
   6   4  13   11.05    4.77
  -6  -4  13    8.71    6.47
   6   4  14   21.12    5.59
  -6  -4  14   11.09    7.43
  -6  -4  15   -4.55    5.43
  -6  -4  16   10.65    7.70
  -6  -4  17   -6.42    6.77
   6  -5  19   -1.91    4.07
   6  -5  18   -1.96    4.45
   6  -5  17    1.92    4.80
   6  -5  16    6.94    5.20
   6  -5  15    9.50    5.73
   6  -5  14   32.29    7.48
   6  -5  13    6.02    4.56
   6  -5  12   10.48    5.99
   6  -5  11   21.28    6.43
   6  -5  10  105.09   10.51
   6  -5   9   34.65    7.19
   6   5  -8  285.01   12.15
   6  -5   8  261.00   14.79
   6   5  -7   35.15    4.75
   6  -5   7   32.88    6.70
   6  -5   6  289.88   14.95
   6   5  -6  258.72   11.96
   6  -5   5  107.94    9.52
   6   5  -5  101.85    7.76
   6  -5   4  555.94   20.31
   6   5  -4  540.22   18.07
   6   5  -3   56.39    6.34
   6  -5   3   67.96    7.88
   6  -5   2  612.57   20.57
   6   5  -2  547.08   18.69
   6  -5   1   28.19    5.43
   6   5  -1   28.95    5.23
  -6  -5  -1   23.35    2.04
  -6  -5   0  800.49   16.36
   6   5   0  781.77   23.13
   6   5   1   38.34    6.13
   6  -5  -1   32.88    5.42
  -6  -5   1   25.39    3.35
   6  -5  -2  638.71   19.42
  -6  -5   2  590.45   16.88
   6   5   2  624.03   21.13
   6  -5  -3   58.16    6.50
  -6  -5   3   52.24    5.42
   6   5   3   54.35    7.19
   6  -5  -4  599.43   18.94
   6   5   4  602.79   22.11
  -6  -5   4  632.34   19.99
   6  -5  -5  110.59    7.96
   6   5   5  113.76    9.85
  -6  -5   5  116.99    9.09
   6  -5  -6  281.28   12.69
   6   5   6  258.15   14.36
  -6  -5   6  276.97   14.51
  -6  -5   7   30.80    6.12
   6  -5  -7   45.02    5.28
   6   5   7   39.16    6.59
   6   5   8  254.79   14.41
   6  -5  -8  260.57   11.83
  -6  -5   8  238.31   15.16
   6   5   9   49.95    7.11
  -6  -5   9   58.91    8.62
   6   5  10   69.08    7.94
  -6  -5  10   60.11    8.94
  -6  -5  11   11.39    6.05
   6   5  11   11.72    4.33
  -6  -5  12   10.24    6.13
   6   5  12   14.08    4.74
  -6  -5  13   -1.76    6.09
   6   5  13    0.37    3.49
  -6  -5  14   16.96    7.66
  -6  -5  15    0.00    6.20
  -6  -5  16    5.54    6.11
  -6  -5  17   -6.21    6.35
   6  -6  18    4.10    5.15
   6  -6  17    3.49    5.36
   6  -6  16    1.88    5.08
   6  -6  15   21.46    6.04
   6  -6  14    0.84    5.27
   6  -6  13    5.32    5.02
   6  -6  12   15.33    6.15
   6  -6  11   11.35    5.79
   6  -6  10    3.12    4.47
   6  -6   9   11.65    5.84
   6  -6   8   28.45    6.92
   6   6  -8   32.27    4.97
   6   6  -7   72.13    7.10
   6  -6   7   72.11    8.32
   6   6  -6   29.35    5.16
   6  -6   6   28.25    6.68
   6   6  -5  130.65    9.34
   6  -6   5  136.77   10.82
   6  -6   4   35.44    6.53
   6   6  -4   30.65    5.31
   6  -6   3   67.01    7.95
   6   6  -3   59.25    6.74
   6  -6   2   40.24    6.43
   6   6  -2   40.57    5.96
   6  -6   1   52.26    6.77
   6   6  -1   53.19    6.84
   6  -6   0   24.22    5.32
   6   6   0   20.24    5.13
  -6  -6   1   36.61    3.85
   6  -6  -1   41.09    5.70
   6   6   1   45.55    6.76
  -6  -6   2   50.51    4.82
   6   6   2   52.36    7.33
   6  -6  -2   44.41    6.01
   6   6   3   48.16    7.09
   6  -6  -3   46.24    5.78
  -6  -6   3   36.64    4.67
   6   6   4   39.57    7.14
  -6  -6   4   44.46    5.52
   6  -6  -4   36.77    5.16
   6  -6  -5  129.85    8.36
   6   6   5  108.45    9.72
   6   6   5  134.52   11.39
  -6  -6   5  112.97    9.04
  -6  -6   6   26.42    5.65
   6  -6  -6   20.83    4.15
   6   6   6   21.66    5.32
  -6  -6   7   69.06    8.32
   6  -6  -7   77.46    6.65
   6   6   7   60.87    7.57
  -6  -6   8   31.07    6.59
   6  -6  -8   29.45    4.27
   6   6   8   27.15    6.02
  -6  -6   9   10.49    5.07
   6   6   9   11.72    4.72
  -6  -6  10    0.51    5.10
   6   6  10    1.72    3.84
  -6  -6  11   11.07    5.79
   6   6  11   12.40    4.50
  -6  -6  12   14.73    6.11
   6   6  12   18.68    5.13
  -6  -6  13    6.45    6.17
  -6  -6  14   -4.54    6.46
  -6  -6  15    4.18    6.66
  -6  -6  16    0.00    6.44
  -6  -6  17    5.81    7.25
   6  -7  17    4.96    5.33
   6  -7  16    4.15    4.72
   6  -7  15   -7.95    5.27
   6  -7  14   25.61    7.37
   6  -7  13   10.56    4.97
   6  -7  12   99.10   11.11
   6  -7  11    7.38    5.22
   6  -7  10  118.84   11.26
   6  -7   9   78.57    9.64
   6   7  -8  195.86   11.83
   6  -7   8  182.85   13.34
   6  -7   7   10.16    5.27
   6   7  -7   14.77    4.52
   6   7  -6  172.72   11.58
   6  -7   6  195.85   13.18
   6  -7   5   67.08    8.33
   6   7  -5   64.35    7.48
   6   7  -4  201.16   12.25
   6  -7   4  235.14   13.76
   6  -7   3    4.09    4.99
   6   7  -3    4.10    3.78
   6  -7   2  135.22   10.27
   6   7  -2  118.03    9.76
   6  -7   1   57.00    7.15
   6   7  -1   58.60    7.41
   6   7   0  151.92   11.23
   6  -7   0  165.47   10.98
   6  -7  -1   59.98    7.01
   6   7   1   59.51    7.75
   6  -7  -2  185.21   11.04
   6   7   2  180.39   12.60
   6   7   3   -1.16    4.57
   6  -7  -3    4.50    3.43
  -6  -7   4  254.64   12.68
   6  -7  -4  266.91   12.42
   6   7   4  257.19   15.25
  -6  -7   5   79.81    7.95
   6  -7  -5   79.63    6.96
   6   7   5   81.83    9.90
  -6  -7   6  236.65   13.84
   6  -7  -6  239.29   11.51
   6   7   6  244.14   15.76
   6   7   7   24.72    7.32
  -6  -7   7   17.16    5.38
   6  -7  -7   20.82    4.03
  -6  -7   8  176.96   13.32
   6  -7  -8  199.56   10.24
   6   7   8  204.49   15.42
   6   7   9   68.57    9.98
  -6  -7   9   62.36    8.82
  -6  -7  10  107.55   11.56
   6   7  10  129.70   13.20
   6   7  11   13.32    7.27
  -6  -7  11    3.51    5.17
   6   7  12  104.77   12.64
   6   7  12   93.88    9.41
  -6  -7  12   95.87   12.35
   6   7  13   14.42    6.91
  -6  -7  13    4.09    5.15
  -6  -7  14   23.25    8.64
   6   7  14   20.34    7.95
   6   7  15   -2.92    5.51
  -6  -7  15  -12.44    7.49
  -6  -7  16   14.11    8.31
   6   7  16   13.96    7.29
   6   7  17    3.60    5.33
  -6  -7  17    1.57    5.46
   6  -8  16   10.30    6.32
   6  -8  15    0.00    5.19
   6  -8  14   -0.73    4.12
   6  -8  13    1.23    5.60
   6  -8  12   10.64    5.02
   6  -8  11   20.80    6.75
   6  -8  10   11.35    6.43
   6  -8   9    5.16    5.50
   6  -8   8    0.57    5.63
   6   8  -8   11.87    4.21
   6  -8   7    3.83    4.27
   6   8  -7    4.59    3.91
   6   8  -6   19.28    5.15
   6  -8   6   22.86    6.64
   6   8  -5   17.31    4.97
   6  -8   5   17.09    5.57
   6   8  -4   88.31    9.19
   6  -8   4  100.09    9.86
   6  -8   3   12.07    5.41
   6   8  -3   14.51    4.83
   6   8  -2   63.82    7.98
   6  -8   2   72.59    8.16
   6  -8   1   -3.35    3.95
   6   8  -1    0.77    4.47
   6  -8   0    2.76    3.87
   6   8   0    1.48    4.63
   6  -8  -1    1.37    3.55
   6   8   1    3.16    5.04
   6  -8  -2   62.39    6.89
   6   8   2   60.96    8.33
   6  -8  -3   21.54    4.69
   6   8   3   20.35    5.91
   6  -8  -4   92.49    7.74
   6   8   4   94.37   10.15
   6   8   5   33.84    8.02
   6  -8  -5   28.52    4.76
   6   8   6   16.33    5.78
   6  -8  -6   13.33    3.46
   6   8   7    2.59    4.69
   6  -8  -7    0.18    2.56
   6   8   8    4.33    4.65
   6   8   9   15.28    7.12
   6   8  10    9.26    6.87
   6   8  11   17.98    8.01
   6   8  12   16.85    7.89
   6   8  13    8.45    6.48
   6   8  14   -3.30    7.05
   6   8  15    2.50    6.14
   6   8  16    0.84    4.77
   6  -9  15    9.61    6.49
   6  -9  14   10.33    6.58
   6  -9  13    0.90    4.79
   6  -9  12   32.09    7.95
   6  -9  11   16.79    6.52
   6  -9  10   45.87    8.55
   6  -9   9   33.34    7.56
   6  -9   8   72.91    9.50
   6   9  -8   80.51    9.13
   6  -9   7   39.21    8.29
   6   9  -7   41.16    7.13
   6   9  -6  240.46   15.47
   6  -9   6  223.36   14.66
   6   9  -5  105.12   10.51
   6  -9   5   98.71   10.38
   6   9  -4  225.09   14.98
   6  -9   4  253.86   15.45
   6  -9   3   41.30    7.44
   6   9  -3   44.66    7.72
   6   9  -2  170.36   12.91
   6  -9   2  163.24   12.05
   6  -9   1   45.58    6.91
   6   9  -1   35.27    6.94
   6  -9   0  344.14   16.43
   6   9   0  336.20   18.01
   6  -9  -1   49.54    6.90
   6   9   1   40.05    7.78
   6   9   2  233.03   15.76
   6  -9  -2  229.52   13.04
   6  -9  -3   49.08    6.44
   6   9   3   44.50    8.37
   6   9   4  256.74   16.86
   6  -9  -4  235.46   12.35
   6  -9  -5   94.91    7.72
   6   9   5   84.63   10.86
   6  -9  -6  217.23   11.02
   6   9   6  215.87   16.18
   6   9   7   39.78    8.72
   6   9   8   69.66   10.62
   6   9   9   29.08    8.72
   6   9  10   47.53    8.74
   6   9  11   25.78    8.46
   6   9  12   36.59    9.55
   6   9  13   -3.58    6.43
   6   9  14    0.32    6.26
   6   9  15    8.10    7.31
   6 -10  13   -0.37    4.87
   6 -10  12    6.07    5.95
   6 -10  11    3.96    5.74
   6 -10  10    0.76    5.55
   6 -10   9   -0.94    4.85
   6 -10   8    0.90    5.76
   6  10  -8   14.96    5.74
   6 -10   7   24.23    7.31
   6  10  -7   23.36    6.56
   6 -10   6    4.26    4.97
   6  10  -6    6.91    4.39
   6  10  -5    5.20    4.85
   6 -10   5   -2.87    6.02
   6  10  -4   17.75    5.68
   6 -10   4   11.87    5.83
   6 -10   3   33.55    7.05
   6  10  -3   19.71    6.16
   6 -10   2   38.41    7.10
   6  10  -2   25.60    6.06
   6 -10   1    5.39    4.51
   6  10  -1    6.73    4.80
   6  10   0  100.55   11.04
   6 -10   0  124.25   10.21
   6 -10  -1   13.15    4.78
   6  10   1   10.25    6.19
   6 -10  -2   29.02    5.57
   6  10   2   28.45    7.12
   6 -10  -3   24.52    5.22
   6  10   3   22.31    7.19
   6 -10  -4   20.91    4.65
   6  10   4   30.32    8.40
   6 -10  -5   -0.13    2.83
   6  10   5    4.02    5.56
   6  10   6   13.29    7.45
   6  10   7   28.49    8.15
   6  10   8   34.25    9.49
   6  10   9    2.94    6.39
   6  10  10   18.09    6.58
   6  10  11    6.27    6.97
   6  10  12    3.62    6.30
   6  10  13   -3.84    5.50
   6  10  14   10.30    6.47
   6 -11  12   26.71    7.12
   6 -11  11   11.23    6.44
   6 -11  10   15.34    7.04
   6 -11   9   11.22    6.61
   6 -11   8   92.76   11.25
   6  11  -8   86.47   10.79
   6 -11   7   -4.77    6.24
   6  11  -7    5.32    4.88
   6  11  -6   92.92   11.04
   6 -11   6   96.54   10.44
   6 -11   5   44.16    8.59
   6  11  -5   38.37    7.63
   6  11  -4   91.84   11.25
   6 -11   4   97.32   10.41
   6  11  -3   22.74    6.62
   6 -11   3   24.79    6.84
   6 -11   2   59.47    8.66
   6  11  -2   58.68    9.31
   6 -11   1   16.70    5.26
   6  11  -1    7.66    5.24
   6  11   0   86.62   10.87
   6 -11   0  113.10   10.15
   6 -11  -1   12.76    5.05
   6  11   1    7.62    5.60
   6 -11  -2   71.62    7.92
   6  11   2   56.35    8.87
   6 -11  -3   28.32    5.50
   6  11   3   14.78    5.67
   6 -11  -4   94.87    8.41
   6  11   4   78.98   11.20
   6  11   5   48.40    9.52
   6  11   6  101.61   12.80
   6  11   7    6.94    6.48
   6  11   8  100.94   12.84
   6  11   9   22.91    8.69
   6  11  10   31.22    8.31
   6  11  11   23.41    8.51
   6  11  12   22.41    7.55
   6  11  13    9.12    7.09
   6 -12  11    3.89    4.89
   6 -12  10   -1.26    5.26
   6 -12   9   -4.62    5.96
   6 -12   8   -0.45    5.32
   6  12  -8   -3.82    5.21
   6 -12   7    2.96    4.23
   6  12  -7    9.35    5.94
   6 -12   6   -0.99    5.84
   6  12  -6   10.07    5.19
   6 -12   5   20.96    6.17
   6  12  -5   17.70    6.91
   6  12  -4    8.48    5.39
   6 -12   4    9.36    6.06
   6  12  -3    6.29    5.10
   6 -12   3    8.29    5.79
   6  12  -2    9.79    5.08
   6 -12   2   14.69    5.73
   6 -12   1   19.39    5.79
   6  12  -1    5.05    6.10
   6 -12   0    4.46    3.69
   6  12   0    8.69    5.80
   6 -12  -1   23.31    5.62
   6  12   1    3.36    6.00
   6 -12  -2   15.31    5.00
   6  12   2   10.73    6.72
   6 -12  -3   16.34    4.77
   6  12   3    4.36    6.18
   6  12   4   -1.56    6.25
   6  12   5   26.44    8.16
   6  12   6   10.56    5.83
   6  12   7   12.75    7.07
   6  12   8    7.93    6.18
   6  12   9    6.40    5.90
   6  12  10   16.00    8.32
   6  12  11    5.05    5.39
   6 -13   9   -5.09    6.42
   6 -13   8   43.17    9.06
   6 -13   7    7.90    6.05
   6  13  -7   -2.39    5.48
   6 -13   6   57.62    8.80
   6  13  -6   63.24   10.24
   6 -13   5    1.43    5.65
   6  13  -5    7.09    6.55
   6  13  -4   92.40   12.49
   6 -13   4  114.45   11.92
   6  13  -3   13.34    7.22
   6 -13   3    0.46    4.37
   6  13  -2   68.97   11.00
   6 -13   2   53.56    8.41
   6  13  -1   11.74    6.44
   6 -13   1    3.41    4.90
   6 -13   0   89.81    9.65
   6  13   0   87.30   11.81
   6 -13  -1    8.08    4.75
   6  13   1    5.59    6.20
   6 -13  -2   67.44    8.15
   6  13   2   53.27    9.90
   6  13   3    9.04    5.99
   6  13   4  108.99   13.32
   6  13   5   -5.95    6.41
   6  13   6   73.27   11.91
   6  13   7    5.05    6.70
   6  13   8   43.26   10.33
   6  13   9    6.50    7.53
   6 -14   8   -3.41    6.10
   6 -14   7   -7.83    6.51
   6  14  -7    4.26    4.83
   6 -14   6    2.86    4.76
   6  14  -6   -0.25    5.39
   6 -14   5    2.14    5.56
   6  14  -5    1.29    6.22
   6 -14   4    0.27    4.01
   6  14  -4    3.06    6.01
   6 -14   3   -6.82    4.95
   6  14  -3    2.09    4.74
   6  14  -2   -4.23    6.14
   6 -14   2   -3.35    4.12
   6  14  -1   23.53    7.38
   6 -14   1   18.21    6.24
   6  14   0    4.97    6.56
   6 -14   0    5.83    3.99
   6  14   1   33.41    9.19
   6 -14  -1   17.37    5.16
   6  14   2   -3.49    6.22
   6  14   3   -6.20    5.48
   6  14   4    2.48    6.86
   6  14   5   -6.45    5.76
   6  14   6   -2.09    5.59
   6  14   7  -10.92    7.29
   6  15  -7    0.86    5.96
   6 -15   6    9.21    5.33
   6  15  -6    0.04    5.82
   6 -15   5   -3.35    5.84
   6  15  -5    6.60    6.29
   6 -15   4   19.57    6.73
   6  15  -4   32.09    8.90
   6 -15   3   -2.91    4.03
   6  15  -3    0.58    6.24
   6 -15   2   53.58    8.57
   6  15  -2   56.52   10.93
   6  15  -1    1.08    6.42
   6 -15   1    6.72    5.30
   6  15   0   74.62   12.95
   6 -15   0   64.37    8.91
   6  15   1    4.57    6.90
   6  15   2   58.34   11.34
   6  15   3    1.41    4.98
   6 -16   4    2.16    5.32
   6 -16   3    2.11    5.19
   6 -16   2   -6.25    4.97
   7   0   0    3.76    5.18
   7   0   1  362.88   16.75
   7   0  -1  340.58   16.11
   7   0  -2  102.97    9.44
   7   0   2   89.83    8.46
   7   0   3   39.12    6.18
   7   0  -3   40.24    6.59
   7   0   4    6.01    4.84
   7   0  -4   11.46    4.96
   7   0   5  275.28   14.79
   7   0  -5  305.05   15.47
   7   0   6    7.10    4.75
   7   0   7  124.74   10.52
   7   0  -7  120.29    4.66
   7   0   8   18.73    5.57
   7   0   9  360.65   17.71
   7   0  10   89.86    9.60
   7   0  11   41.43    7.15
   7   0  12   35.90    7.11
   7   0  13   17.46    6.15
   7   0  14   14.01    5.79
   7   0  15   21.30    6.04
   7   0  16    1.75    3.94
  -7   0  17    8.36    7.42
   7   0  17    2.12    4.14
   7  -1  17    0.42    3.41
   7  -1  16    8.39    5.58
   7  -1  15    7.04    4.82
   7  -1  14   16.63    6.20
   7  -1  13    1.99    4.67
   7  -1  12   44.65    7.72
   7  -1  11   23.53    6.55
   7  -1  10  110.56   10.24
   7  -1   9   79.25    9.16
   7  -1   8   17.20    5.95
   7   1  -7  180.90    6.53
   7  -1   7  211.00   13.29
   7  -1   6  137.40   10.93
   7   1  -6  123.38    6.03
   7  -1   5  222.77   13.27
   7   1  -5  203.53    8.26
   7  -1   4   26.37    5.73
   7   1  -4   38.31    7.03
   7  -1   3   92.25    8.73
   7   1  -3   91.94    9.29
   7  -1   2   -0.73    5.46
   7   1  -2    0.20    4.93
   7  -1   1  192.79   12.01
   7   1  -1  219.85   13.27
   7  -1   0   58.12    6.82
   7   1   0   63.79    7.98
   7  -1  -1  222.98   13.05
   7   1   1  207.12   12.91
   7   1   2    7.21    5.34
   7  -1  -2    5.19    4.53
   7   1   3   95.13    9.49
   7  -1  -3  102.62    9.20
   7   1   4   13.11    5.36
   7  -1  -4   22.14    5.48
   7   1   5  173.28   11.89
   7  -1  -5  179.75   11.78
   7   1   6  111.91    9.72
   7  -1  -6  121.67    9.84
   7   1   7  168.24   12.01
   7  -1  -7  150.50    4.96
   7   1   8   14.94    5.37
   7   1   9   48.08    7.61
   7   1  10   99.64    9.97
   7   1  11   23.61    6.11
   7   1  12   32.31    6.46
   7   1  13    4.51    4.79
   7   1  14   12.80    5.03
  -7  -1  15    1.52    5.63
   7   1  15    9.47    4.50
  -7  -1  16    0.00    5.75
   7   1  16   -3.37    4.70
  -7  -1  17    3.10    5.65
   7  -2  18    2.28    4.67
   7  -2  17    4.50    5.41
   7  -2  16    7.96    5.07
   7  -2  15   29.12    7.07
   7  -2  14    4.26    4.09
   7  -2  13   70.48    9.12
   7  -2  12   21.18    6.40
   7  -2  11   84.89    9.38
   7  -2  10    8.02    4.86
   7  -2   9   38.41    7.49
   7  -2   8   14.98    5.98
   7   2  -7  111.03    5.71
   7  -2   7  131.64   11.17
   7   2  -6   31.88    3.58
   7  -2   6   32.01    7.03
   7  -2   5   97.67    9.13
   7   2  -5   90.35    6.01
   7   2  -4    5.28    2.44
   7  -2   4    2.35    4.76
   7  -2   3  260.33   14.06
   7   2  -3  260.06   14.71
   7  -2   2   49.47    6.84
   7   2  -2   43.42    6.86
   7  -2   1  264.79   13.82
   7   2  -1  270.38   14.94
   7  -2   0    5.79    4.94
   7   2   0    6.88    4.73
   7  -2  -1  309.75   14.67
   7   2   1  291.22   15.51
   7  -2  -2   48.77    7.04
   7   2   2   37.81    7.06
   7  -2  -3  257.91   13.72
   7   2   3  253.62   14.35
   7   2   4   -0.51    4.72
   7  -2  -4    0.80    4.15
   7   2   5   60.69    8.14
   7  -2  -5   45.64    6.28
   7   2   6   30.57    7.03
   7  -2  -6   23.19    5.26
   7   2   7  115.74   10.23
   7  -2  -7  137.00   10.15
   7   2   8   -4.06    6.23
   7   2   9   30.65    6.39
   7   2  10  -10.81    5.56
   7   2  11   88.89    9.40
   7   2  12   15.57    5.51
   7   2  13   53.99    8.24
  -7  -2  14    1.67    6.16
   7   2  14   -8.27    5.72
  -7  -2  15   14.94    7.82
   7   2  15   33.05    6.78
  -7  -2  16    7.33    7.17
  -7  -2  17    5.41    6.12
   7  -3  19    4.73    4.48
   7  -3  18    1.26    4.88
   7  -3  17    6.06    5.79
   7  -3  16    6.78    5.10
   7  -3  15   13.27    5.45
   7  -3  14   20.38    6.35
   7  -3  13   64.43    9.16
   7  -3  12   34.38    7.41
   7  -3  11   44.17    7.96
   7  -3  10    1.67    5.16
   7  -3   9   35.91    6.90
   7  -3   8  219.40   13.98
   7   3  -7   43.45    4.27
   7  -3   7   52.36    8.31
   7  -3   6   30.77    6.92
   7   3  -6   22.44    3.52
   7   3  -5  102.31    6.89
   7  -3   5  110.40    9.71
   7  -3   4  138.94   10.86
   7   3  -4  109.09    7.38
   7  -3   3  360.81   16.53
   7   3  -3  314.33   12.80
   7  -3   2   27.42    6.15
   7  -3   1  372.60   16.46
   7   3  -1  385.56   18.32
   7  -3   0   -0.23    3.71
   7   3   0   -3.88    5.90
   7  -3  -1  361.53   16.01
   7   3   1  337.24   16.83
   7  -3  -2   14.93    4.55
   7   3   2   13.77    5.59
   7  -3  -3  328.17   15.41
   7   3   3  313.01   16.52
   7  -3  -4  115.20    9.48
   7   3   4  101.82    9.68
   7   3   5  108.79   10.02
   7  -3  -5  111.18    9.52
   7   3   6   32.19    6.72
   7  -3  -6   26.52    5.48
   7   3   7   64.29    8.39
   7  -3  -7   64.44    7.15
   7   3   8  215.79   14.11
   7   3   9   72.06    9.14
   7   3  10    7.29    5.09
  -7  -3  11   43.19    8.30
   7   3  11   67.90    9.06
  -7  -3  12   30.43    7.55
   7   3  12   44.31    7.21
  -7  -3  13   64.96   10.59
   7   3  13   73.96    9.24
  -7  -3  14   26.94    8.71
   7   3  14   37.08    7.12
  -7  -3  15   11.71    6.79
   7   3  15   25.18    6.13
  -7  -3  16   -2.49    6.79
  -7  -3  17    4.06    6.93
   7  -4  18    4.66    5.17
   7  -4  17    7.84    5.38
   7  -4  16    3.34    4.55
   7  -4  15    4.56    5.83
   7  -4  14   -0.68    4.12
   7  -4  13    4.47    5.38
   7  -4  12   27.67    7.15
   7  -4  11   26.53    7.07
   7  -4  10   20.16    6.72
   7  -4   9   66.74    8.29
   7  -4   8   18.43    6.39
   7  -4   7  279.50   15.71
   7   4  -7  284.18   11.59
   7  -4   6   57.52    8.16
   7   4  -6   48.69    5.07
   7   4  -5  204.40   10.35
   7  -4   5  238.25   14.15
   7   4  -4  107.79    7.89
   7  -4   4  115.53   10.00
   7  -4   3  372.25   17.08
   7   4  -3  349.34   14.22
   7   4  -2   19.99    4.32
   7  -4   2   14.50    5.53
   7  -4   1  353.32   16.28
   7   4  -1  310.41   14.01
   7  -4   0   54.00    7.03
   7   4   0   44.74    7.71
   7  -4  -1  324.11   15.05
   7   4   1  328.06   16.91
   7  -4  -2   14.71    4.72
   7   4   2   14.66    6.01
   7  -4  -3  342.38   15.38
   7   4   3  344.30   17.17
   7  -4  -4  116.15    9.43
   7   4   4   96.73    9.67
   7  -4  -5  210.32   12.25
   7   4   5  206.53   13.69
   7  -4  -6   53.48    6.74
   7   4   6   44.60    7.33
   7   4   7  323.41   17.02
   7  -4  -7  313.39   14.93
  -7  -4   8   11.87    5.38
   7   4   8   19.40    5.70
   7  -4  -8   15.88    4.34
  -7  -4   9   58.17    8.42
   7   4   9   66.84    8.47
  -7  -4  10   11.35    5.98
   7   4  10   19.09    5.37
  -7  -4  11    9.03    5.70
   7   4  11   26.35    6.55
  -7  -4  12   25.09    7.85
   7   4  12   37.71    7.32
  -7  -4  13    4.86    6.39
   7   4  13    9.33    4.58
   7   4  14    4.18    4.14
  -7  -4  14    2.00    5.59
  -7  -4  15   -7.10    7.12
  -7  -4  16   -5.56    5.44
  -7  -4  17   -8.30    7.44
   7  -5  17   13.06    6.54
   7  -5  16   15.59    7.42
   7  -5  15   10.12    5.44
   7  -5  14   16.18    6.61
   7  -5  13   19.69    6.00
   7  -5  12   32.05    6.98
   7  -5  11   89.11   10.11
   7  -5  10   49.04    7.83
   7  -5   9   82.59    9.97
   7  -5   8   40.93    7.78
   7  -5   7  131.27   11.53
   7   5  -7  125.50    8.50
   7  -5   6   53.05    8.07
   7   5  -6   53.70    5.88
   7   5  -5  120.56    8.76
   7  -5   5  133.42   11.10
   7   5  -4  100.54    8.00
   7  -5   4   95.91    9.56
   7   5  -3  104.48    8.58
   7  -5   3  131.75   10.77
   7  -5   2   90.76    9.17
   7   5  -2   72.68    7.33
   7   5  -1   52.81    6.68
   7  -5   1   50.38    7.40
  -7  -5  -1   46.94    3.26
   7  -5   0  303.46   14.86
  -7  -5   0  300.04    9.97
   7   5   0  291.86   14.52
   7  -5  -1   81.63    8.35
  -7  -5   1   72.03    5.59
   7   5   1   76.91    8.11
   7  -5  -2   81.94    8.00
  -7  -5   2   88.00    6.55
   7   5   2   74.65    9.07
   7  -5  -3   71.89    7.52
  -7  -5   3   78.73    6.82
   7   5   3   64.71    8.68
   7  -5  -4   98.15    8.62
  -7  -5   4   90.57    7.86
   7   5   4   73.90    9.25
   7  -5  -5   99.50    8.64
  -7  -5   5   87.74    8.44
   7   5   5   70.40    8.76
  -7  -5   6   34.13    6.18
   7  -5  -6   33.35    5.58
   7   5   6   29.98    6.38
   7  -5  -7   99.29    8.48
  -7  -5   7   80.59    9.07
   7   5   7   77.39    8.94
  -7  -5   8   29.28    6.62
   7   5   8   20.87    6.10
   7  -5  -8   23.15    4.61
  -7  -5   9   79.11    9.99
   7   5   9   68.31    8.74
  -7  -5  10   37.62    8.18
   7   5  10   36.98    6.64
   7   5  11   82.54    9.68
  -7  -5  11   77.69   10.81
   7   5  12   39.38    7.18
  -7  -5  12   24.45    7.68
  -7  -5  13   12.27    6.62
   7   5  13   18.52    5.76
  -7  -5  14    9.71    6.71
  -7  -5  15    5.94    6.61
  -7  -5  16   11.68    7.54
  -7  -5  17    0.00    5.36
   7  -6  16    6.21    6.85
   7  -6  15    0.00    4.90
   7  -6  14    4.78    5.49
   7  -6  13   16.35    6.01
   7  -6  12    1.66    5.34
   7  -6  11   16.85    6.89
   7  -6  10   11.80    6.53
   7  -6   9  144.49   12.27
   7  -6   8   38.34    7.55
   7   6  -7   34.26    5.38
   7  -6   7   30.18    6.88
   7  -6   6   44.02    7.92
   7   6  -6   39.28    5.80
   7  -6   5  243.12   15.00
   7   6  -5  200.77   11.92
   7  -6   4   59.10    8.01
   7   6  -4   58.09    6.72
   7   6  -3  226.25   13.03
   7  -6   3  247.45   14.33
   7  -6   2    8.46    5.27
   7   6  -2    9.57    4.37
   7  -6   1  330.15   15.93
   7   6  -1  287.75   14.94
   7   6   0   37.69    6.36
   7  -6   0   52.55    7.22
   7  -6  -1  320.51   15.34
   7   6   1  294.15   15.51
  -7  -6   1  304.78   10.71
   7   6   2   12.54    5.37
  -7  -6   2    8.06    2.69
   7  -6  -2   18.87    5.05
   7  -6  -3  214.83   12.22
  -7  -6   3  211.85   10.81
   7   6   3  208.47   13.95
   7   6   4   64.16    8.50
   7  -6  -4   59.39    7.01
  -7  -6   4   72.96    7.12
   7  -6  -5  225.48   12.43
   7   6   5  201.08   14.21
  -7  -6   5  219.89   12.67
  -7  -6   6   35.50    6.31
   7  -6  -6   44.34    6.14
   7   6   6   31.88    6.51
  -7  -6   7   33.57    6.50
   7  -6  -7   39.77    5.69
   7   6   7   34.29    6.85
  -7  -6   8   35.95    7.31
   7  -6  -8   37.95    5.45
   7   6   8   32.03    6.45
   7   6   9  119.06   11.14
  -7  -6   9  110.12   11.23
  -7  -6  10    4.43    5.72
   7   6  10   -6.98    5.43
  -7  -6  11    1.19    5.28
   7   6  11    4.20    3.92
  -7  -6  12    1.57    5.45
   7   6  12   -7.31    5.23
  -7  -6  13   13.22    6.68
   7   6  13   17.17    5.36
  -7  -6  14    2.56    5.69
  -7  -6  15    0.00    5.46
  -7  -6  16    6.96    6.40
   7  -7  15    8.83    5.38
   7  -7  14    9.96    6.37
   7  -7  13   -1.08    4.11
   7  -7  12   11.34    6.00
   7  -7  11   17.77    6.77
   7  -7  10   16.25    6.32
   7  -7   9   13.91    6.03
   7  -7   8   20.45    6.40
   7   7  -7   58.43    7.25
   7  -7   7   58.56    8.79
   7   7  -6   46.10    6.67
   7  -7   6   48.81    8.25
   7  -7   5   68.95    9.07
   7   7  -5   69.56    7.82
   7  -7   4   38.51    7.40
   7   7  -4   37.39    6.14
   7  -7   3  123.54   10.99
   7   7  -3  110.36    9.67
   7  -7   2   72.82    8.66
   7   7  -2   61.13    7.77
   7   7  -1  132.59   10.85
   7  -7   1  168.14   11.86
   7   7   0  110.60   10.19
   7  -7   0  107.92    9.71
   7  -7  -1  156.86   11.03
   7   7   1  148.24   11.69
   7  -7  -2   69.44    7.64
   7   7   2   71.53    8.88
  -7  -7   3  108.87    7.92
   7  -7  -3  120.29    9.64
   7   7   3  113.36   10.78
   7   7   4   28.97    6.31
   7  -7  -4   44.07    6.21
  -7  -7   4   45.83    5.66
  -7  -7   5   67.82    7.46
   7   7   5   57.28    9.12
   7  -7  -5   53.97    6.50
  -7  -7   6   32.90    6.09
   7   7   6   41.36    8.41
   7  -7  -6   30.18    5.10
  -7  -7   7   52.65    7.47
   7   7   7   64.62   10.25
   7  -7  -7   58.80    6.75
  -7  -7   8   17.97    5.63
   7   7   8   18.90    7.29
  -7  -7   9   12.66    5.42
   7   7   9   19.98    6.79
   7   7   9   13.03    5.02
  -7  -7  10   17.12    5.94
   7   7  10   27.29    8.04
   7   7  10    6.81    4.31
  -7  -7  11   15.76    6.78
   7   7  11   20.78    8.20
   7   7  11   -2.50    4.46
  -7  -7  12    7.49    5.21
   7   7  12   12.24    5.04
   7   7  13    6.47    7.09
  -7  -7  13   -4.48    6.15
   7   7  14   12.65    7.47
  -7  -7  14   13.41    7.49
   7   7  15   10.65    6.40
  -7  -7  15    3.85    5.30
  -7  -7  16   -3.39    5.29
   7  -8  14    7.20    5.57
   7  -8  13    2.75    5.61
   7  -8  12   19.36    6.61
   7  -8  11    7.49    4.88
   7  -8  10   15.61    5.72
   7  -8   9   10.08    5.29
   7  -8   8   12.07    6.50
   7   8  -7   28.07    6.03
   7  -8   7   23.70    6.88
   7   8  -6   21.55    5.40
   7  -8   6   16.01    6.41
   7   8  -5   84.30    8.98
   7  -8   5   84.31    9.96
   7  -8   4   20.21    6.17
   7   8  -4   17.56    5.13
   7  -8   3  211.22   13.93
   7   8  -3  183.43   13.04
   7  -8   2   10.23    5.58
   7   8  -2    7.89    5.02
   7   8  -1  373.07   18.77
   7  -8   1  408.12   18.80
   7  -8   0   33.56    6.86
   7   8   0   30.12    7.03
   7   8   1  409.98   20.09
   7  -8  -1  421.14   18.29
   7  -8  -2    4.23    3.99
   7   8   2    8.06    6.21
   7  -8  -3  239.52   13.32
   7   8   3  229.08   15.65
   7   8   4   25.83    7.47
   7  -8  -4   19.68    5.08
   7  -8  -5   73.96    7.43
   7   8   5   67.44    9.47
   7   8   6   14.52    6.62
   7  -8  -6   16.80    4.10
   7   8   7   47.97    9.32
  -7  -8   7   28.83    5.92
   7   8   8    9.51    5.88
  -7  -8   8    7.14    4.46
  -7  -8   9    6.40    5.08
   7   8   9    5.16    6.11
  -7  -8  10   13.20    6.05
   7   8  10   24.13    7.80
  -7  -8  11   -1.37    5.11
   7   8  11   16.37    7.67
   7   8  12   13.95    7.71
  -7  -8  12   11.31    6.74
   7   8  13    4.12    7.08
  -7  -8  13    1.99    5.11
  -7  -8  14    7.15    6.47
   7   8  14   10.35    7.57
   7  -9  13    2.06    4.74
   7  -9  12    7.75    5.72
   7  -9  11    8.32    6.41
   7  -9  10    2.58    5.88
   7  -9   9   30.76    7.90
   7  -9   8   10.84    5.93
   7   9  -7   80.79    9.35
   7  -9   7   80.60   10.41
   7   9  -6    8.21    4.65
   7  -9   6   17.97    6.09
   7   9  -5   25.66    6.02
   7  -9   5   28.64    7.03
   7  -9   4    7.16    5.35
   7   9  -4    7.54    5.05
   7  -9   3   39.90    7.13
   7   9  -3   39.77    7.28
   7  -9   2   10.15    5.56
   7   9  -2   14.67    5.37
   7  -9   1   60.07    8.33
   7   9  -1   43.13    7.68
   7  -9   0  103.40   10.08
   7   9   0   85.40   10.09
   7  -9  -1   43.44    7.01
   7   9   1   47.85    8.36
   7  -9  -2   31.42    6.01
   7   9   2   29.85    7.76
   7  -9  -3   40.73    6.38
   7   9   3   46.77    8.86
   7  -9  -4   13.51    4.52
   7   9   4   10.27    6.00
   7   9   5   21.43    7.61
   7  -9  -5   19.49    4.61
   7   9   6   19.56    6.55
   7   9   7   82.20   10.83
   7   9   8   17.47    6.97
   7   9   9   39.45    9.46
   7   9  10    3.28    5.24
   7   9  11    9.35    7.27
   7   9  12    8.18    7.08
   7   9  13    5.25    6.32
   7 -10  12    6.39    5.58
   7 -10  11   29.84    8.06
   7 -10  10   -2.96    6.30
   7 -10   9   31.16    8.19
   7 -10   8    1.60    5.93
   7 -10   7   74.22    9.54
   7  10  -7   71.35    9.39
   7  10  -6    9.93    5.51
   7 -10   6   11.89    6.87
   7  10  -5   82.09   10.23
   7 -10   5  102.42   11.09
   7 -10   4   23.81    6.85
   7  10  -4   27.19    7.17
   7 -10   3   76.00    9.67
   7  10  -3   53.87    8.24
   7 -10   2   10.95    5.24
   7  10  -2    6.09    5.16
   7 -10   1   63.29    8.64
   7  10  -1   52.59    8.43
   7 -10   0    2.57    4.81
   7  10   0   -3.09    4.80
   7 -10  -1   59.95    7.60
   7  10   1   51.43    8.65
   7 -10  -2   12.53    4.83
   7  10   2    4.89    5.79
   7 -10  -3   84.46    8.48
   7  10   3   93.30   11.64
   7 -10  -4   22.55    5.15
   7  10   4   23.98    7.82
   7  10   5   69.68   10.86
   7  10   6   10.74    5.89
   7  10   7   94.50   11.78
   7  10   8    6.28    5.47
   7  10   9   24.54    8.41
   7  10  10    6.89    6.89
   7  10  11   32.12    9.46
   7  10  12   -0.57    5.06
   7 -11  11   13.83    7.06
   7 -11  10   10.35    6.77
   7 -11   9   22.79    7.84
   7 -11   8   13.31    5.86
   7 -11   7    6.07    5.39
   7  11  -7    6.55    4.68
   7 -11   6    6.23    5.99
   7  11  -6   23.17    7.03
   7  11  -5   23.71    6.44
   7 -11   5   29.60    7.40
   7  11  -4   11.03    5.71
   7 -11   4   -0.11    4.97
   7 -11   3   66.85    9.25
   7  11  -3   59.70    9.11
   7 -11   2   29.63    7.07
   7  11  -2   18.20    5.99
   7 -11   1   18.80    5.98
   7  11  -1   17.07    5.66
   7 -11   0   17.68    5.57
   7  11   0   13.53    6.44
   7 -11  -1   34.43    6.86
   7  11   1   26.73    7.18
   7 -11  -2   33.48    6.30
   7  11   2   34.62    7.63
   7 -11  -3   68.65    7.94
   7  11   3   64.18   10.27
   7  11   4  -11.07    7.52
   7  11   5   40.88    9.08
   7  11   6   14.21    7.23
   7  11   7    9.79    6.62
   7  11   8   11.79    6.39
   7  11   9   30.03    8.28
   7  11  10   18.56    8.63
   7  11  11   17.46    7.22
   7 -12   9    0.96    4.41
   7 -12   8    2.05    5.18
   7 -12   7   16.17    7.09
   7  12  -7   12.68    6.23
   7 -12   6    3.20    4.69
   7  12  -6   11.15    5.77
   7  12  -5   42.59    9.02
   7 -12   5   33.88    8.10
   7  12  -4    4.96    4.77
   7 -12   4   13.20    6.81
   7  12  -3   42.81    8.50
   7 -12   3   46.75    8.49
   7 -12   2   20.13    6.26
   7  12  -2    9.54    5.22
   7 -12   1   42.55    7.82
   7  12  -1   22.02    6.87
   7 -12   0   19.19    5.68
   7  12   0    0.22    5.30
   7 -12  -1   52.09    7.91
   7  12   1   43.06    8.94
   7 -12  -2   16.08    4.91
   7  12   2    9.23    7.08
   7  12   3   55.07    9.98
   7  12   4   -0.95    5.47
   7  12   5   39.71    9.36
   7  12   6   13.83    7.91
   7  12   7   34.45    9.59
   7  12   8    5.78    7.10
   7  12   9   18.51    8.41
   7 -13   8    5.45    6.39
   7 -13   7    4.88    5.04
   7 -13   6   33.15    8.40
   7  13  -6   20.98    6.81
   7 -13   5    3.45    4.86
   7  13  -5   -3.04    5.82
   7  13  -4    5.43    6.03
   7 -13   4   12.73    5.71
   7  13  -3   18.81    7.61
   7 -13   3   20.76    6.36
   7  13  -2   31.33    8.29
   7 -13   2   23.68    6.33
   7 -13   1   28.52    7.20
   7  13  -1   37.27    9.46
   7 -13   0   20.29    6.29
   7  13   0   14.39    6.15
   7 -13  -1   35.17    7.00
   7  13   1   26.30    7.83
   7  13   2   18.77    6.66
   7  13   3   12.51    7.13
   7  13   4    9.31    7.21
   7  13   5   -3.04    5.93
   7  13   6   26.10    7.97
   7  13   7    0.23    5.09
   7 -14   6    4.27    5.54
   7  14  -6   -5.93    4.97
   7 -14   5   16.21    6.89
   7  14  -5   10.72    6.17
   7 -14   4   -7.57    6.10
   7  14  -4    1.62    5.02
   7  14  -3    7.94    5.83
   7 -14   3   13.70    6.61
   7  14  -2   -4.82    6.41
   7 -14   2    2.07    4.75
   7  14  -1   13.32    6.82
   7 -14   1    8.93    5.07
   7  14   0    4.83    5.46
   7 -14   0   -0.50    3.51
   7  14   1   10.10    6.09
   7  14   2   -1.95    5.12
   7  14   3    3.83    6.73
   7  14   4   -2.59    5.25
   7  15  -6   -0.89    4.10
   7  15  -5    6.45    5.22
   7 -15   4    1.19    5.56
   7  15  -4   -4.32    5.82
   7 -15   3   -7.44    5.77
   7  15  -3    6.47    7.13
   7  15  -2   -0.87    5.35
   7 -15   2    1.97    4.85
   7  15  -1   -2.38    4.89
   7 -15   1    0.25    3.49
   7  15   0    0.00    5.43
   7 -16   2    0.00    4.24
   8   0   0  196.69   13.35
   8   0   1    8.29    5.88
   8   0  -1   -0.39    4.89
   8   0   2  410.64   19.15
   8   0  -2  389.53   18.97
   8   0   3   16.17    5.52
   8   0  -3   19.40    5.48
   8   0   4   25.06    5.97
   8   0  -4    8.87    5.07
   8   0   5   -9.11    6.95
   8   0  -5   -8.05    5.72
   8   0   6  251.41   15.52
   8   0   7   44.84    8.15
   8   0   8  149.64   12.32
   8   0   9   -3.68    5.72
   8   0  10   32.07    6.69
   8   0  11   84.99    9.91
   8   0  12   64.74    9.10
   8   0  13    8.81    4.80
   8   0  14   -1.48    4.50
   8   0  15    1.56    4.93
   8   0  16   35.87    8.15
   8   0  17   -3.86    4.67
   8  -1  17    5.07    5.64
   8  -1  16    2.62    4.69
   8  -1  15    1.73    4.72
   8  -1  14    4.40    5.40
   8  -1  13   11.80    6.13
   8  -1  12   20.42    6.83
   8  -1  11   22.48    6.51
   8  -1  10   33.11    7.09
   8  -1   9   -2.18    5.33
   8  -1   8    5.54    5.67
   8  -1   7    3.38    5.46
   8  -1   6   64.98    8.47
   8   1  -6   58.99    4.70
   8  -1   5   27.96    6.21
   8  -1   4    8.05    4.97
   8   1  -4    1.78    5.25
   8  -1   3   12.05    5.51
   8   1  -3   11.50    5.38
   8  -1   2   49.87    7.55
   8   1  -2   47.06    7.17
   8  -1   1   -6.22    5.49
   8   1  -1    1.31    4.61
   8  -1   0  163.04   12.36
   8   1   0  164.10   12.62
   8  -1  -1    5.03    5.45
   8   1   1   -2.03    5.57
   8   1   2   56.58    8.55
   8  -1  -2   56.60    8.12
   8   1   3   19.39    6.47
   8  -1  -3    9.76    5.04
   8   1   4   24.29    7.18
   8  -1  -4   15.44    5.79
   8   1   5   27.04    6.53
   8  -1  -5   14.66    5.57
   8   1   6   55.93    7.95
   8  -1  -6   68.15    8.64
   8   1   7   -7.27    6.63
   8   1   8  -12.87    6.70
   8   1   9   -8.58    6.21
   8   1  10   20.24    5.91
   8   1  11   17.92    6.43
   8   1  12    4.85    4.75
   8   1  13   -0.98    4.42
   8   1  14    4.74    4.59
   8   1  15   -6.55    5.20
  -8  -1  16    7.93    6.89
   8   1  16   -2.63    4.75
   8  -2  18    2.15    4.17
   8  -2  17    1.84    5.41
   8  -2  16    2.99    4.88
   8  -2  15   13.95    6.67
   8  -2  14   18.14    6.11
   8  -2  13   11.28    4.90
   8  -2  12   46.24    7.73
   8  -2  11   18.08    6.68
   8  -2  10  115.57   11.56
   8  -2   9   65.60    9.04
   8  -2   8   41.53    7.55
   8  -2   7  151.57   12.40
   8  -2   6  198.34   13.64
   8   2  -6  184.83    8.83
   8  -2   5  207.90   14.04
   8   2  -5  183.35    9.13
   8  -2   4  468.69   20.33
   8   2  -4  441.54   14.79
   8  -2   3   49.94    7.81
   8   2  -3   50.99    8.32
   8  -2   2  325.09   16.62
   8   2  -2  292.69   17.01
   8  -2   1    2.81    5.02
   8   2  -1    3.73    5.46
   8  -2   0  263.44   14.84
   8   2   0  276.16   15.95
   8  -2  -1   22.32    6.59
   8   2   1    5.02    4.64
   8  -2  -2  264.56   15.13
   8   2   2  258.49   16.00
   8  -2  -3   44.39    7.44
   8   2   3   48.70    8.36
   8   2   4  429.85   20.29
   8  -2  -4  451.54   19.85
   8   2   5  210.81   14.48
   8  -2  -5  207.01   13.53
   8   2   6  227.17   15.37
   8  -2  -6  192.41   13.25
   8   2   7  180.11   14.14
   8  -2  -7  160.63   12.09
   8   2   8   46.50    8.22
   8   2   9   61.72    9.22
   8   2  10   83.25   10.05
   8   2  11   -0.84    4.86
   8   2  12   24.61    6.84
   8   2  13   -7.10    6.30
  -8  -2  14    0.22    5.46
   8   2  14   17.06    6.30
  -8  -2  15   -9.27    7.14
   8   2  15   -5.24    5.59
  -8  -2  16   10.65    8.39
   8  -3  17    2.37    5.15
   8  -3  16    5.09    5.08
   8  -3  15   13.31    6.90
   8  -3  14    1.86    4.67
   8  -3  13    0.13    3.77
   8  -3  12   11.36    5.33
   8  -3  11   22.29    6.40
   8  -3  10    7.78    6.07
   8  -3   9   13.43    5.65
   8  -3   8   16.28    6.62
   8  -3   7   13.07    6.13
   8   3  -6   59.23    5.50
   8  -3   6   55.16    8.50
   8   3  -5   16.27    3.67
   8  -3   5   12.81    6.01
   8   3  -4    4.91    2.66
   8  -3   4   11.12    5.99
   8   3  -3   25.66    4.59
   8  -3   3   21.69    5.76
   8  -3   2   55.25    7.62
   8  -3   1   44.45    7.49
   8   3  -1   28.75    7.06
   8  -3   0    2.53    4.38
   8   3   0    3.46    4.31
   8  -3  -1   27.69    5.86
   8   3   1   30.88    7.15
   8  -3  -2   58.27    7.62
   8   3   2   50.30    7.90
   8  -3  -3   22.69    5.78
   8   3   3   20.76    6.62
   8  -3  -4   -0.04    3.98
   8   3   4    4.01    5.60
   8   3   5    7.46    5.07
   8  -3  -5   15.65    4.70
   8   3   6   53.10    8.54
   8  -3  -6   42.48    6.88
   8   3   7   15.19    5.74
   8  -3  -7   15.73    4.86
   8   3   8   12.99    6.36
   8   3   9    5.29    5.01
   8   3  10    8.22    5.48
   8   3  11   25.81    7.26
  -8  -3  12    9.05    5.46
   8   3  12   21.98    6.45
  -8  -3  13   -7.71    6.36
   8   3  13   11.21    5.07
  -8  -3  14   -9.13    6.81
   8   3  14    8.84    5.04
  -8  -3  15   13.33    6.89
   8   3  15   25.51    6.81
  -8  -3  16   -7.74    7.08
   8  -4  16    7.49    6.29
   8  -4  15    4.78    5.53
   8  -4  14   17.81    7.15
   8  -4  13   13.57    6.29
   8  -4  12   23.42    6.86
   8  -4  11    0.56    5.22
   8  -4  10  150.73   13.08
   8  -4   9   20.22    6.30
   8  -4   8   63.33    9.24
   8  -4   7    1.26    5.34
   8  -4   6   41.65    7.93
   8   4  -6   33.16    4.74
   8  -4   5    8.07    6.19
   8   4  -5    5.88    2.82
   8  -4   4  206.77   13.69
   8   4  -4  199.73   11.09
   8   4  -3    7.72    3.72
   8  -4   3   13.15    6.13
   8  -4   2  275.92   15.70
   8   4  -2  246.39   12.82
   8   4  -1   42.35    6.32
   8  -4   1   44.22    7.45
   8  -4   0  454.36   19.49
   8   4   0  439.58   21.12
   8  -4  -1   29.90    6.25
   8   4   1   23.18    6.06
   8  -4  -2  248.17   14.35
   8   4   2  251.75   15.89
   8  -4  -3    9.04    4.46
   8   4   3   -1.37    5.37
   8  -4  -4  206.58   13.38
   8   4   4  191.25   14.06
   8  -4  -5    1.62    4.19
   8   4   5    2.05    5.31
   8  -4  -6   32.68    6.23
   8   4   6   32.34    6.70
   8   4   7   -2.86    5.56
   8  -4  -7   -4.99    4.26
   8   4   8   42.35    8.16
   8  -4  -8   45.19    6.55
  -8  -4   9    7.14    4.85
   8   4   9   21.05    6.96
   8   4  10  126.10   12.04
  -8  -4  10  109.29   11.91
  -8  -4  11    7.92    6.11
   8   4  11   12.47    5.84
  -8  -4  12   16.92    6.69
   8   4  12   20.34    6.07
  -8  -4  13    7.60    6.80
   8   4  13   14.04    5.70
  -8  -4  14   10.23    6.65
   8   4  14   20.09    6.41
  -8  -4  15    9.68    7.75
  -8  -4  16    2.07    5.98
   8  -5  16    0.00    3.98
   8  -5  15    7.44    6.76
   8  -5  14    3.27    4.23
   8  -5  13    7.59    5.93
   8  -5  12   18.96    7.02
   8  -5  11   14.14    6.60
   8  -5  10   22.35    6.22
   8  -5   9   51.65    9.02
   8  -5   8    7.41    5.37
   8  -5   7   14.26    6.29
   8  -5   6   25.35    7.37
   8   5  -6   32.95    5.08
   8  -5   5   18.86    6.62
   8   5  -5   21.38    4.53
   8  -5   4   14.38    5.11
   8   5  -4   11.39    3.83
   8  -5   3   59.82    8.78
   8   5  -3   49.03    6.27
   8   5  -2   11.48    3.78
   8  -5   2    6.30    5.50
   8   5  -1    4.33    4.20
   8  -5   1    2.46    4.91
   8   5   0    0.96    3.60
   8  -5   0    0.29    3.88
  -8  -5   1    2.71    2.25
   8   5   1    8.87    5.01
   8  -5  -1   -0.72    4.40
  -8  -5   2   13.03    3.45
   8  -5  -2   10.49    4.45
   8   5   2   17.74    6.61
  -8  -5   3   42.81    5.63
   8  -5  -3   30.08    5.69
   8   5   3   25.36    6.90
  -8  -5   4    6.48    3.68
   8  -5  -4   16.98    4.95
   8   5   4    2.43    5.76
  -8  -5   5    8.22    3.87
   8  -5  -5   17.76    5.28
   8   5   5   12.54    5.71
  -8  -5   6   28.37    5.77
   8  -5  -6   37.73    6.60
   8   5   6   36.66    7.31
  -8  -5   7   14.34    4.80
   8  -5  -7   12.95    4.44
  -8  -5   8    7.88    5.15
   8  -5  -8    4.27    3.55
  -8  -5   9   54.26    8.73
   8   5   9   39.07    7.80
  -8  -5  10   15.67    6.60
   8   5  10   19.35    6.06
  -8  -5  11    0.07    5.38
   8   5  11   -2.53    5.27
   8   5  12   -1.94    4.02
  -8  -5  12    1.72    6.00
   8   5  13   10.92    5.49
  -8  -5  13    5.20    6.43
  -8  -5  14    0.00    4.67
  -8  -5  15   -4.47    6.23
  -8  -5  16    0.00    6.48
   8  -6  15    6.37    5.75
   8  -6  14    6.07    5.18
   8  -6  13   13.97    6.73
   8  -6  12   48.87    9.44
   8  -6  11   32.07    7.96
   8  -6  10   34.07    7.89
   8  -6   9   42.89    7.62
   8  -6   8   46.82    9.02
   8  -6   7   68.23    9.57
   8  -6   6  176.70   13.25
   8   6  -6  168.45   11.17
   8  -6   5   57.36    8.39
   8   6  -5   60.06    7.13
   8   6  -4  181.03   11.90
   8  -6   4  204.36   14.37
   8  -6   3    7.95    5.40
   8   6  -3    1.61    3.29
   8   6  -2  230.40   13.73
   8  -6   2  264.58   15.62
   8   6  -1   16.68    5.13
   8  -6   1   12.99    5.56
   8  -6   0   97.18    9.60
   8   6   0   77.55    8.76
   8   6   1   13.31    5.36
   8  -6  -1   12.75    5.00
   8  -6  -2  276.13   15.01
   8   6   2  251.25   15.47
   8   6   3    8.05    5.53
   8  -6  -3   -3.31    4.38
  -8  -6   3    3.64    3.01
   8  -6  -4  186.32   12.48
  -8  -6   4  216.01   12.35
   8   6   4  209.93   14.82
   8  -6  -5   50.98    7.25
  -8  -6   5   52.19    6.94
   8   6   5   48.86    8.13
   8  -6  -6  172.64   12.05
   8   6   6  156.02   13.33
  -8  -6   6  163.53   12.14
   8  -6  -7   72.63    8.12
   8   6   7   46.44    8.27
  -8  -6   7   62.10    8.52
   8   6   8   30.50    7.10
  -8  -6   8   28.40    6.69
  -8  -6   9   41.73    7.85
   8   6   9   32.73    7.67
  -8  -6  10   20.05    6.58
   8   6  10   20.94    5.85
  -8  -6  11   19.29    6.81
   8   6  11   14.03    5.87
  -8  -6  12   18.51    6.93
   8   6  12   26.31    6.43
  -8  -6  13    2.61    5.29
   8   6  13    1.45    3.94
  -8  -6  14    9.26    5.88
  -8  -6  15    0.00    4.92
  -8  -6  16  -14.77    7.31
   8  -7  14    3.57    5.00
   8  -7  13    0.00    5.01
   8  -7  12    8.10    6.30
   8  -7  11    6.64    6.29
   8  -7  10   25.51    7.94
   8  -7   9   -1.50    4.22
   8  -7   8   17.12    7.28
   8  -7   7   13.29    5.65
   8  -7   6    0.31    5.68
   8   7  -6    0.24    3.31
   8  -7   5    6.45    5.13
   8   7  -5    8.13    3.84
   8  -7   4   28.64    6.52
   8   7  -4   27.87    5.96
   8  -7   3   37.99    7.76
   8   7  -3   31.42    6.14
   8  -7   2   48.25    7.83
   8   7  -2   54.54    7.70
   8  -7   1    1.85    4.38
   8   7  -1    5.94    4.82
   8  -7   0    3.28    5.07
   8   7   0   -1.16    4.77
   8   7   1    8.25    4.43
   8  -7  -1    6.78    4.33
   8   7   2   46.26    7.77
   8  -7  -2   54.33    7.49
   8   7   3   30.54    6.72
   8  -7  -3   27.20    5.70
   8   7   4   32.56    7.64
   8  -7  -4   25.83    5.51
   8   7   5   12.70    5.55
   8  -7  -5    3.81    3.63
  -8  -7   5    8.68    3.85
   8   7   6    4.53    5.47
   8  -7  -6    9.98    4.64
  -8  -7   6    0.58    3.45
   8   7   7   12.04    5.88
  -8  -7   7    9.03    4.50
   8  -7  -7    5.02    3.87
   8   7   8   22.41    7.75
  -8  -7   8    4.89    4.31
   8   7   9    3.19    5.94
  -8  -7   9    2.57    4.37
   8   7   9   -2.66    5.71
   8   7  10   19.92    8.64
  -8  -7  10    9.99    5.79
   8   7  10    9.50    4.77
   8   7  11   11.96    6.85
   8   7  11   -8.50    5.81
  -8  -7  11    3.24    4.85
  -8  -7  12    0.75    5.20
   8   7  12   12.65    6.50
   8   7  12    1.84    4.50
  -8  -7  13    3.65    5.88
   8   7  13    4.02    6.10
  -8  -7  14   -8.88    6.23
  -8  -7  15    6.77    5.66
   8  -8  13   10.91    6.17
   8  -8  12   11.53    5.47
   8  -8  11   15.31    5.72
   8  -8  10   36.81    7.49
   8  -8   9    7.99    5.73
   8  -8   8  137.08   13.21
   8  -8   7    8.10    5.74
   8  -8   6  164.09   13.70
   8   8  -6  173.38   12.80
   8  -8   5   58.74    9.26
   8   8  -5   43.89    7.04
   8  -8   4   94.96   10.19
   8   8  -4   96.36    9.69
   8  -8   3   35.10    7.71
   8   8  -3   28.10    6.46
   8  -8   2   87.59    9.57
   8   8  -2   67.05    8.63
   8  -8   1   -0.29    4.52
   8   8  -1    0.41    4.37
   8   8   0   80.76    9.68
   8  -8   0   90.55    9.46
   8  -8  -1    3.48    4.69
   8   8   1    4.83    5.42
   8   8   2   61.84    9.14
   8  -8  -2   78.94    8.94
   8   8   3   23.53    7.09
   8  -8  -3   34.20    6.58
   8  -8  -4  113.85    9.81
   8   8   4  106.25   11.86
   8   8   5   42.49    8.44
   8  -8  -5   47.24    6.71
   8  -8  -6  182.20   12.03
   8   8   6  161.82   14.32
   8   8   7   14.38    6.92
   8   8   8  170.84   16.02
  -8  -8   9    4.66    4.41
   8   8   9    8.33    6.53
  -8  -8  10   37.35    7.81
   8   8  10   45.76   10.37
  -8  -8  11    7.99    5.67
   8   8  11   11.59    5.97
   8   8  12   13.26    6.40
  -8  -8  12    0.24    5.18
   8   8  13   10.01    6.14
  -8  -8  13    0.00    4.49
  -8  -8  14    0.00    5.81
  -8  -8  15    0.00    4.73
   8  -9  11   20.58    7.64
   8  -9  10    8.01    6.76
   8  -9   9   22.44    6.91
   8  -9   8    9.38    5.53
   8  -9   7   17.80    6.63
   8   9  -6   21.16    5.58
   8  -9   6   13.37    6.92
   8  -9   5   37.43    8.10
   8   9  -5   31.78    6.82
   8  -9   4   10.19    6.31
   8   9  -4    2.44    4.38
   8  -9   3   15.90    6.67
   8   9  -3    5.67    4.05
   8  -9   2   14.30    6.33
   8   9  -2   12.67    5.84
   8  -9   1   33.26    6.74
   8   9  -1   22.83    6.61
   8  -9   0    8.49    4.37
   8   9   0    6.39    5.12
   8  -9  -1   32.80    7.12
   8   9   1   17.77    6.43
   8  -9  -2   12.88    5.18
   8   9   2   17.64    6.82
   8  -9  -3   10.17    4.93
   8   9   3    6.95    5.91
   8   9   4    7.77    5.68
   8  -9  -4    6.44    4.21
   8   9   5   18.02    7.52
   8  -9  -5   22.00    5.12
   8   9   6   15.91    7.36
   8   9   7   13.74    6.73
   8   9   8    4.11    6.68
   8   9   9   17.96    7.86
   8   9  10   -6.03    6.56
   8   9  11   16.95    6.97
   8   9  12   -5.58    6.50
   8 -10  10   24.38    8.12
   8 -10   9   16.77    7.25
   8 -10   8   24.37    6.68
   8 -10   7   30.81    7.87
   8  10  -6   39.97    7.65
   8 -10   6   37.90    7.48
   8  10  -5   14.63    5.60
   8 -10   5    8.82    5.78
   8 -10   4   70.45    9.75
   8  10  -4   56.80    8.64
   8 -10   3    4.07    4.89
   8  10  -3   -1.11    4.62
   8 -10   2   70.42    9.74
   8  10  -2   58.95    8.70
   8 -10   1    5.50    5.46
   8  10  -1    9.63    5.65
   8 -10   0   37.75    7.40
   8  10   0   22.95    6.98
   8 -10  -1   12.18    5.46
   8  10   1   11.92    6.60
   8 -10  -2   70.22    8.67
   8  10   2   75.46   10.65
   8 -10  -3    8.49    4.69
   8  10   3   -1.92    5.79
   8 -10  -4   70.58    8.11
   8  10   4   69.15   10.73
   8  10   5    8.85    6.72
   8  10   6   40.65    8.95
   8  10   7   37.80    8.54
   8  10   8   22.02    8.48
   8  10   9   -3.41    7.04
   8  10  10   11.65    6.36
   8 -11   9    2.82    6.35
   8 -11   8    5.22    4.91
   8 -11   7   15.78    7.43
   8 -11   6   12.03    5.62
   8  11  -5   12.22    5.29
   8 -11   5   10.69    5.80
   8  11  -4   14.11    6.17
   8 -11   4   17.10    6.51
   8 -11   3    9.21    5.18
   8  11  -3    3.45    4.92
   8 -11   2    5.92    5.59
   8  11  -2   -1.55    5.26
   8 -11   1   13.18    5.05
   8  11  -1    1.44    5.22
   8 -11   0    1.03    3.87
   8  11   0   -2.65    5.01
   8 -11  -1   14.49    5.12
   8  11   1   16.22    6.48
   8 -11  -2    4.60    4.82
   8  11   2   -2.80    4.89
   8 -11  -3   16.96    5.37
   8  11   3   14.51    6.22
   8  11   4   16.20    7.71
   8  11   5   15.07    6.35
   8  11   6    4.69    6.51
   8  11   7   24.58    8.10
   8  11   8    3.08    5.50
   8  11   9    5.36    6.79
   8 -12   7   18.55    7.53
   8 -12   6   44.23    8.71
   8  12  -5   13.66    6.43
   8 -12   5    7.47    5.04
   8  12  -4   40.65    8.88
   8 -12   4   57.01    9.12
   8  12  -3    1.72    4.73
   8 -12   3   11.46    5.37
   8 -12   2   92.10   11.14
   8  12  -2   86.45   12.02
   8 -12   1   11.95    5.05
   8  12  -1    7.78    5.30
   8 -12   0   33.32    7.29
   8  12   0    8.26    6.17
   8 -12  -1   17.89    5.37
   8  12   1    6.01    6.12
   8 -12  -2   92.86   10.19
   8  12   2   93.16   12.66
   8  12   3    2.74    6.31
   8  12   4   30.41    7.91
   8  12   5    0.95    6.34
   8  12   6   42.81   10.35
   8  12   7    4.64    6.52
   8 -13   6    2.20    5.87
   8  13  -5    9.12    5.79
   8 -13   5    5.48    6.00
   8  13  -4    6.02    5.08
   8 -13   4   12.21    6.36
   8  13  -3   -1.01    4.19
   8 -13   3    4.43    5.82
   8  13  -2    9.30    6.70
   8 -13   2   18.39    6.97
   8 -13   1   17.97    6.60
   8  13  -1    0.86    4.66
   8 -13   0   -0.17    3.67
   8  13   0   -6.26    6.59
   8 -13  -1   11.84    5.17
   8  13   1   -8.74    6.87
   8  13   2   12.73    7.41
   8  13   3    0.22    4.54
   8  13   4    0.00    6.55
   8  13   5   10.67    6.26
   8  14  -5    5.26    6.31
   8  14  -4   12.14    7.49
   8 -14   4   13.44    5.99
   8  14  -3    9.49    7.18
   8 -14   3   13.76    5.79
   8  14  -2   18.08    7.91
   8 -14   2   19.17    6.92
   8  14  -1   20.97    8.11
   8 -14   1   26.86    7.61
   8  14   0   13.92    7.73
   8  14   1    3.35    6.64
   8 -15   2    1.51    4.05
   9   0   0   -0.50    4.89
   9   0   1   74.98    9.91
   9   0  -1   70.37    9.27
   9   0   2   37.70    8.53
   9   0  -2   11.38    5.66
   9   0   3  172.95   14.06
   9   0  -3  171.11   13.77
   9   0   4   39.73    7.41
   9   0  -4   33.50    7.51
   9   0   5   12.62    5.83
   9   0  -5   24.46    6.98
   9   0   6   -5.99    5.47
   9   0   7   -7.31    5.98
   9   0   8   79.95   10.02
   9   0   9   76.91    9.75
   9   0  10   13.00    6.37
   9   0  11    4.75    4.43
   9   0  12   15.23    6.44
   9   0  13   11.05    6.38
   9   0  14   -3.47    5.61
   9   0  15   -0.78    4.63
   9   0  16   -6.75    4.89
   9   0  17    1.27    5.41
   9  -1  16    3.41    5.13
   9  -1  15   -5.23    5.60
   9  -1  14    2.06    5.00
   9  -1  13   18.21    6.44
   9  -1  12    8.79    6.09
   9  -1  11   24.58    7.38
   9  -1  10    8.74    5.16
   9  -1   9    6.96    6.13
   9  -1   8   -3.75    6.35
   9  -1   7   43.69    8.10
   9  -1   6   -2.99    6.22
   9  -1   5  100.49   10.85
   9  -1   4   12.03    5.64
   9   1  -4   20.00    6.08
   9  -1   3  230.88   15.29
   9   1  -3  212.30   15.18
   9  -1   2   22.20    6.51
   9   1  -2    5.69    4.75
   9  -1   1  125.17   11.63
   9   1  -1  119.81   11.65
   9  -1   0    7.30    6.30
   9   1   0   -2.43    5.55
   9  -1  -1  106.74   10.78
   9   1   1  125.78   11.94
   9   1   2   23.63    7.31
   9  -1  -2   -1.34    5.59
   9   1   3  208.05   15.31
   9  -1  -3  199.57   14.56
   9   1   4   28.57    7.48
   9  -1  -4   13.32    5.36
   9   1   5  100.15   11.48
   9  -1  -5   74.01    9.51
   9   1   6   18.23    6.52
   9  -1  -6   -3.12    4.69
   9   1   7   55.73    8.63
   9   1   8   -8.27    7.04
   9   1   9    7.41    5.21
   9   1  10   -4.38    6.20
   9   1  11   15.09    6.12
   9   1  12    1.21    5.74
   9   1  13    7.44    5.62
   9   1  14  -14.54    6.36
   9   1  15   -4.47    5.55
   9   1  16    0.00    4.89
   9  -2  16   14.06    6.26
   9  -2  15    6.44    6.78
   9  -2  14    0.00    4.34
   9  -2  13    8.07    5.29
   9  -2  12   11.62    5.86
   9  -2  11   -4.41    5.91
   9  -2  10   57.06    9.48
   9  -2   9    8.27    5.88
   9  -2   8   77.28    9.40
   9  -2   7   67.33    9.41
   9  -2   6   92.05   10.13
   9  -2   5   75.17    9.76
   9   2  -4   11.04    3.40
   9  -2   4   -3.40    5.61
   9  -2   3  121.62   11.78
   9   2  -3  126.25   12.59
   9  -2   2   42.58    7.93
   9   2  -2   29.02    7.14
   9  -2   1   50.51    8.16
   9   2  -1   62.96    9.31
   9  -2   0    9.76    6.28
   9   2   0    5.18    5.25
   9  -2  -1   84.11   10.51
   9   2   1   65.07    9.62
   9  -2  -2   36.05    7.06
   9   2   2   31.25    7.92
   9  -2  -3  131.89   11.94
   9   2   3  133.53   12.76
   9   2   4    0.99    5.14
   9  -2  -4    8.32    5.78
   9   2   5   83.65   10.67
   9  -2  -5   73.89    9.32
   9   2   6   90.69   10.72
   9  -2  -6   82.72    9.80
   9   2   7   65.38    9.97
   9  -2  -7   53.25    8.06
   9   2   8   87.50   11.03
   9   2   9   18.72    7.12
   9   2  10   83.13   10.95
   9   2  11   19.94    7.63
   9   2  12   31.15    8.09
   9   2  13    7.61    5.34
  -9  -2  14    7.57    6.44
   9   2  14    7.69    5.82
  -9  -2  15    2.17    6.00
   9   2  15   11.59    6.65
   9  -3  15    5.71    6.43
   9  -3  14    8.68    5.77
   9  -3  13    5.87    5.56
   9  -3  12    5.69    5.71
   9  -3  11   25.21    7.38
   9  -3  10   27.04    7.61
   9  -3   9   56.64    9.28
   9  -3   8   26.72    7.05
   9  -3   7   17.45    6.86
   9  -3   6   22.93    6.99
   9  -3   5  108.16   10.84
   9   3  -4    3.20    2.83
   9  -3   4    0.88    5.62
   9  -3   3   95.29   10.32
   9   3  -3   96.30    8.07
   9  -3   2    5.27    4.48
   9  -3   1  195.19   14.08
   9   3  -1  183.99   14.35
   9  -3   0   24.17    6.78
   9   3   0   33.96    7.46
   9  -3  -1  179.62   13.47
   9   3   1  170.47   14.22
   9  -3  -2    8.70    5.47
   9   3   2   -2.94    6.47
   9  -3  -3  105.05   10.66
   9   3   3  104.81   11.19
   9  -3  -4    3.31    4.79
   9   3   4    3.99    4.58
   9   3   5  127.95   12.47
   9  -3  -5  102.17   10.45
   9   3   6   25.30    7.15
   9  -3  -6   14.52    5.81
   9   3   7   22.15    6.64
   9  -3  -7   28.70    6.30
   9   3   8   23.23    6.69
   9   3   9   60.53    9.17
   9   3  10   16.16    7.04
   9   3  11   19.84    6.84
  -9  -3  12    6.34    6.84
   9   3  12    7.17    6.27
  -9  -3  13    5.09    6.12
   9   3  13   23.22    7.34
  -9  -3  14    4.64    6.43
   9   3  14   10.21    6.12
  -9  -3  15    4.06    7.31
   9   3  15   10.48    6.35
   9  -4  14   10.34    6.11
   9  -4  13    1.18    5.87
   9  -4  12   28.16    8.09
   9  -4  11   22.06    7.24
   9  -4  10   72.25    9.61
   9  -4   9   21.60    7.53
   9  -4   8   23.78    6.68
   9  -4   7   90.97   10.26
   9  -4   6   16.82    6.54
   9  -4   5    2.38    4.62
   9   4  -4    5.37    3.25
   9  -4   4   19.31    7.22
   9   4  -3   17.78    4.66
   9  -4   3    9.91    5.18
   9   4  -2    3.12    3.69
   9  -4   2   -1.87    4.95
   9   4  -1   34.00    5.94
   9  -4   1   24.88    6.33
   9  -4   0   -3.43    5.86
   9   4   0   -8.97    7.03
   9  -4  -1   15.16    5.16
   9   4   1   15.82    6.66
   9  -4  -2    2.29    5.38
   9   4   2  -15.23    7.78
   9  -4  -3    3.37    4.89
   9   4   3   -3.81    5.92
   9  -4  -4   12.01    5.09
   9   4   4   -0.36    5.93
   9  -4  -5   -0.71    4.58
   9   4   5   -7.00    6.45
   9   4   6   10.83    6.11
   9  -4  -6   17.60    5.44
   9  -4  -7   81.31    9.41
   9   4   7   69.15    9.92
   9   4   8   29.24    7.23
   9  -4  -8   27.19    6.23
  -9  -4   9   21.63    6.68
   9   4   9   12.47    6.54
  -9  -4  10   66.99   10.02
   9   4  10   61.00    9.78
  -9  -4  11   13.66    6.29
   9   4  11   18.40    6.68
  -9  -4  12    4.21    6.36
   9   4  12   18.26    6.73
  -9  -4  13    4.54    5.83
   9   4  13    6.74    5.92
  -9  -4  14   11.74    7.19
   9   4  14   -2.85    5.04
  -9  -4  15    0.00    4.72
   9  -5  14   21.29    7.40
   9  -5  13    2.01    5.13
   9  -5  12   -2.31    5.14
   9  -5  11   32.05    8.68
   9  -5  10   20.82    7.45
   9  -5   9    7.85    5.12
   9  -5   8    0.89    5.92
   9  -5   7   50.04    8.99
   9  -5   6   16.85    6.58
   9  -5   5   44.80    8.29
   9  -5   4    9.21    6.80
   9   5  -4   -1.34    3.08
   9  -5   3  147.47   12.92
   9   5  -3  136.57   10.48
   9   5  -2   12.11    4.51
   9  -5   2   16.66    5.75
   9  -5   1  154.17   12.60
   9   5  -1  155.10   11.68
   9   5   0   29.93    6.23
   9  -5   0   20.74    6.42
   9  -5  -1  144.14   12.30
   9   5   1  161.69   12.21
   9  -5  -2    5.09    5.19
   9   5   2    2.76    6.57
   9  -5  -3  169.03   12.91
   9   5   3  125.58   12.24
  -9  -5   4    1.12    3.10
   9  -5  -4   10.91    5.12
  -9  -5   5   27.80    5.69
   9  -5  -5   32.23    6.78
   9   5   5   22.88    6.24
  -9  -5   6   15.52    5.26
   9  -5  -6    8.46    4.20
   9   5   6    6.37    5.77
  -9  -5   7   42.92    7.47
   9  -5  -7   32.93    6.35
  -9  -5   8    5.14    4.89
   9   5   8   -6.87    6.37
   9  -5  -8    0.09    3.99
  -9  -5   9   10.06    5.85
   9   5   9   -2.95    5.50
  -9  -5  10    9.14    5.73
   9   5  10    4.71    4.75
  -9  -5  11   12.51    6.61
   9   5  11    9.46    5.60
  -9  -5  12    0.00    4.37
   9   5  12   -9.08    6.28
   9   5  13    0.01    4.46
  -9  -5  13    1.95    5.06
  -9  -5  14    0.00    6.05
  -9  -5  15    0.00    5.89
   9  -6  13   11.96    6.67
   9  -6  12    2.91    5.01
   9  -6  11   -4.18    5.43
   9  -6  10   20.86    7.64
   9  -6   9   22.39    7.43
   9  -6   8   53.82    9.21
   9  -6   7   10.55    5.43
   9  -6   6   11.50    5.80
   9  -6   5   52.73    8.32
   9  -6   4    9.20    6.10
   9   6  -4   10.88    4.20
   9  -6   3   30.36    7.60
   9   6  -3   22.47    5.38
   9   6  -2   14.19    5.06
   9  -6   2   18.31    6.81
   9   6  -1   27.77    6.28
   9  -6   1   23.17    6.83
   9   6   0    7.19    4.82
   9  -6   0   12.98    6.17
   9   6   1   17.70    5.49
   9  -6  -1   19.27    6.01
   9   6   2   17.95    5.51
   9  -6  -2   14.22    5.32
   9   6   3   26.72    7.08
   9  -6  -3   18.24    5.34
   9   6   4   13.12    5.69
   9  -6  -4   16.40    6.04
   9  -6  -5   43.75    7.28
   9   6   5   36.56    8.17
   9  -6  -6    7.19    4.08
   9   6   6   -1.98    5.53
   9  -6  -7   10.48    4.86
  -9  -6   7    6.48    4.47
   9   6   7    5.45    4.83
  -9  -6   8   44.97    7.97
   9   6   8   29.50    7.20
   9   6   9    7.80    5.95
  -9  -6   9   12.16    5.55
  -9  -6  10    6.58    5.51
   9   6  10   -4.66    5.94
  -9  -6  11   20.75    7.33
   9   6  11    5.20    5.39
  -9  -6  12    5.51    6.17
   9   6  12    3.45    4.29
  -9  -6  13    7.50    7.30
  -9  -6  14    0.00    5.65
  -9  -6  15    0.00    5.75
   9  -7  12    5.87    6.23
   9  -7  11   29.60    8.02
   9  -7  10   15.19    7.42
   9  -7   9   23.43    7.43
   9  -7   8   34.55    8.36
   9  -7   7   42.99    7.84
   9  -7   6   46.11    8.79
   9  -7   5   78.06   10.17
   9  -7   4   12.60    5.61
   9   7  -4    3.56    3.58
   9   7  -3  112.33   10.49
   9  -7   3  118.40   12.11
   9  -7   2    4.54    5.11
   9   7  -2   12.74    5.13
   9   7  -1   81.09    9.62
   9  -7   1   83.62    9.64
   9   7   0   31.87    6.47
   9  -7   0   29.97    6.94
   9   7   1   63.07    9.18
   9  -7  -1   78.12    9.65
   9   7   2   13.68    6.12
   9  -7  -2    5.69    4.85
   9  -7  -3   90.75   10.13
   9   7   3   91.25   10.87
   9   7   4    8.21    5.52
   9  -7  -4    4.48    4.39
   9   7   5   68.67    9.80
   9  -7  -5   71.72    8.93
   9   7   6   34.70    7.91
   9  -7  -6   39.54    6.88
   9   7   7   34.48    7.68
   9   7   8   23.71    8.48
   9   7   9   35.26    9.29
   9   7   9   12.52    5.51
   9   7  10    4.26    6.73
   9   7  10  -11.67    6.92
   9   7  11   24.61    8.50
  -9  -7  11   19.63    7.30
   9   7  11   11.54    5.47
   9   7  12   14.73    7.44
   9   7  12   -3.98    5.00
  -9  -7  12    6.71    5.24
  -9  -7  13   -2.63    5.22
  -9  -7  14    4.95    6.05
   9  -8  11   32.56    8.27
   9  -8  10    7.57    6.02
   9  -8   9   57.52    9.65
   9  -8   8   16.13    7.51
   9  -8   7    4.92    5.84
   9  -8   6   12.86    5.69
   9  -8   5   14.53    5.79
   9  -8   4    0.46    4.90
   9   8  -4    1.87    3.45
   9  -8   3   26.58    7.56
   9   8  -3   19.12    5.49
   9  -8   2   39.95    7.62
   9   8  -2   17.72    5.54
   9  -8   1    6.85    4.98
   9   8  -1   12.41    5.66
   9  -8   0    4.09    4.66
   9   8   0    5.21    4.80
   9   8   1    6.17    5.48
   9  -8  -1   21.56    6.87
   9   8   2   23.00    6.83
   9  -8  -2   28.12    6.31
   9   8   3   28.97    7.14
   9  -8  -3   17.46    5.10
   9   8   4    9.33    6.36
   9  -8  -4    0.93    4.41
   9   8   5   14.15    5.76
   9  -8  -5    7.13    4.35
   9   8   6   -0.32    5.07
   9   8   7    1.52    4.55
   9   8   8   27.12    8.38
   9   8   9   26.31    8.49
   9   8  10   13.08    7.06
   9   8  11   22.69    7.59
   9  -9   9   21.81    7.57
   9  -9   8    5.18    5.62
   9  -9   7   25.62    7.92
   9  -9   6    3.05    6.34
   9  -9   5   74.69   10.70
   9  -9   4    2.51    5.79
   9   9  -4   -0.65    4.65
   9  -9   3   47.64    8.50
   9   9  -3   42.56    7.65
   9  -9   2    6.39    5.70
   9   9  -2    5.63    5.19
   9  -9   1   51.79    8.24
   9   9  -1   47.10    8.46
   9  -9   0   18.79    6.39
   9   9   0   19.18    5.75
   9  -9  -1   55.75    8.82
   9   9   1   64.27    9.63
   9   9   2    9.79    6.47
   9  -9  -2    8.71    4.49
   9   9   3   55.96    9.13
   9  -9  -3   50.34    7.56
   9   9   4   -2.29    5.64
   9  -9  -4   -2.53    4.44
   9   9   5   65.02    9.82
   9   9   6   -1.19    5.78
   9   9   7   11.72    6.34
   9   9   8   13.16    6.32
   9   9   9   34.60    9.70
   9 -10   8   17.84    6.60
   9 -10   7   26.49    8.19
   9 -10   6   22.82    6.93
   9 -10   5   30.06    7.29
   9 -10   4    7.48    5.09
   9  10  -4   -1.75    4.63
   9 -10   3   12.46    6.34
   9  10  -3   21.55    5.99
   9 -10   2    4.57    4.91
   9  10  -2    0.08    3.67
   9 -10   1   32.24    7.76
   9  10  -1   15.74    6.03
   9 -10   0    0.02    5.08
   9  10   0    0.00    5.03
   9 -10  -1   15.16    5.75
   9  10   1    9.93    6.04
   9 -10  -2    3.85    5.08
   9  10   2   10.69    6.60
   9 -10  -3   26.52    6.27
   9  10   3   39.77    8.93
   9  10   4   11.15    6.09
   9  10   5   22.79    7.66
   9  10   6   11.51    7.63
   9  10   7   31.95    9.11
   9  10   8   14.97    7.46
   9 -11   7   27.75    8.70
   9 -11   6   15.67    6.33
   9 -11   5   22.11    6.78
   9 -11   4   19.68    6.25
   9  11  -4   14.22    6.33
   9 -11   3   29.07    7.46
   9  11  -3   13.14    6.16
   9 -11   2   14.79    6.86
   9  11  -2    8.81    5.66
   9 -11   1   34.13    7.62
   9  11  -1    7.99    6.08
   9 -11   0   -3.72    4.81
   9  11   0    0.00    4.74
   9 -11  -1   44.18    8.25
   9  11   1   22.02    6.70
   9 -11  -2   14.05    5.04
   9  11   2    3.89    4.69
   9  11   3   15.75    6.79
   9  11   4   19.20    7.77
   9  11   5   19.45    8.35
   9  11   6    8.44    6.64
   9 -12   5   14.27    6.12
   9 -12   4   12.80    5.70
   9 -12   3    3.76    5.33
   9  12  -3    3.36    4.74
   9 -12   2    5.57    5.89
   9  12  -2   -9.74    6.26
   9 -12   1   42.54    8.37
   9  12  -1   20.21    7.40
   9 -12   0    8.60    4.80
   9  12   0    3.64    6.12
   9 -12  -1   28.00    7.01
   9  12   1   17.58    7.96
   9  12   2   -2.93    6.14
   9  12   3    1.73    5.76
   9  12   4    6.35    6.50
   9  13  -3    7.38    5.39
   9 -13   3   13.21    7.03
   9 -13   2    6.96    5.13
   9  13  -2    5.13    6.36
   9 -13   1   23.75    7.53
   9  13  -1    8.77    6.04
   9 -13   0    8.32    5.79
   9  13   0  -15.43    7.29
   9  13   1   14.14    7.61
   9  13   2    8.28    6.66
   9  14  -3    2.99    6.00
   9 -14   2    7.15    6.22
   9 -14   1    6.33    4.75
  10   0   0    5.62    6.07
  10   0   1   17.25    6.88
  10   0  -1   -6.61    6.86
  10   0   2   17.24    6.98
  10   0  -2   12.35    5.81
  10   0   3   13.72    7.69
  10   0  -3   -2.30    6.05
  10   0   4   60.99   10.16
  10   0  -4   31.44    8.06
  10   0   5   27.08    8.79
  10   0  -5   -6.33    6.45
  10   0   6   16.80    7.23
  10   0   7  -12.24    6.10
  10   0   8   -8.77    6.87
  10   0   9  -28.81    8.36
  10   0  10  -13.07    6.66
  10   0  11  -19.65    8.05
  10   0  12   -8.39    5.29
  10   0  13  -12.54    5.94
  10   0  14   -8.02    5.39
  10  -1  14    8.31    6.60
  10  -1  13   -3.45    5.56
  10  -1  12   -1.84    4.92
  10  -1  11   -0.09    4.93
  10  -1  10   29.47    8.44
  10  -1   9   -0.06    5.13
  10  -1   8   30.27    7.68
  10  -1   7    3.88    5.78
  10  -1   6   34.53    7.51
  10  -1   5   -7.25    6.03
  10  -1   4  107.05   12.42
  10   1  -4   78.87   10.72
  10  -1   3   27.12    7.49
  10   1  -3    5.12    4.66
  10  -1   2  101.71   11.73
  10   1  -2   74.95   10.59
  10  -1   1    7.07    6.00
  10   1  -1   -1.20    4.95
  10  -1   0   59.27    9.04
  10   1   0   57.07    9.17
  10  -1  -1    0.47    5.60
  10   1   1    1.67    6.13
  10   1   2  116.87   12.55
  10  -1  -2   96.70   11.35
  10   1   3   15.17    6.38
  10  -1  -3    8.37    6.30
  10   1   4  101.68   12.11
  10  -1  -4   94.43   11.51
  10   1   5   -0.79    5.41
  10  -1  -5   -7.00    6.38
  10   1   6   54.14    9.64
  10  -1  -6   35.81    7.83
  10   1   7   28.40    8.41
  10   1   8   54.85   10.10
  10   1   9   21.32    7.75
  10   1  10   48.45    9.53
  10   1  11   15.37    6.37
  10   1  12    7.19    6.30
  10   1  13    1.32    5.26
  10   1  14    0.00    5.33
  10   1  15    0.00    5.56
  10  -2  13    2.55    5.32
  10  -2  12    6.82    5.36
  10  -2  11    0.04    4.81
  10  -2  10    8.08    6.62
  10  -2   9    1.09    5.13
  10  -2   8    6.82    6.01
  10  -2   7    6.33    6.09
  10  -2   6    5.80    6.31
  10  -2   5   -3.68    5.89
  10  -2   4   20.09    7.23
  10  -2   3  -11.53    6.92
  10  -2   2   15.22    6.48
  10   2  -2   -3.20    6.58
  10  -2   1   19.47    7.88
  10   2  -1   -1.59    6.79
  10  -2   0   17.36    7.04
  10   2   0    0.82    6.01
  10  -2  -1   11.77    6.20
  10   2   1    8.35    5.72
  10  -2  -2    5.08    6.00
  10   2   2    0.30    5.96
  10  -2  -3   -6.28    6.10
  10   2   3  -12.20    7.59
  10   2   4   12.12    6.08
  10  -2  -4   21.17    7.05
  10   2   5    7.90    6.73
  10  -2  -5   -2.74    6.05
  10   2   6    8.17    6.81
  10  -2  -6    4.58    4.25
  10   2   7    3.98    5.78
  10   2   8    7.19    6.19
  10   2   9   14.70    7.28
  10   2  10   26.24    8.02
  10   2  11   21.96    8.04
  10   2  12   16.89    6.42
  10   2  13    8.97    5.96
 -10  -2  14    5.60    5.82
  10   2  14    7.21    6.34
  10   2  15    6.69    4.70
  10  -3  13   10.20    5.93
  10  -3  12   12.43    6.57
  10  -3  11   38.00    8.99
  10  -3  10   23.02    7.59
  10  -3   9   10.76    6.62
  10  -3   8   74.70    9.97
  10  -3   7    9.05    6.13
  10  -3   6  117.12   12.51
  10  -3   5   -4.97    5.14
  10  -3   4   36.65    7.73
  10   3  -3    0.39    2.97
  10  -3   3   -5.08    5.76
  10  -3   2  123.14   12.59
  10  -3   1  -22.72    8.42
  10   3  -1   -5.70    6.29
  10  -3   0   56.69    9.71
  10   3   0   36.67    8.08
  10  -3  -1    1.12    5.03
  10   3   1  -16.39    7.96
  10  -3  -2  102.52   11.55
  10   3   2   88.45   11.17
  10  -3  -3    0.74    5.47
  10   3   3   -8.44    7.13
  10  -3  -4   43.27    8.61
  10   3   4   42.02    8.78
  10   3   5   -0.38    6.19
  10  -3  -5   -2.47    5.36
  10   3   6  121.64   12.69
  10  -3  -6  111.55   11.69
  10   3   7    6.31    5.22
  10  -3  -7    1.79    4.08
  10   3   8   57.50    9.23
  10   3   9    6.15    6.17
  10   3  10   15.37    7.46
  10   3  11   29.71    8.08
 -10  -3  12    3.31    6.38
  10   3  12   14.43    6.54
 -10  -3  13    4.68    5.82
  10   3  13    0.00    5.23
 -10  -3  14    0.00    5.13
  10   3  14    9.87    6.05
  10   3  15    1.86    5.40
  10  -4  12    0.02    5.76
  10  -4  11    4.40    5.27
  10  -4  10    4.67    5.90
  10  -4   9    6.96    6.16
  10  -4   8   10.17    6.85
  10  -4   7    2.30    5.33
  10  -4   6   15.32    6.44
  10  -4   5   18.01    7.05
  10  -4   4  -11.83    7.30
  10   4  -3   17.28    4.74
  10  -4   3    8.72    5.58
  10   4  -2   17.66    4.86
  10  -4   2   14.37    6.24
  10   4  -1   13.60    4.76
  10  -4   1    4.05    5.89
  10  -4   0    2.17    5.25
  10  -4  -1   24.65    7.45
  10   4   1    1.58    6.73
  10  -4  -2   15.40    6.61
  10   4   2   -4.84    7.31
  10  -4  -3   22.31    7.08
  10   4   3    6.83    4.84
  10  -4  -4   -2.46    5.02
  10   4   4  -10.24    7.30
  10  -4  -5    0.59    4.14
  10   4   5    1.21    5.64
  10   4   6    2.19    5.03
  10  -4  -6    7.66    5.50
  10   4   7   -3.95    5.80
  10  -4  -7   -6.11    5.38
  10   4   8    4.64    5.07
  10  -4  -8  -14.01    6.31
 -10  -4   9    3.61    4.61
  10   4   9    4.29    5.40
 -10  -4  10    7.45    5.72
  10   4  10    4.00    6.30
 -10  -4  11   -2.13    4.27
  10   4  11    5.18    5.58
 -10  -4  12   -4.31    5.72
  10   4  12   -0.11    4.71
 -10  -4  13   10.78    5.83
  10   4  13    1.93    5.63
 -10  -4  14    0.00    5.51
  10   4  14   -1.39    5.11
  10  -5  11   10.34    6.87
  10  -5  10    7.56    5.35
  10  -5   9   26.44    7.96
  10  -5   8   32.26    7.53
  10  -5   7   18.03    7.05
  10  -5   6  108.80   12.39
  10  -5   5   12.86    6.80
  10  -5   4  138.26   12.79
  10   5  -3   33.67    5.99
  10  -5   3   29.51    7.84
  10  -5   2  112.08   11.91
  10   5  -2  107.07    9.92
  10   5  -1    4.46    4.02
  10  -5   1   -4.03    5.81
  10  -5   0  120.46   12.14
  10   5   0  117.18   10.91
  10   5   1    9.25    4.85
  10  -5  -1   -5.89    6.28
  10  -5  -2  108.42   11.75
  10  -5  -3   35.58    7.32
  10   5   3   14.07    6.53
  10  -5  -4   97.77   11.02
  10   5   4  104.80   12.15
  10  -5  -5   14.09    6.10
  10   5   5    4.91    4.86
  10  -5  -6   66.92    9.09
  10   5   6   64.17    9.89
  10  -5  -7    8.11    4.55
  10   5   7  -13.45    6.50
  10   5   8   22.54    6.71
  10   5   9   17.11    6.94
 -10  -5  10    3.51    5.31
  10   5  10    1.80    5.67
 -10  -5  11    0.43    5.08
  10   5  11   -4.30    5.29
 -10  -5  12    2.06    5.04
  10   5  12    0.00    4.11
  10   5  13    4.69    5.40
 -10  -5  13    0.00    4.53
 -10  -5  14   -5.11    5.51
  10  -6  10    7.43    5.91
  10  -6   9   16.54    7.54
  10  -6   8   14.99    7.03
  10  -6   7   23.36    8.14
  10  -6   6   19.44    7.72
  10  -6   5   23.41    7.80
  10  -6   4   13.76    6.44
  10  -6   3   20.38    7.14
  10   6  -3   12.27    4.73
  10   6  -2   17.35    5.61
  10  -6   2    5.84    5.59
  10   6  -1   18.86    5.58
  10  -6   1   10.43    6.02
  10   6   0    5.61    4.74
  10  -6   0    0.30    5.09
  10   6   1   18.71    6.10
  10  -6  -1   17.59    6.03
  10   6   2   12.51    6.03
  10  -6  -2   -0.99    5.90
  10   6   3   16.89    6.05
  10  -6  -3   31.21    7.55
  10   6   4   21.74    7.06
  10  -6  -4   20.77    6.59
  10   6   5   18.76    6.44
  10  -6  -5   17.50    5.52
  10   6   5   13.82    5.93
  10  -6  -6   -1.04    4.48
  10   6   6    5.49    5.10
  10   6   7   -6.92    5.58
  10   6   8   -3.94    5.01
  10   6   9   -4.27    6.18
  10   6  10   -7.22    6.26
  10   6  11    2.76    5.56
  10   6  12   -2.83    4.95
  10  -7   9   -3.32    6.43
  10  -7   8   34.00    7.65
  10  -7   7   23.52    7.77
  10  -7   6   46.36    9.36
  10  -7   5   14.90    7.11
  10  -7   4   62.66    9.90
  10  -7   3    5.57    4.98
  10   7  -3   12.29    4.93
  10  -7   2   91.12   11.15
  10   7  -2   75.64    9.37
  10   7  -1    8.62    5.20
  10  -7   1    1.41    5.58
  10   7   0   65.68    9.06
  10  -7   0   79.98   10.47
  10   7   1    8.46    5.75
  10  -7  -1    3.30    4.92
  10   7   2   48.44    8.78
  10  -7  -2   55.49    8.93
  10   7   3    8.09    5.19
  10  -7  -3   -1.17    5.56
  10   7   4   44.12    8.71
  10  -7  -4   61.82    9.36
  10   7   5   20.95    7.31
  10  -7  -5   19.44    6.35
  10   7   6   63.96   10.21
  10   7   7   23.63    8.17
  10   7   8   53.14   10.26
  10   7   9   12.42    6.98
  10   7  11  -15.35    6.74
  10   7  12  -11.91    6.69
  10  -8   8    8.43    6.19
  10  -8   7    1.95    4.69
  10  -8   6   15.41    7.40
  10  -8   5   22.94    8.21
  10  -8   4   43.66    8.46
  10  -8   3    6.74    5.81
  10   8  -3   -5.00    4.71
  10  -8   2    5.29    5.88
  10   8  -2   10.78    5.23
  10  -8   1    3.13    5.65
  10   8  -1    8.90    5.51
  10   8   0    6.24    4.64
  10  -8   0    5.95    5.97
  10   8   1   13.88    6.38
  10  -8  -1   -3.92    4.68
  10   8   2  -12.40    6.69
  10  -8  -2   -8.22    5.97
  10   8   3    3.83    4.75
  10  -8  -3   -4.20    4.89
  10   8   4   50.37    9.66
  10  -8  -4   33.62    7.51
  10   8   5   11.25    6.08
  10   8   6    9.15    5.59
  10   8   7    4.30    6.25
  10   8   8    5.93    7.06
  10  -9   7   17.86    7.71
  10  -9   6   34.35    8.44
  10  -9   5   16.77    6.60
  10  -9   4   35.15    8.44
  10  -9   3   25.72    7.93
  10  -9   2   43.57    8.52
  10   9  -2   40.57    7.80
  10  -9   1   -2.21    4.49
  10   9  -1    1.82    4.30
  10  -9   0   13.39    5.89
  10   9   0   17.05    6.45
  10   9   1    9.04    5.92
  10  -9  -1   -0.37    3.95
  10   9   2   53.13    9.82
  10  -9  -2   44.82    8.51
  10   9   3   16.47    7.02
  10  -9  -3    9.70    5.36
  10   9   4   19.32    7.25
  10   9   5    4.58    4.95
  10   9   6   25.61    8.34
  10   9   7    8.98    5.99
  10 -10   5    5.85    5.51
  10 -10   4    4.16    4.71
  10 -10   3    0.95    5.15
  10 -10   2    4.41    5.52
  10  10  -2    1.78    4.67
  10 -10   1    5.94    5.96
  10  10  -1    7.08    5.62
  10 -10   0    1.30    5.17
  10  10   0   -2.71    4.98
  10 -10  -1   15.15    6.51
  10  10   1    4.89    4.89
  10 -10  -2    0.45    3.56
  10  10   2    3.71    5.33
  10  10   3    9.87    6.92
  10  10   4    6.81    5.48
  10  10   5   17.58    8.38
  10  10   6    9.29    7.36
  10 -11   4   14.34    6.20
  10 -11   3    4.24    5.12
  10 -11   2   11.26    6.68
  10  11  -2    9.01    5.97
  10 -11   1    0.82    4.83
  10  11  -1   -4.38    4.43
  10 -11   0   33.22    7.81
  10  11   0   22.51    7.98
  10 -11  -1    5.50    4.86
  10  11   1    6.68    6.55
  10  11   2    4.32    6.43
  10  11   3    3.56    5.00
  10  11   4    3.03    6.66
  10 -12   2    2.96    5.90
  10  12  -2   -4.65    5.67
  10 -12   1   -2.79    4.85
  10  12  -1    0.00    4.56
  10 -12   0   14.80    6.01
  10  12   0    4.82    5.11
  10  12   1    1.52    4.86
  11   0   0    0.15    6.31
  11   0   1   59.09   10.34
  11   0  -1   62.36   10.36
  11   0   2   11.81    6.77
  11   0  -2    8.42    5.56
  11   0   3   33.53    8.07
  11   0  -3   21.33    7.04
  11   0   4    7.57    6.99
  11   0  -4   -3.16    5.77
  11   0   5   59.07   10.73
  11   0   6   19.40    7.59
  11   0   7   57.61    9.98
  11   0   8   26.14    8.67
  11   0   9   46.01   10.29
  11   0  10   30.83    8.02
  11   0  11    5.08    6.99
  11  -1  11  -11.01    7.34
  11  -1  10    6.51    5.61
  11  -1   9  -11.32    7.45
  11  -1   8    6.44    5.79
  11  -1   7   20.15    6.94
  11  -1   6   18.14    6.98
  11  -1   5   33.02    9.13
  11  -1   4   24.83    8.78
  11  -1   3   13.01    6.04
  11   1  -3    4.65    5.94
  11  -1   2   19.07    7.69
  11   1  -2    6.53    5.85
  11  -1   1   17.12    7.42
  11   1  -1    8.03    6.38
  11  -1   0   -3.36    6.63
  11   1   0  -22.38    8.64
  11  -1  -1   20.95    7.43
  11   1   1   19.85    7.72
  11   1   2   19.07    6.93
  11  -1  -2    5.84    5.04
  11   1   3    0.89    6.23
  11  -1  -3  -14.55    7.61
  11   1   4   -0.33    5.91
  11  -1  -4   -8.79    5.96
  11   1   5   26.48    8.47
  11  -1  -5    5.18    4.74
  11   1   6   28.91    8.64
  11   1   7   39.48    9.70
  11   1   8   32.73    9.13
  11   1   9   24.64    8.50
  11   1  10   14.20    7.08
  11   1  11   20.26    8.39
  11  -2  10    0.01    5.72
  11  -2   9    4.48    6.48
  11  -2   8   -5.55    6.80
  11  -2   7   20.63    7.33
  11  -2   6   -7.87    6.57
  11  -2   5   -2.14    7.51
  11  -2   4   19.31    6.94
  11  -2   3   52.50    9.89
  11  -2   2   12.52    7.58
  11   2  -2   -2.65    5.78
  11  -2   1   73.44   11.02
  11   2  -1   71.62   10.60
  11  -2   0   25.59    8.58
  11   2   0    0.28    6.98
  11  -2  -1   73.79   10.62
  11   2   1   51.45    9.26
  11  -2  -2    4.27    5.52
  11   2   2   -8.34    6.81
  11   2   3   49.13    9.70
  11  -2  -3   40.95    8.57
  11   2   4    1.34    4.91
  11  -2  -4   -1.12    6.04
  11   2   5   17.10    7.76
  11  -2  -5    5.92    5.68
  11   2   6   -4.51    6.53
  11  -2  -6  -13.12    6.98
  11   2   7   19.80    8.13
  11   2   8    6.11    6.26
  11   2   9   19.93    7.09
  11   2  10    6.26    6.48
  11   2  11    8.57    5.98
  11  -3   9   13.62    6.66
  11  -3   8    0.81    5.62
  11  -3   7   -2.91    6.80
  11  -3   6   -3.95    7.10
  11  -3   5    7.62    6.71
  11  -3   4   15.29    6.27
  11  -3   3   -3.29    7.68
  11  -3   2   12.07    6.20
  11  -3   1   19.77    7.38
  11   3  -1    4.42    5.02
  11  -3   0   11.61    6.47
  11   3   0   -2.85    5.21
  11  -3  -1   15.26    6.43
  11   3   1    1.09    5.95
  11  -3  -2    2.16    5.99
  11   3   2  -11.35    8.11
  11  -3  -3   10.23    5.33
  11   3   3    4.47    5.47
  11  -3  -4   15.86    6.17
  11   3   4    4.27    6.51
  11   3   5    6.89    5.97
  11  -3  -5   10.29    5.99
  11   3   6    1.66    4.66
  11  -3  -6    3.44    4.55
  11   3   7    5.39    5.24
  11  -3  -7   -8.78    6.45
  11   3   8  -10.01    6.55
  11   3   9    8.63    7.55
  11   3  10   -3.95    4.95
  11   3  11    0.00    6.23
 -11  -3  12    0.06    4.60
 -11  -3  13    0.00    5.66
  11  -4   9   17.54    7.81
  11  -4   8   10.06    7.34
  11  -4   7   19.95    6.96
  11  -4   6   -4.19    5.23
  11  -4   5   38.86    8.62
  11  -4   4   -8.59    7.73
  11  -4   3   38.48    8.44
  11  -4   2  -18.71    8.30
  11   4  -1   23.99    5.51
  11  -4   1    4.78    6.67
  11   4   0    2.17    4.08
  11  -4   0   18.88    7.60
  11  -4  -1   37.11    9.07
  11   4   1    3.04    6.93
  11  -4  -2    2.26    4.86
  11   4   2  -12.59    7.26
  11  -4  -3   35.19    8.46
  11   4   3   16.04    7.66
  11  -4  -4   -1.48    5.58
  11   4   4   -6.52    5.72
  11  -4  -5   35.85    7.63
  11   4   5   31.58    8.15
  11   4   6  -20.89    8.07
  11  -4  -6   -5.75    6.08
  11   4   7    2.10    6.17
  11  -4  -7    5.96    4.53
  11   4   8    2.26    5.52
  11   4   9    0.00    5.09
  11   4  10   -5.50    6.54
  11   4  11    1.00    4.77
  11  -5   8    6.96    5.67
  11  -5   7   29.33    7.71
  11  -5   6    2.31    5.92
  11  -5   5   12.69    6.70
  11  -5   4    2.99    5.29
  11  -5   3    4.91    6.58
  11  -5   2   -9.20    6.28
  11   5  -1   12.34    5.07
  11  -5   1   -0.06    5.37
  11   5   0    9.87    4.54
  11  -5   0    1.96    5.17
  11   5   1    5.47    4.68
  11  -5  -1   17.63    6.69
  11   5   2    1.94    3.75
  11  -5  -2   11.44    6.62
  11  -5  -3   21.39    6.87
  11   5   3   14.63    6.68
  11  -5  -4    1.91    4.40
  11   5   4   -5.33    7.46
  11  -5  -5   14.69    5.56
  11   5   5   13.98    7.24
  11  -5  -6    0.88    4.97
  11   5   6   -7.78    6.53
  11   5   7   17.58    7.69
  11   5   8   -5.70    6.78
  11   5   9    0.00    5.38
  11   5  10    3.36    6.28
  11   5  11    0.00    4.72
  11  -6   7    9.95    6.47
  11  -6   6    0.53    6.07
  11  -6   5   16.41    7.17
  11  -6   4    5.51    5.16
  11  -6   3   -1.68    6.30
  11  -6   2   -2.71    5.04
  11   6  -1   15.81    5.43
  11  -6   1   20.39    7.06
  11   6   0    1.91    4.02
  11  -6   0   -4.59    7.02
  11   6   1   15.36    5.30
  11  -6  -1   16.47    6.33
  11   6   2    8.47    5.21
  11  -6  -2    9.36    6.30
  11   6   3   13.41    6.50
  11  -6  -3   23.60    7.29
  11   6   4   -0.52    4.47
  11  -6  -4    6.63    6.04
  11   6   5   25.47    7.04
  11  -6  -5   11.96    5.58
  11   6   6    8.80    5.65
  11   6   6  -13.46    6.42
  11   6   7    6.70    5.49
  11   6   8   -7.13    6.37
  11   6   9    0.00    6.00
  11   6  10   -0.28    4.71
  11  -7   6   16.83    6.93
  11  -7   5    3.71    5.47
  11  -7   4    7.60    5.15
  11  -7   3    7.22    6.64
  11  -7   2    2.63    4.52
  11   7  -1    9.71    5.15
  11  -7   1   15.02    6.77
  11   7   0    3.28    4.50
  11  -7   0  -10.83    6.78
  11   7   1    1.06    3.72
  11  -7  -1   -0.18    5.00
  11   7   2    2.78    4.53
  11  -7  -2   -6.70    5.10
  11   7   3    7.92    5.90
  11  -7  -3   15.73    6.51
  11   7   4    7.16    5.37
  11  -7  -4   31.08    7.65
  11   7   5   10.36    6.17
  11  -7  -5   11.28    5.72
  11   7   6   20.73    7.37
  11   7   7   17.29    7.00
  11  -8   5   24.94    7.93
  11  -8   4    2.52    6.14
  11  -8   3   43.92    9.41
  11  -8   2    2.04    5.24
  11   8  -1   47.56    8.69
  11  -8   1   41.41    8.48
  11   8   0    7.56    4.83
  11  -8   0   -6.80    5.55
  11   8   1   37.34    7.85
  11  -8  -1   34.02    7.63
  11   8   2    1.48    3.99
  11  -8  -2   -6.85    6.15
  11   8   3   21.42    7.80
  11  -8  -3   34.16    7.47
  11   8   4   -2.15    4.76
  11  -8  -4    8.11    5.35
  11   8   5    4.28    6.27
  11   8   6    8.22    7.10
  11  -9   3   23.72    7.75
  11  -9   2    3.20    6.33
  11  -9   1   24.52    7.72
  11   9  -1   15.18    6.27
  11  -9   0    0.63    4.98
  11   9   0    3.66    5.12
  11   9   1   21.20    7.60
  11  -9  -1   12.15    6.78
  11   9   2    3.67    5.53
  11  -9  -2   -8.13    5.75
  11   9   3    7.11    5.24
  11  -9  -3    2.40    5.45
  11   9   4   -6.30    6.23
  11   9   5   19.27    8.03
  11 -10   2    1.05    6.04
  11 -10   1   17.12    6.52
  11 -10   0   -5.14    5.06
  11  10   0   -6.38    5.18
  11 -10  -1   14.55    5.96
  11  10   1   13.47    6.47
  11  10   2    4.25    5.98
  11 -10  -2   -2.78    5.07
  11  10   3   11.62    7.64
  11 -11   0   -3.19    5.24
  11  11   0   -4.12    5.33
  11  11   1   -6.10    5.90
  12   0   0   16.53    7.10
  12   0   1   -0.65    5.40
  12   0  -1   -6.95    6.85
  12   0   2   34.09    9.32
  12   0  -2    9.30    6.30
  12   0   3   12.25    7.66
  12   0  -3   -3.59    5.21
  12   0   4   30.53    9.46
  12   0  -4   17.57    7.82
  12   0   5    6.49    6.02
  12   0   6   32.48    8.62
  12   0   7    8.45    6.12
  12  -1   6    6.97    7.10
  12  -1   5   21.67    8.61
  12  -1   4   22.52    8.70
  12  -1   3   10.43    6.11
  12   1  -3  -26.34    8.60
  12  -1   2   11.45    7.64
  12   1  -2  -16.17    8.41
  12  -1   1   -0.28    5.74
  12   1  -1  -21.20    8.50
  12  -1   0    8.16    5.65
  12   1   0   -4.08    7.13
  12  -1  -1   -5.49    5.26
  12   1   1   -0.68    6.17
  12   1   2   -1.54    5.95
  12  -1  -2    0.41    5.17
  12   1   3   -8.94    7.33
  12  -1  -3   -9.53    7.63
  12   1   4   -6.22    6.52
  12  -1  -4   -1.54    5.43
  12   1   5    4.60    5.24
  12  -1  -5  -12.08    7.65
  12   1   6    5.75    5.81
  12   1   7    6.75    6.08
  12  -2   6   62.05   11.65
  12  -2   5   36.18    9.76
  12  -2   4   37.74    8.94
  12  -2   3    5.50    7.12
  12  -2   2   35.83    9.14
  12  -2   1    1.07    6.51
  12   2  -1  -15.00    7.82
  12  -2   0   38.13    9.68
  12   2   0   12.93    7.43
  12  -2  -1   -4.93    7.24
  12   2   1   -2.40    6.64
  12  -2  -2    1.68    6.16
  12   2   2    8.06    6.25
  12   2   3   -0.19    6.80
  12  -2  -3    7.00    5.55
  12   2   4   13.40    7.01
  12  -2  -4   -2.59    6.36
  12   2   5   12.64    6.48
  12  -2  -5   -6.50    5.69
  12   2   6   17.31    7.17
  12  -2  -6   10.66    5.82
  12  -3   5  -15.85    7.22
  12  -3   4   51.69   10.96
  12  -3   3   36.85    9.62
  12  -3   2   14.22    8.02
  12  -3   1    0.51    4.60
  12  -3   0    9.90    6.42
  12   3   0  -14.86    8.18
  12  -3  -1    5.95    5.53
  12   3   1  -23.00    8.48
  12  -3  -2    1.87    5.27
  12   3   2    0.00    5.66
  12  -3  -3    4.19    6.61
  12   3   3  -13.18    7.49
  12  -3  -4   11.26    5.91
  12   3   4    7.82    7.41
  12   3   5   -9.25    7.09
  12  -3  -5   -7.41    6.24
  12   3   6    2.01    5.49
  12  -3  -6    7.82    6.01
  12  -4   5    0.00    5.41
  12  -4   4   16.72    7.05
  12  -4   3    2.01    7.03
  12  -4   2   36.20    8.64
  12  -4   1   21.96    8.37
  12  -4   0   46.22   10.26
  12   4   1    6.32    4.48
  12  -4  -1    5.04    6.63
  12  -4  -2   31.98    8.46
  12   4   2   12.92    7.24
  12  -4  -3    4.61    6.16
  12   4   3    0.20    5.41
  12  -4  -4   40.45    8.74
  12   4   4   18.69    8.61
  12  -4  -5   -1.05    5.84
  12   4   5  -14.58    8.07
  12  -4  -6   18.57    7.35
  12  -5   4   -8.36    5.91
  12  -5   3  -11.61    7.30
  12  -5   2   -8.45    6.53
  12  -5   1   21.77    8.52
  12  -5   0   12.86    7.60
  12   5   1    5.88    4.83
  12  -5  -1    7.41    6.77
  12   5   2    3.95    5.10
  12  -5  -2    3.76    6.21
  12   5   3    7.00    5.42
  12  -5  -3    3.63    5.11
  12  -5  -4    5.57    5.70
  12   5   4  -17.21    7.36
  12  -5  -5   -7.88    6.56
  12  -6   3  -11.81    7.20
  12  -6   2   21.39    8.17
  12  -6   1  -20.42    8.23
  12  -6   0   44.72   10.14
  12   6   1    1.81    4.17
  12  -6  -1    8.01    7.02
  12   6   2   22.47    6.94
  12  -6  -2   46.37    9.85
  12   6   3    2.27    5.33
  12  -6  -3    4.13    5.31
  12   6   4   19.43    7.42
  12  -6  -4   12.20    6.35
  12   6   5   23.66    8.27
  12  -6  -5   11.56    6.72
  12  -7   2   -4.27    5.25
  12  -7   1   -1.24    6.14
  12  -7   0   -2.45    6.32
  12   7   1    8.08    5.16
  12  -7  -1   23.28    8.52
  12   7   2   -1.52    3.81
  12  -7  -2   11.47    6.60
  12   7   3    5.12    6.13
  12  -7  -3   13.15    6.90
  12   7   4    0.00    4.21
  12  -7  -4    3.67    4.64
  12  -8   0   -3.61    5.37
  12   8   1    0.98    4.79
  12  -8  -1   -6.80    5.46
  12   8   2    4.32    5.50
  12  -8  -2    9.35    6.29
  12   8   3    0.01    3.94
  12  -8  -3   15.27    7.47
  12   9   1   -1.89    4.15
  12  -9  -1   -7.76    6.39
  12   9   2    8.08    5.60
  12  -9  -2    8.84    6.23
  13  -1  -3   -2.28    6.66
  13  -1  -4  -10.39    6.81
  13  -2  -2   -2.44    5.11
  13  -2  -3    2.60    6.47
  13  -2  -4   -9.89    7.18
  13  -2  -5   -7.77    5.65
  13  -3  -3    1.80    5.05
  13  -3  -4  -19.50    8.05
  13  -3  -5   -7.48    5.44
  13  -3  -6   -9.29    6.87
  13  -4  -3    0.52    4.65
  13  -4  -4   -5.70    6.37
  13  -4  -5   -9.83    5.60
  13   5   3   11.56    5.89
  13  -5  -4  -20.19    7.89
  13  -5  -5    4.16    5.87
  13   6   3    3.40    5.24
   0   0   0    0.00    0.00


TITL 20220926-Yan HL-PL-4314_auto in P2(1)2(1)2(1)
REM P2(1)2(1)2(1) (#19 in standard setting)
CELL 0.71073  10.135864  13.769058  16.545158  90.0000  90.0000  90.0000
ZERR   33.00   0.000529   0.000717   0.000894   0.0000   0.0000   0.0000
LATT -1
SYMM -x+1/2,-y, z+1/2
SYMM -x, y+1/2,-z+1/2
SYMM  x+1/2,-y+1/2,-z
SFAC C H O Cl Br
UNIT 33.00 33.00 33.00 33.00 33.00
TREF
HKLF 4
END
_computing_structure_solution     'SHELXT 2018/2 (Sheldrick, 2018)'
;
_shelx_hkl_checksum                60077
_olex2_submission_special_instructions  'No special instructions were received'
_oxdiff_exptl_absorpt_empirical_details
;
Empirical correction (ABSPACK) includes:
- Absorption correction using spherical harmonics
- Frame scaling
;
_oxdiff_exptl_absorpt_empirical_full_max  1.312
_oxdiff_exptl_absorpt_empirical_full_min  0.787
