# Supplementary material for: Organocatalytic C─O Bond Cleavage and Asymmetric Transformations via [1,3]‐Sigmatropic Rearrangement
Source: Adv Sci (Weinh). 2025 May 19;12(29):70006. doi: 10.1002/advs.202504718 (PMC12362732; doi:10.1002/advs.202504718)
Supplement: Supplementary file 2 — Supporting Information [file ADVS-12-70006-s001.zip › advs70006-sup-0003-2m.cif]

data_20220922-pl-4304-200k-2
_audit_creation_date               2022-09-22
_audit_creation_method
;
Olex2 1.5
(compiled 2021.10.07 svn.r9718050b for OlexSys, GUI svn.r6410)
;
_shelx_SHELXL_version_number       '2018/3'
_audit_contact_author_address      ?
_audit_contact_author_email        ?
_audit_contact_author_name         ''
_audit_contact_author_phone        ?
_publ_contact_author_id_orcid      ?
_publ_section_references
;
Dolomanov, O.V., Bourhis, L.J., Gildea, R.J, Howard, J.A.K. & Puschmann, H.
 (2009), J. Appl. Cryst. 42, 339-341.

Sheldrick, G.M. (2015). Acta Cryst. A71, 3-8.

Sheldrick, G.M. (2015). Acta Cryst. C71, 3-8.
;
_chemical_name_common              ?
_chemical_name_systematic          ?
_chemical_formula_moiety           'C25 H16 Br F O2'
_chemical_formula_sum              'C25 H16 Br F O2'
_chemical_formula_weight           447.29
_chemical_absolute_configuration   ad
_chemical_melting_point            ?
_chemical_oxdiff_formula           'C25 H16 Br F O3'
loop_
  _atom_type_symbol
  _atom_type_description
  _atom_type_scat_dispersion_real
  _atom_type_scat_dispersion_imag
  _atom_type_scat_source
 'C' 'C' 0.0033 0.0016 'International Tables Vol C Tables 4.2.6.8 and 6.1.1.4'
 'H' 'H' 0.0000 0.0000 'International Tables Vol C Tables 4.2.6.8 and 6.1.1.4'
 'Br' 'Br' -0.2901 2.4595
 'International Tables Vol C Tables 4.2.6.8 and 6.1.1.4'
 'F' 'F' 0.0171 0.0103 'International Tables Vol C Tables 4.2.6.8 and 6.1.1.4'
 'O' 'O' 0.0106 0.0060 'International Tables Vol C Tables 4.2.6.8 and 6.1.1.4'

_shelx_space_group_comment
;
The symmetry employed for this shelxl refinement is uniquely defined
by the following loop, which should always be used as a source of
symmetry information in preference to the above space-group names.
They are only intended as comments.
;
_space_group_crystal_system        'orthorhombic'
_space_group_IT_number             19
_space_group_name_H-M_alt          'P 21 21 21'
_space_group_name_Hall             'P 2ac 2ab'
loop_
  _space_group_symop_operation_xyz
 'x, y, z'
 '-x+1/2, -y, z+1/2'
 '-x, y+1/2, -z+1/2'
 'x+1/2, -y+1/2, -z'

_cell_length_a                     9.2974(8)
_cell_length_b                     14.0554(13)
_cell_length_c                     15.0863(13)
_cell_angle_alpha                  90
_cell_angle_beta                   90
_cell_angle_gamma                  90
_cell_volume                       1971.5(3)
_cell_formula_units_Z              4
_cell_measurement_reflns_used      3333
_cell_measurement_temperature      200.01(10)
_cell_measurement_theta_max        27.3710
_cell_measurement_theta_min        3.6290
_shelx_estimated_absorpt_T_max     0.493
_shelx_estimated_absorpt_T_min     0.450
_exptl_absorpt_coefficient_mu      2.113
_exptl_absorpt_correction_T_max    1.00000
_exptl_absorpt_correction_T_min    0.38970
_exptl_absorpt_correction_type     multi-scan
_exptl_absorpt_process_details
;
CrysAlisPro 1.171.41.117a (Rigaku Oxford Diffraction, 2021)
Empirical absorption correction using spherical harmonics,
implemented in SCALE3 ABSPACK scaling algorithm.
;
_exptl_absorpt_special_details     ?
_exptl_crystal_colour              'clear light colourless'
_exptl_crystal_colour_lustre       clear
_exptl_crystal_colour_modifier     light
_exptl_crystal_colour_primary      colourless
_exptl_crystal_density_diffrn      1.507
_exptl_crystal_density_meas        ?
_exptl_crystal_density_method      ?
_exptl_crystal_description         block
_exptl_crystal_F_000               904
_exptl_crystal_size_max            0.45
_exptl_crystal_size_mid            0.42
_exptl_crystal_size_min            0.39
_exptl_transmission_factor_max     ?
_exptl_transmission_factor_min     ?
_diffrn_reflns_av_R_equivalents    0.0346
_diffrn_reflns_av_unetI/netI       0.0704
_diffrn_reflns_Laue_measured_fraction_full  0.996
_diffrn_reflns_Laue_measured_fraction_max  0.888
_diffrn_reflns_limit_h_max         12
_diffrn_reflns_limit_h_min         -11
_diffrn_reflns_limit_k_max         17
_diffrn_reflns_limit_k_min         -18
_diffrn_reflns_limit_l_max         18
_diffrn_reflns_limit_l_min         -20
_diffrn_reflns_number              8010
_diffrn_reflns_point_group_measured_fraction_full  0.997
_diffrn_reflns_point_group_measured_fraction_max  0.855
_diffrn_reflns_theta_full          25.242
_diffrn_reflns_theta_max           28.985
_diffrn_reflns_theta_min           3.478
_diffrn_ambient_environment        N~2~
_diffrn_ambient_temperature        200.01(10)
_diffrn_detector                   'CCD plate'
_diffrn_detector_area_resol_mean   16.0892
_diffrn_detector_type              Eos
_diffrn_measured_fraction_theta_full  0.996
_diffrn_measured_fraction_theta_max  0.888
_diffrn_measurement_details
;
List of Runs (angles in degrees, time in seconds):

  # Type    Start    End  Width  t~exp~   \w     \q     \k     \f   Frames
--------------------------------------------------------------------------
  1  \w    -23.00  40.00   1.00    6.18    --   18.74 -77.00-120.00   63
  2  \w    -34.00   8.00   1.00    6.18    --  -18.93 -77.00 150.00   42
  3  \w    -17.00  49.00   1.00    6.18    --  -18.93  57.00  30.00   66
  4  \w    -24.00   6.00   1.00    6.18    --  -18.93 -77.00 -30.00   30
;
_diffrn_measurement_device         'four-circle diffractometer'
_diffrn_measurement_device_type    'SuperNova, Single source at offset/far, Eos'
_diffrn_measurement_method         '\w scans'
_diffrn_orient_matrix_type        
 'CrysAlisPro convention (1999,Acta A55,543-557)'
_diffrn_orient_matrix_UB_11        0.0229079000
_diffrn_orient_matrix_UB_12        -0.0470089000
_diffrn_orient_matrix_UB_13        0.0094198000
_diffrn_orient_matrix_UB_21        -0.0183337000
_diffrn_orient_matrix_UB_22        0.0064434000
_diffrn_orient_matrix_UB_23        0.0452994000
_diffrn_orient_matrix_UB_31        -0.0704192000
_diffrn_orient_matrix_UB_32        -0.0169926000
_diffrn_orient_matrix_UB_33        -0.0086974000
_diffrn_radiation_monochromator    mirror
_diffrn_radiation_probe            x-ray
_diffrn_radiation_type             'Mo K\a'
_diffrn_radiation_wavelength       0.71073
_diffrn_source                     'micro-focus sealed X-ray tube'
_diffrn_source_type                'SuperNova (Mo) X-ray Source'
_reflns_Friedel_coverage           0.704
_reflns_Friedel_fraction_full      0.999
_reflns_Friedel_fraction_max       0.812
_reflns_number_gt                  3479
_reflns_number_total               4465
_reflns_special_details
;
 Reflections were merged by SHELXL according to the crystal
 class for the calculation of statistics and refinement.
 
 _reflns_Friedel_fraction is defined as the number of unique
 Friedel pairs measured divided by the number that would be
 possible theoretically, ignoring centric projections and
 systematic absences.
;
_reflns_threshold_expression       'I > 2\s(I)'
_computing_cell_refinement         'CrysAlisPro 1.171.41.117a (Rigaku OD, 2021)'
_computing_data_collection         'CrysAlisPro 1.171.41.117a (Rigaku OD, 2021)'
_computing_data_reduction          'CrysAlisPro 1.171.41.117a (Rigaku OD, 2021)'
_computing_molecular_graphics      'Olex2 1.5 (Dolomanov et al., 2009)'
_computing_publication_material    'Olex2 1.5 (Dolomanov et al., 2009)'
_computing_structure_refinement    'SHELXL 2018/3 (Sheldrick, 2015)'
_computing_structure_solution      'SHELXT 2018/2 (Sheldrick, 2018)'
_refine_diff_density_max           0.495
_refine_diff_density_min           -0.692
_refine_diff_density_rms           0.073
_refine_ls_abs_structure_details
;
 Flack x determined using 1128 quotients [(I+)-(I-)]/[(I+)+(I-)]
 (Parsons, Flack and Wagner, Acta Cryst. B69 (2013) 249-259).
;
_refine_ls_abs_structure_Flack     -0.013(8)
_refine_ls_extinction_coef         .
_refine_ls_extinction_method       none
_refine_ls_goodness_of_fit_ref     1.042
_refine_ls_hydrogen_treatment      constr
_refine_ls_matrix_type             full
_refine_ls_number_parameters       262
_refine_ls_number_reflns           4465
_refine_ls_number_restraints       0
_refine_ls_R_factor_all            0.0718
_refine_ls_R_factor_gt             0.0482
_refine_ls_restrained_S_all        1.042
_refine_ls_shift/su_max            0.000
_refine_ls_shift/su_mean           0.000
_refine_ls_structure_factor_coef   Fsqd
_refine_ls_weighting_details      
 'w=1/[\s^2^(Fo^2^)+(0.0343P)^2^] where P=(Fo^2^+2Fc^2^)/3'
_refine_ls_weighting_scheme        calc
_refine_ls_wR_factor_gt            0.0832
_refine_ls_wR_factor_ref           0.0959
_refine_special_details            ?
_olex2_refinement_description
;
1. Fixed Uiso
 At 1.2 times of:
  All C(H) groups, All C(H,H) groups
2.a Secondary CH2 refined with riding coordinates:
 C7(H7A,H7B)
2.b Aromatic/amide H refined with riding coordinates:
 C24(H24), C16(H16), C10(H10), C23(H23), C21(H21), C5(H5), C11(H11), C6(H6),
 C2(H2), C13(H13), C15(H15), C3(H3), C22(H22), C14(H14)
;
_atom_sites_solution_hydrogens     geom
_atom_sites_solution_primary       dual
_atom_sites_solution_secondary     ?
loop_
  _atom_site_label
  _atom_site_type_symbol
  _atom_site_fract_x
  _atom_site_fract_y
  _atom_site_fract_z
  _atom_site_U_iso_or_equiv
  _atom_site_adp_type
  _atom_site_occupancy
  _atom_site_site_symmetry_order
  _atom_site_calc_flag
  _atom_site_refinement_flags_posn
  _atom_site_refinement_flags_adp
  _atom_site_refinement_flags_occupancy
  _atom_site_disorder_assembly
  _atom_site_disorder_group
 Br1 Br 0.74911(6) 0.85982(3) 0.66502(3) 0.04091(17) Uani 1 1 d . . . . .
 F1 F -0.0541(3) 0.5014(2) 0.5177(3) 0.0646(11) Uani 1 1 d . . . . .
 O3 O 0.6460(3) 0.6475(2) 0.8353(2) 0.0274(7) Uani 1 1 d . . . . .
 O2 O 0.6409(3) 0.6070(2) 0.6023(2) 0.0350(9) Uani 1 1 d . . . . .
 C19 C 0.7335(5) 0.7685(3) 0.7542(3) 0.0273(10) Uani 1 1 d . . . . .
 C20 C 0.8346(4) 0.7503(3) 0.8236(3) 0.0261(11) Uani 1 1 d . . . . .
 C4 C 0.2820(4) 0.5747(3) 0.6823(3) 0.0264(11) Uani 1 1 d . . . . .
 C18 C 0.6248(4) 0.7054(3) 0.7624(3) 0.0242(11) Uani 1 1 d . . . . .
 C17 C 0.3973(4) 0.7790(3) 0.7102(3) 0.0239(11) Uani 1 1 d . . . . .
 C9 C 0.5437(5) 0.6638(3) 0.6116(3) 0.0275(11) Uani 1 1 d . . . . .
 C24 C 0.8416(5) 0.6341(4) 0.9445(3) 0.0333(12) Uani 1 1 d . . . . .
 H24 H 0.799293 0.582739 0.976040 0.040 Uiso 1 1 calc R U . . .
 C12 C 0.3371(5) 0.8152(3) 0.6328(3) 0.0268(11) Uani 1 1 d . . . . .
 C16 C 0.3693(5) 0.8222(4) 0.7907(3) 0.0303(12) Uani 1 1 d . . . . .
 H16 H 0.409291 0.796458 0.843438 0.036 Uiso 1 1 calc R U . . .
 C8 C 0.4926(4) 0.6899(3) 0.7063(3) 0.0245(11) Uani 1 1 d . . . . .
 C1 C 0.0570(5) 0.5268(4) 0.5723(4) 0.0398(14) Uani 1 1 d . . . . .
 C10 C 0.4680(5) 0.7047(4) 0.5361(4) 0.0351(13) Uani 1 1 d . . . . .
 H10 H 0.488003 0.682047 0.478088 0.042 Uiso 1 1 calc R U . . .
 C25 C 0.7762(4) 0.6753(3) 0.8720(3) 0.0257(11) Uani 1 1 d . . . . .
 C7 C 0.4066(5) 0.6019(3) 0.7415(3) 0.0272(11) Uani 1 1 d . . . . .
 H7A H 0.472751 0.546946 0.746634 0.033 Uiso 1 1 calc R U . . .
 H7B H 0.369514 0.616347 0.801540 0.033 Uiso 1 1 calc R U . . .
 C23 C 0.9731(5) 0.6728(4) 0.9683(4) 0.0387(14) Uani 1 1 d . . . . .
 H23 H 1.023482 0.646794 1.017387 0.046 Uiso 1 1 calc R U . . .
 C21 C 0.9663(5) 0.7885(4) 0.8499(4) 0.0352(13) Uani 1 1 d . . . . .
 H21 H 1.008208 0.840352 0.818882 0.042 Uiso 1 1 calc R U . . .
 C5 C 0.1442(5) 0.6137(4) 0.6947(4) 0.0333(12) Uani 1 1 d . . . . .
 H5 H 0.128152 0.657522 0.741598 0.040 Uiso 1 1 calc R U . . .
 C11 C 0.3709(5) 0.7737(4) 0.5474(3) 0.0333(13) Uani 1 1 d . . . . .
 H11 H 0.321416 0.796861 0.496655 0.040 Uiso 1 1 calc R U . . .
 C6 C 0.0320(5) 0.5889(4) 0.6393(4) 0.0382(14) Uani 1 1 d . . . . .
 H6 H -0.061288 0.614843 0.648061 0.046 Uiso 1 1 calc R U . . .
 C2 C 0.1887(5) 0.4863(4) 0.5572(5) 0.0464(16) Uani 1 1 d . . . . .
 H2 H 0.203139 0.443137 0.509602 0.056 Uiso 1 1 calc R U . . .
 C13 C 0.2470(5) 0.8947(3) 0.6384(3) 0.0349(11) Uani 1 1 d . . . . .
 H13 H 0.203222 0.919378 0.586338 0.042 Uiso 1 1 calc R U . . .
 C15 C 0.2838(5) 0.9024(4) 0.7952(4) 0.0365(13) Uani 1 1 d . . . . .
 H15 H 0.268045 0.933137 0.850413 0.044 Uiso 1 1 calc R U . . .
 C3 C 0.2996(5) 0.5102(4) 0.6136(4) 0.0397(14) Uani 1 1 d . . . . .
 H3 H 0.391164 0.481569 0.605079 0.048 Uiso 1 1 calc R U . . .
 C22 C 1.0336(5) 0.7488(4) 0.9221(4) 0.0408(14) Uani 1 1 d . . . . .
 H22 H 1.123453 0.773802 0.940985 0.049 Uiso 1 1 calc R U . . .
 C14 C 0.2215(5) 0.9376(4) 0.7192(4) 0.0401(14) Uani 1 1 d . . . . .
 H14 H 0.160549 0.991681 0.722438 0.048 Uiso 1 1 calc R U . . .

loop_
  _atom_site_aniso_label
  _atom_site_aniso_U_11
  _atom_site_aniso_U_22
  _atom_site_aniso_U_33
  _atom_site_aniso_U_23
  _atom_site_aniso_U_13
  _atom_site_aniso_U_12
 Br1 0.0503(3) 0.0355(3) 0.0369(3) 0.0102(2) 0.0012(3) -0.0113(3)
 F1 0.0491(18) 0.062(2) 0.083(3) -0.001(2) -0.033(2) -0.0163(18)
 O3 0.0249(14) 0.0278(19) 0.0296(18) 0.0067(18) -0.0025(15) -0.0040(14)
 O2 0.0336(17) 0.034(2) 0.038(2) -0.0004(17) 0.0027(17) 0.0087(16)
 C19 0.030(2) 0.024(2) 0.029(2) 0.003(2) 0.004(2) -0.001(2)
 C20 0.025(2) 0.026(3) 0.028(3) -0.003(2) 0.001(2) -0.001(2)
 C4 0.023(2) 0.021(2) 0.036(3) 0.004(2) 0.001(2) -0.0052(18)
 C18 0.025(2) 0.025(3) 0.023(3) -0.002(2) -0.003(2) -0.003(2)
 C17 0.020(2) 0.023(3) 0.028(3) 0.003(2) -0.001(2) -0.0060(19)
 C9 0.024(2) 0.025(3) 0.033(3) -0.003(2) 0.000(2) -0.001(2)
 C24 0.039(3) 0.031(3) 0.030(3) -0.001(3) 0.000(2) 0.002(2)
 C12 0.026(2) 0.021(3) 0.033(3) 0.002(2) -0.001(2) -0.003(2)
 C16 0.030(2) 0.030(3) 0.032(3) 0.002(2) 0.001(2) -0.004(2)
 C8 0.024(2) 0.021(3) 0.028(3) -0.001(2) -0.002(2) 0.0021(19)
 C1 0.033(3) 0.034(3) 0.053(4) 0.007(3) -0.013(3) -0.013(3)
 C10 0.037(3) 0.043(3) 0.025(3) -0.004(3) -0.001(2) 0.005(2)
 C25 0.022(2) 0.030(3) 0.025(2) -0.006(2) -0.003(2) 0.0031(19)
 C7 0.029(2) 0.020(3) 0.033(3) 0.006(2) -0.001(2) -0.004(2)
 C23 0.035(3) 0.050(4) 0.031(3) -0.008(3) -0.009(2) 0.012(3)
 C21 0.029(2) 0.039(3) 0.038(3) -0.005(3) 0.001(2) -0.005(2)
 C5 0.031(2) 0.031(3) 0.038(3) -0.002(3) 0.004(2) 0.001(2)
 C11 0.033(3) 0.034(3) 0.032(3) 0.006(3) -0.006(2) 0.004(2)
 C6 0.026(2) 0.033(3) 0.056(4) 0.012(3) -0.001(3) -0.001(2)
 C2 0.041(3) 0.039(4) 0.059(4) -0.018(3) -0.006(3) -0.008(3)
 C13 0.034(2) 0.025(2) 0.046(3) 0.010(2) 0.001(3) 0.003(3)
 C15 0.036(3) 0.029(3) 0.044(3) -0.011(3) 0.010(2) -0.009(2)
 C3 0.031(3) 0.030(3) 0.057(4) -0.012(3) -0.004(3) -0.002(2)
 C22 0.027(2) 0.054(4) 0.041(3) -0.011(3) -0.005(3) 0.001(3)
 C14 0.035(3) 0.026(3) 0.060(4) 0.001(3) 0.009(3) 0.003(2)

_geom_special_details
;
 All esds (except the esd in the dihedral angle between two l.s. planes)
 are estimated using the full covariance matrix.  The cell esds are taken
 into account individually in the estimation of esds in distances, angles
 and torsion angles; correlations between esds in cell parameters are only
 used when they are defined by crystal symmetry.  An approximate (isotropic)
 treatment of cell esds is used for estimating esds involving l.s. planes.
;
loop_
  _geom_bond_atom_site_label_1
  _geom_bond_atom_site_label_2
  _geom_bond_distance
  _geom_bond_site_symmetry_2
  _geom_bond_publ_flag
 Br1 C19 1.866(4) . ?
 F1 C1 1.368(6) . ?
 O3 C18 1.383(5) . ?
 O3 C25 1.387(5) . ?
 O2 C9 1.215(5) . ?
 C19 C20 1.429(6) . ?
 C19 C18 1.350(6) . ?
 C20 C25 1.393(6) . ?
 C20 C21 1.395(6) . ?
 C4 C7 1.512(6) . ?
 C4 C5 1.405(6) . ?
 C4 C3 1.387(7) . ?
 C18 C8 1.508(6) . ?
 C17 C12 1.392(6) . ?
 C17 C16 1.382(7) . ?
 C17 C8 1.534(6) . ?
 C9 C8 1.550(7) . ?
 C9 C10 1.457(7) . ?
 C24 H24 0.9500 . ?
 C24 C25 1.378(7) . ?
 C24 C23 1.386(6) . ?
 C12 C11 1.449(7) . ?
 C12 C13 1.399(6) . ?
 C16 H16 0.9500 . ?
 C16 C15 1.381(7) . ?
 C8 C7 1.567(6) . ?
 C1 C6 1.355(7) . ?
 C1 C2 1.370(7) . ?
 C10 H10 0.9500 . ?
 C10 C11 1.336(6) . ?
 C7 H7A 0.9900 . ?
 C7 H7B 0.9900 . ?
 C23 H23 0.9500 . ?
 C23 C22 1.394(7) . ?
 C21 H21 0.9500 . ?
 C21 C22 1.374(7) . ?
 C5 H5 0.9500 . ?
 C5 C6 1.382(7) . ?
 C11 H11 0.9500 . ?
 C6 H6 0.9500 . ?
 C2 H2 0.9500 . ?
 C2 C3 1.378(7) . ?
 C13 H13 0.9500 . ?
 C13 C14 1.381(7) . ?
 C15 H15 0.9500 . ?
 C15 C14 1.375(7) . ?
 C3 H3 0.9500 . ?
 C22 H22 0.9500 . ?
 C14 H14 0.9500 . ?

loop_
  _geom_angle_atom_site_label_1
  _geom_angle_atom_site_label_2
  _geom_angle_atom_site_label_3
  _geom_angle
  _geom_angle_site_symmetry_1
  _geom_angle_site_symmetry_3
  _geom_angle_publ_flag
 C18 O3 C25 106.0(3) . . ?
 C20 C19 Br1 126.9(3) . . ?
 C18 C19 Br1 125.1(4) . . ?
 C18 C19 C20 108.0(4) . . ?
 C25 C20 C19 105.3(4) . . ?
 C25 C20 C21 119.0(5) . . ?
 C21 C20 C19 135.8(5) . . ?
 C5 C4 C7 121.4(4) . . ?
 C3 C4 C7 121.0(4) . . ?
 C3 C4 C5 117.5(4) . . ?
 O3 C18 C8 118.5(4) . . ?
 C19 C18 O3 110.6(4) . . ?
 C19 C18 C8 130.8(4) . . ?
 C12 C17 C8 119.9(4) . . ?
 C16 C17 C12 120.1(4) . . ?
 C16 C17 C8 120.1(4) . . ?
 O2 C9 C8 119.3(4) . . ?
 O2 C9 C10 121.9(5) . . ?
 C10 C9 C8 118.6(4) . . ?
 C25 C24 H24 122.3 . . ?
 C25 C24 C23 115.5(5) . . ?
 C23 C24 H24 122.3 . . ?
 C17 C12 C11 120.8(4) . . ?
 C17 C12 C13 118.8(5) . . ?
 C13 C12 C11 120.3(5) . . ?
 C17 C16 H16 119.7 . . ?
 C15 C16 C17 120.7(5) . . ?
 C15 C16 H16 119.7 . . ?
 C18 C8 C17 109.3(4) . . ?
 C18 C8 C9 107.5(3) . . ?
 C18 C8 C7 109.8(4) . . ?
 C17 C8 C9 113.9(4) . . ?
 C17 C8 C7 109.7(3) . . ?
 C9 C8 C7 106.4(4) . . ?
 F1 C1 C2 117.8(5) . . ?
 C6 C1 F1 119.2(5) . . ?
 C6 C1 C2 123.0(5) . . ?
 C9 C10 H10 119.5 . . ?
 C11 C10 C9 120.9(5) . . ?
 C11 C10 H10 119.5 . . ?
 O3 C25 C20 110.1(4) . . ?
 C24 C25 O3 125.7(4) . . ?
 C24 C25 C20 124.2(4) . . ?
 C4 C7 C8 112.9(4) . . ?
 C4 C7 H7A 109.0 . . ?
 C4 C7 H7B 109.0 . . ?
 C8 C7 H7A 109.0 . . ?
 C8 C7 H7B 109.0 . . ?
 H7A C7 H7B 107.8 . . ?
 C24 C23 H23 119.1 . . ?
 C24 C23 C22 121.9(5) . . ?
 C22 C23 H23 119.1 . . ?
 C20 C21 H21 121.0 . . ?
 C22 C21 C20 118.0(5) . . ?
 C22 C21 H21 121.0 . . ?
 C4 C5 H5 119.7 . . ?
 C6 C5 C4 120.6(5) . . ?
 C6 C5 H5 119.7 . . ?
 C12 C11 H11 118.3 . . ?
 C10 C11 C12 123.5(5) . . ?
 C10 C11 H11 118.3 . . ?
 C1 C6 C5 118.9(5) . . ?
 C1 C6 H6 120.5 . . ?
 C5 C6 H6 120.5 . . ?
 C1 C2 H2 121.1 . . ?
 C1 C2 C3 117.8(5) . . ?
 C3 C2 H2 121.1 . . ?
 C12 C13 H13 119.8 . . ?
 C14 C13 C12 120.3(5) . . ?
 C14 C13 H13 119.8 . . ?
 C16 C15 H15 120.2 . . ?
 C14 C15 C16 119.6(5) . . ?
 C14 C15 H15 120.2 . . ?
 C4 C3 H3 118.9 . . ?
 C2 C3 C4 122.1(4) . . ?
 C2 C3 H3 118.9 . . ?
 C23 C22 H22 119.2 . . ?
 C21 C22 C23 121.5(5) . . ?
 C21 C22 H22 119.2 . . ?
 C13 C14 H14 119.8 . . ?
 C15 C14 C13 120.5(5) . . ?
 C15 C14 H14 119.8 . . ?

loop_
  _geom_torsion_atom_site_label_1
  _geom_torsion_atom_site_label_2
  _geom_torsion_atom_site_label_3
  _geom_torsion_atom_site_label_4
  _geom_torsion
  _geom_torsion_site_symmetry_1
  _geom_torsion_site_symmetry_2
  _geom_torsion_site_symmetry_3
  _geom_torsion_site_symmetry_4
  _geom_torsion_publ_flag
 Br1 C19 C20 C25 -179.1(3) . . . . ?
 Br1 C19 C20 C21 0.8(8) . . . . ?
 Br1 C19 C18 O3 179.8(3) . . . . ?
 Br1 C19 C18 C8 0.1(7) . . . . ?
 F1 C1 C6 C5 179.4(5) . . . . ?
 F1 C1 C2 C3 -178.4(5) . . . . ?
 O3 C18 C8 C17 116.8(4) . . . . ?
 O3 C18 C8 C9 -119.1(4) . . . . ?
 O3 C18 C8 C7 -3.7(6) . . . . ?
 O2 C9 C8 C18 44.3(6) . . . . ?
 O2 C9 C8 C17 165.6(4) . . . . ?
 O2 C9 C8 C7 -73.4(5) . . . . ?
 O2 C9 C10 C11 -173.6(4) . . . . ?
 C19 C20 C25 O3 0.1(5) . . . . ?
 C19 C20 C25 C24 178.8(4) . . . . ?
 C19 C20 C21 C22 -178.9(5) . . . . ?
 C19 C18 C8 C17 -63.6(6) . . . . ?
 C19 C18 C8 C9 60.6(6) . . . . ?
 C19 C18 C8 C7 175.9(5) . . . . ?
 C20 C19 C18 O3 1.7(5) . . . . ?
 C20 C19 C18 C8 -177.9(5) . . . . ?
 C20 C21 C22 C23 -0.1(8) . . . . ?
 C4 C5 C6 C1 -0.5(8) . . . . ?
 C18 O3 C25 C20 0.9(5) . . . . ?
 C18 O3 C25 C24 -177.8(5) . . . . ?
 C18 C19 C20 C25 -1.1(5) . . . . ?
 C18 C19 C20 C21 178.8(5) . . . . ?
 C18 C8 C7 C4 -173.2(4) . . . . ?
 C17 C12 C11 C10 -5.3(8) . . . . ?
 C17 C12 C13 C14 1.5(7) . . . . ?
 C17 C16 C15 C14 2.4(7) . . . . ?
 C17 C8 C7 C4 66.6(5) . . . . ?
 C9 C8 C7 C4 -57.1(5) . . . . ?
 C9 C10 C11 C12 2.3(8) . . . . ?
 C24 C23 C22 C21 -0.8(8) . . . . ?
 C12 C17 C16 C15 -1.2(7) . . . . ?
 C12 C17 C8 C18 135.3(4) . . . . ?
 C12 C17 C8 C9 14.9(6) . . . . ?
 C12 C17 C8 C7 -104.2(5) . . . . ?
 C12 C13 C14 C15 -0.2(8) . . . . ?
 C16 C17 C12 C11 176.9(4) . . . . ?
 C16 C17 C12 C13 -0.8(7) . . . . ?
 C16 C17 C8 C18 -45.9(6) . . . . ?
 C16 C17 C8 C9 -166.2(4) . . . . ?
 C16 C17 C8 C7 74.6(5) . . . . ?
 C16 C15 C14 C13 -1.7(8) . . . . ?
 C8 C17 C12 C11 -4.3(7) . . . . ?
 C8 C17 C12 C13 178.0(4) . . . . ?
 C8 C17 C16 C15 180.0(4) . . . . ?
 C8 C9 C10 C11 9.7(7) . . . . ?
 C1 C2 C3 C4 -1.5(8) . . . . ?
 C10 C9 C8 C18 -138.9(4) . . . . ?
 C10 C9 C8 C17 -17.6(6) . . . . ?
 C10 C9 C8 C7 103.4(5) . . . . ?
 C25 O3 C18 C19 -1.6(5) . . . . ?
 C25 O3 C18 C8 178.1(4) . . . . ?
 C25 C20 C21 C22 1.0(7) . . . . ?
 C25 C24 C23 C22 0.6(7) . . . . ?
 C7 C4 C5 C6 179.3(5) . . . . ?
 C7 C4 C3 C2 -178.2(5) . . . . ?
 C23 C24 C25 O3 178.8(4) . . . . ?
 C23 C24 C25 C20 0.3(7) . . . . ?
 C21 C20 C25 O3 -179.9(4) . . . . ?
 C21 C20 C25 C24 -1.2(7) . . . . ?
 C5 C4 C7 C8 -89.9(5) . . . . ?
 C5 C4 C3 C2 1.8(8) . . . . ?
 C11 C12 C13 C14 -176.2(5) . . . . ?
 C6 C1 C2 C3 0.2(9) . . . . ?
 C2 C1 C6 C5 0.9(9) . . . . ?
 C13 C12 C11 C10 172.4(4) . . . . ?
 C3 C4 C7 C8 90.1(6) . . . . ?
 C3 C4 C5 C6 -0.8(8) . . . . ?

_shelx_res_file
;
TITL 20220922-pl-4304-200k-2_a.res in P2(1)2(1)2(1)
    20220922-pl-4304-200k-2.res
    created by SHELXL-2018/3 at 19:27:05 on 22-Sep-2022
REM Old TITL 20220922-Yan HL-PL-4304-200K-2_auto in P2(1)2(1)2(1)
REM SHELXT solution in P2(1)2(1)2(1): R1 0.112, Rweak 0.049, Alpha 0.008
REM <I/s> 0.955 for 21 systematic absences, Orientation as input
REM Flack x = 0.005 ( 0.008 ) from 1190 Parsons' quotients
REM Formula found by SHELXT: C25 O2 F Br
CELL 0.71073 9.2974 14.0554 15.0863 90 90 90
ZERR 4 0.0008 0.0013 0.0013 0 0 0
LATT -1
SYMM 0.5-X,-Y,0.5+Z
SYMM -X,0.5+Y,0.5-Z
SYMM 0.5+X,0.5-Y,-Z
SFAC C H Br F O
UNIT 100 64 4 4 8

L.S. 30
PLAN  5
SIZE 0.45 0.42 0.39
TEMP -73
CONF
BOND
list 4
fmap 2 53
MORE -1
BOND $H
ACTA
REM <olex2.extras>
REM <HklSrc "%.\\20220922-PL-4304-200K-2.hkl">
REM </olex2.extras>

WGHT    0.034300
FVAR       0.66624
BR1   3    0.749113    0.859816    0.665023    11.00000    0.05028    0.03554 =
         0.03691    0.01024    0.00117   -0.01129
F1    4   -0.054112    0.501364    0.517736    11.00000    0.04915    0.06154 =
         0.08309   -0.00095   -0.03309   -0.01634
O3    5    0.645974    0.647491    0.835309    11.00000    0.02489    0.02783 =
         0.02962    0.00674   -0.00254   -0.00400
O2    5    0.640948    0.606974    0.602290    11.00000    0.03361    0.03355 =
         0.03791   -0.00042    0.00266    0.00868
C19   1    0.733503    0.768481    0.754242    11.00000    0.02956    0.02381 =
         0.02856    0.00311    0.00375   -0.00106
C20   1    0.834553    0.750316    0.823602    11.00000    0.02467    0.02613 =
         0.02760   -0.00306    0.00099   -0.00082
C4    1    0.281967    0.574743    0.682281    11.00000    0.02304    0.02057 =
         0.03552    0.00417    0.00104   -0.00523
C18   1    0.624827    0.705394    0.762359    11.00000    0.02460    0.02531 =
         0.02272   -0.00224   -0.00335   -0.00284
C17   1    0.397348    0.779010    0.710218    11.00000    0.02013    0.02305 =
         0.02840    0.00304   -0.00099   -0.00601
C9    1    0.543674    0.663834    0.611571    11.00000    0.02448    0.02496 =
         0.03299   -0.00340   -0.00014   -0.00141
C24   1    0.841563    0.634127    0.944503    11.00000    0.03918    0.03051 =
         0.03013   -0.00145   -0.00038    0.00167
AFIX  43
H24   2    0.799293    0.582739    0.976040    11.00000   -1.20000
AFIX   0
C12   1    0.337069    0.815182    0.632771    11.00000    0.02628    0.02138 =
         0.03259    0.00216   -0.00080   -0.00316
C16   1    0.369323    0.822197    0.790678    11.00000    0.02962    0.02963 =
         0.03172    0.00162    0.00105   -0.00401
AFIX  43
H16   2    0.409291    0.796458    0.843438    11.00000   -1.20000
AFIX   0
C8    1    0.492574    0.689942    0.706289    11.00000    0.02439    0.02144 =
         0.02781   -0.00074   -0.00216    0.00209
C1    1    0.057003    0.526830    0.572254    11.00000    0.03310    0.03360 =
         0.05284    0.00651   -0.01326   -0.01332
C10   1    0.468014    0.704746    0.536108    11.00000    0.03722    0.04347 =
         0.02463   -0.00383   -0.00064    0.00489
AFIX  43
H10   2    0.488003    0.682047    0.478088    11.00000   -1.20000
AFIX   0
C25   1    0.776202    0.675266    0.872007    11.00000    0.02163    0.03005 =
         0.02536   -0.00601   -0.00302    0.00308
C7    1    0.406595    0.601864    0.741524    11.00000    0.02865    0.02018 =
         0.03284    0.00585   -0.00097   -0.00359
AFIX  23
H7A   2    0.472751    0.546946    0.746634    11.00000   -1.20000
H7B   2    0.369514    0.616347    0.801540    11.00000   -1.20000
AFIX   0
C23   1    0.973101    0.672812    0.968257    11.00000    0.03518    0.04982 =
         0.03109   -0.00762   -0.00935    0.01242
AFIX  43
H23   2    1.023482    0.646794    1.017387    11.00000   -1.20000
AFIX   0
C21   1    0.966285    0.788493    0.849922    11.00000    0.02880    0.03910 =
         0.03778   -0.00468    0.00079   -0.00527
AFIX  43
H21   2    1.008208    0.840352    0.818882    11.00000   -1.20000
AFIX   0
C5    1    0.144237    0.613700    0.694691    11.00000    0.03097    0.03082 =
         0.03822   -0.00164    0.00380    0.00064
AFIX  43
H5    2    0.128152    0.657522    0.741598    11.00000   -1.20000
AFIX   0
C11   1    0.370912    0.773740    0.547359    11.00000    0.03346    0.03442 =
         0.03210    0.00559   -0.00599    0.00384
AFIX  43
H11   2    0.321416    0.796861    0.496655    11.00000   -1.20000
AFIX   0
C6    1    0.031959    0.588858    0.639293    11.00000    0.02580    0.03297 =
         0.05597    0.01214   -0.00108   -0.00056
AFIX  43
H6    2   -0.061288    0.614843    0.648061    11.00000   -1.20000
AFIX   0
C2    1    0.188729    0.486292    0.557247    11.00000    0.04087    0.03903 =
         0.05918   -0.01798   -0.00604   -0.00772
AFIX  43
H2    2    0.203139    0.443137    0.509602    11.00000   -1.20000
AFIX   0
C13   1    0.247017    0.894730    0.638392    11.00000    0.03440    0.02454 =
         0.04565    0.00979    0.00086    0.00333
AFIX  43
H13   2    0.203222    0.919378    0.586338    11.00000   -1.20000
AFIX   0
C15   1    0.283781    0.902413    0.795169    11.00000    0.03609    0.02928 =
         0.04412   -0.01059    0.00988   -0.00881
AFIX  43
H15   2    0.268045    0.933137    0.850413    11.00000   -1.20000
AFIX   0
C3    1    0.299638    0.510203    0.613571    11.00000    0.03127    0.03041 =
         0.05749   -0.01180   -0.00422   -0.00199
AFIX  43
H3    2    0.391164    0.481569    0.605079    11.00000   -1.20000
AFIX   0
C22   1    1.033586    0.748828    0.922099    11.00000    0.02698    0.05447 =
         0.04100   -0.01071   -0.00512    0.00144
AFIX  43
H22   2    1.123453    0.773802    0.940985    11.00000   -1.20000
AFIX   0
C14   1    0.221526    0.937555    0.719238    11.00000    0.03468    0.02555 =
         0.05999    0.00076    0.00929    0.00282
AFIX  43
H14   2    0.160549    0.991681    0.722438    11.00000   -1.20000
AFIX   0
HKLF 4


REM  20220922-pl-4304-200k-2_a.res in P2(1)2(1)2(1)
REM wR2 = 0.0959, GooF = S = 1.042, Restrained GooF = 1.042 for all data
REM R1 = 0.0482 for 3479 Fo > 4sig(Fo) and 0.0718 for all 4465 data
REM 262 parameters refined using 0 restraints

END

WGHT      0.0343      0.0000

REM Highest difference peak  0.495,  deepest hole -0.692,  1-sigma level  0.073
Q1    1   0.7562  0.8207  0.7234  11.00000  0.05    0.50
Q2    1   0.7548  0.7783  0.6628  11.00000  0.05    0.47
Q3    1   0.7501  0.9001  0.7215  11.00000  0.05    0.46
Q4    1   0.7476  0.9435  0.6649  11.00000  0.05    0.39
Q5    1   0.7474  0.8216  0.6020  11.00000  0.05    0.35
;
_shelx_res_checksum                45221
_shelx_hkl_file
;
   0   0  -3    3.58    2.27
   0   0  -4 1422.49   33.80
   0   0  -5   11.79    4.87
   0   0  -6 4152.06   71.87
   0   0  -7    7.32    6.12
   0   0  -8  472.35   28.35
   0   0  -9    2.34    4.08
   0   0 -10 1158.32   51.01
   0   0 -11    3.11    5.25
   0   0 -12  387.13   33.29
   0   0 -13    8.59    7.52
   0   0 -14  182.69   25.89
   0   0 -15    0.41    7.94
   0   0 -16  124.81   24.16
   0   0 -17   12.38   10.64
   0   0 -18  168.59   30.25
   0   0 -19    5.18   11.20
   0   0 -20   27.84   15.76
   0  -1  -3 3217.69   44.35
   0   1   3 3222.35   44.34
   0  -1  -4 2555.72   45.72
   0   1   4 2604.78   44.70
   0   1   5  144.38   11.78
   0  -1  -5  139.13   11.98
   0  -1  -6  209.14   15.98
   0  -1  -7  418.88   25.07
   0   1  -8 2089.66   61.54
   0  -1  -8 2091.16   60.56
   0   1  -9  176.25   19.88
   0  -1  -9  188.21   19.48
   0  -1 -10  515.65   34.03
   0   1 -10  557.59   36.75
   0   1 -11   33.91   10.18
   0  -1 -11   34.29    9.99
   0   1 -12  270.37   29.18
   0  -1 -12  236.02   26.15
   0   1 -13   12.62    9.44
   0  -1 -13    6.85    5.91
   0   1 -14  313.74   34.81
   0  -1 -14  271.20   31.52
   0   1 -15  178.53   27.39
   0  -1 -15  197.57   28.36
   0   1 -16  120.94   23.72
   0  -1 -16  138.64   25.77
   0   1 -17   -0.89    7.01
   0  -1 -17   12.19   11.37
   0   1 -18  -14.09   13.80
   0  -1 -18    1.00   10.34
   0   1 -19  132.08   28.04
   0  -1 -19  114.60   25.70
   0  -1 -20   32.99   16.36
   0   1 -20   51.62   20.72
   0   2   2 2390.87   37.14
   0  -2  -2 2433.33   37.37
   0  -2  -3 1065.30   27.55
   0   2   3 1011.05   26.71
   0  -2  -4    6.40    2.86
   0   2   4    3.09    1.54
   0  -2  -5 4507.10   70.74
   0   2   5 4592.78   68.09
   0   2   6  195.79   15.02
   0  -2  -6  188.48   15.74
   0  -2  -7 2174.71   58.24
   0  -2  -8   47.42    9.85
   0  -2  -9   -0.66    4.62
   0  -2 -10  465.89   32.80
   0  -2 -11 1028.39   52.26
   0   2 -11 1118.33   56.37
   0   2 -12   15.03   10.99
   0  -2 -12    8.87    6.66
   0  -2 -13   64.52   15.53
   0   2 -13   73.06   17.25
   0   2 -14   19.79   11.54
   0  -2 -14   34.71   12.48
   0  -2 -15  272.48   33.35
   0   2 -15  225.25   31.94
   0   2 -16   56.77   18.11
   0  -2 -16   56.98   18.02
   0  -2 -17  205.75   31.58
   0   2 -17  221.00   34.12
   0  -2 -18    7.00   10.31
   0   2 -18   -1.75    9.23
   0   2 -19   50.69   17.36
   0  -2 -19   83.84   22.85
   0   2 -20  -10.94   11.93
   0  -2 -20  -10.97   10.52
   0  -3   0    2.57    1.74
   0   3   0    1.79    2.38
   0   3   0   -3.19    2.88
   0  -3   0    1.68    2.40
   0   3  -1 2563.89   41.82
   0   3   1 2468.45   41.60
   0  -3  -1 2437.61   45.42
   0  -3  -1 2314.30   42.50
   0   3  -1 2482.99   40.61
   0  -3   1 2257.24   44.68
   0  -3   1 2441.41   40.93
   0   3  -1 2474.56   28.69
   0   3   2 9561.75   85.24
   0  -3   2 9463.70   59.95
   0   3   2 9469.48   88.28
   0   3   3 9354.78   90.41
   0  -3  -3 9658.46   92.30
   0   3   4   69.67    8.27
   0  -3  -4   63.79    8.42
   0  -3  -5   35.34    6.43
   0   3   5   28.96    5.91
   0   3   6   65.11    9.02
   0  -3  -6   73.95   10.38
   0  -3  -7  344.78   24.08
   0  -3  -8 5283.27  102.03
   0  -3  -9  186.50   20.42
   0  -3 -10  719.54   42.15
   0  -3 -11  272.79   27.82
   0  -3 -12  198.10   25.77
   0   3 -12  231.98   28.88
   0  -3 -13  347.54   34.03
   0   3 -13  340.43   36.28
   0  -3 -14  449.20   41.28
   0   3 -14  512.25   46.06
   0   3 -15  229.93   33.20
   0  -3 -15  235.39   31.08
   0  -3 -16  252.32   33.45
   0   3 -16  282.54   37.80
   0  -3 -17   89.05   21.52
   0   3 -17   90.50   22.62
   0   3 -18   29.09   13.40
   0  -3 -18   40.41   16.02
   0   3 -19   55.24   19.43
   0  -3 -19   56.89   19.43
   0  -4   0 3870.18   61.44
   0  -4   0 3735.65   63.50
   0   4   0 3898.63   60.38
   0  -4   1  855.71   31.78
   0  -4   1  875.46   28.48
   0   4   1  934.57   28.63
   0  -4  -1  923.87   31.72
   0  -4  -1  856.49   30.41
   0   4  -1  984.87   29.74
   0   4  -1  926.74   29.23
   0   4  -1  936.40   20.76
   0   4   2 5263.80   73.34
   0   4  -2 5590.99   73.87
   0   4  -2 5169.35   68.61
   0   4  -2 5363.40   46.08
   0  -4   2 5139.60   54.21
   0  -4   2 4892.82   80.47
   0  -4   3    9.48    5.26
   0  -4   3    7.91    2.72
   0   4   3    5.05    2.11
   0   4   4 4832.29   75.35
   0  -4   4 4588.05   81.34
   0  -4  -5 1444.21   44.39
   0   4   5 1467.64   43.49
   0  -4  -6 4712.63   85.83
   0  -4  -7  134.02   15.86
   0  -4  -8  256.09   22.97
   0  -4  -9    8.26    5.61
   0  -4 -10  167.87   21.38
   0  -4 -11  411.36   34.39
   0  -4 -12  561.31   42.03
   0  -4 -13   58.58   14.63
   0  -4 -14  109.67   21.21
   0   4 -14  126.09   24.78
   0  -4 -15    2.63    7.48
   0   4 -15   32.72   16.69
   0   4 -16   99.46   23.07
   0  -4 -16  129.46   24.56
   0   4 -17    6.48   11.14
   0  -4 -17   13.32   11.94
   0  -4 -18  172.51   30.04
   0   4 -18  199.48   34.78
   0   4 -19   15.74   11.97
   0  -4 -19  -12.54    9.49
   0  -5   0    3.90    3.34
   0  -5   0    3.73    3.72
   0   5   0    4.16    3.41
   0  -5   1  239.68   19.15
   0   5  -1  281.06   12.74
   0  -5  -1  286.89   19.62
   0   5   1  279.37   17.58
   0  -5  -1  260.65   18.96
   0  -5   1  267.68   17.82
   0   5  -1  267.22   17.74
   0   5  -1  301.67   17.91
   0   5  -2  252.83   11.24
   0   5  -2  286.75   18.18
   0  -5   2  245.02   20.32
   0   5  -2  276.76   17.73
   0  -5  -2  300.33   21.08
   0   5   2  262.36   17.69
   0  -5   3 3767.44   80.41
   0  -5   3 3813.46   50.81
   0   5   3 3597.42   67.21
   0   5  -3 3708.39   63.82
   0  -5   4  104.66    8.50
   0  -5   4  107.38   15.19
   0   5   4  109.92   12.29
   0  -5   5   15.40    9.14
   0  -5  -6  133.90   15.09
   0  -5  -7 1189.36   47.37
   0  -5  -8  580.41   35.05
   0  -5  -9  951.21   48.63
   0  -5 -10  190.29   22.70
   0  -5 -11  426.12   35.49
   0  -5 -12   -6.41    7.97
   0  -5 -13  363.76   36.36
   0  -5 -14   44.26   12.93
   0  -5 -15  340.65   38.37
   0   5 -15  355.98   42.82
   0   5 -16   16.33   14.16
   0  -5 -16   -9.67   12.10
   0  -5 -17   45.29   16.24
   0   5 -17   74.91   24.09
   0   5 -18   23.50   15.67
   0  -5 -18   20.99   12.80
   0   5 -19   23.27   15.79
   0  -6   0 1470.11   50.80
   0   6  -1  132.33    9.58
   0   6  -1  119.92   13.19
   0  -6   1  132.96   14.00
   0  -6   1   92.61   12.84
   0  -6  -1  108.13   13.81
   0  -6   2  880.86   42.76
   0   6  -2  927.86   35.55
   0   6  -2  886.94   22.60
   0  -6  -2  829.20   36.87
   0   6  -3    3.17    3.71
   0  -6   3    5.04    8.53
   0   6  -4  519.14   26.24
   0  -6   4  548.71   34.23
   0  -6   4  527.16   20.83
   0  -6   5 1047.77   29.65
   0   6  -5 1184.13   39.41
   0  -6   5 1097.22   49.44
   0  -6   6 1335.49   55.19
   0  -6   6 1319.62   34.32
   0  -6   7  974.30   48.06
   0  -6  -8   16.08    7.21
   0  -6  -9   15.05    8.81
   0  -6 -10  179.64   22.96
   0  -6 -11  332.68   32.46
   0  -6 -12   16.16    9.17
   0  -6 -13  425.26   39.56
   0  -6 -14   -5.13    7.95
   0  -6 -15    8.78    8.96
   0  -6 -16  102.58   22.59
   0   6 -16  105.48   25.89
   0   6 -17   79.90   23.39
   0  -6 -17   56.62   17.99
   0   6 -18  132.19   29.68
   0  -6 -18  124.46   25.80
   0  -7   0    5.86    5.59
   0   7  -1   69.93   11.00
   0   7  -1   58.33    6.94
   0  -7  -1   61.11   11.93
   0  -7   1   49.89    8.88
   0   7  -2 2817.21   43.89
   0  -7  -2 2817.03   74.70
   0   7  -2 2920.78   68.92
   0  -7   3  203.30   23.25
   0   7  -3  199.89   11.54
   0   7  -3  184.97   17.25
   0   7  -4 3861.80   77.21
   0  -7   4 4408.94  106.84
   0   7  -5   37.91    8.80
   0  -7   5   30.44   11.44
   0  -7   5   23.55    5.05
   0  -7   6   73.80   15.18
   0  -7   6  100.92    9.94
   0   7  -6  111.90   14.13
   0  -7   7  107.94   10.38
   0  -7   7  126.91   20.30
   0  -7   8 2670.39   55.03
   0  -7   8 2730.48   87.55
   0  -7   9    5.28    9.31
   0  -7 -10 1453.32   65.98
   0  -7  10 1449.38   66.52
   0  -7 -11   15.90    9.56
   0  -7  11   23.16   12.36
   0  -7 -12   22.30   10.74
   0  -7 -13    8.34    6.61
   0  -7 -14  495.09   45.26
   0  -7 -15   15.61    8.99
   0  -7 -16  142.39   26.10
   0  -7 -17    7.23   10.40
   0   7 -17    0.51   11.57
   0   7 -18   25.98   16.79
   0  -8   0 2322.63   77.53
   0  -8   1  269.95   27.72
   0   8  -1  242.55   14.94
   0  -8  -1  247.16   24.97
   0  -8  -2    4.40    6.11
   0   8  -2    9.39    6.20
   0  -8   2    8.07    9.48
   0   8  -2    7.69    2.83
   0   8  -3  106.07   13.94
   0   8  -3  110.33    8.90
   0  -8   3  109.70   19.49
   0  -8   4  394.18   36.17
   0   8  -4  362.21   25.37
   0  -8   5  513.88   40.81
   0   8  -5  487.21   29.02
   0  -8   6  628.82   26.27
   0  -8   6  655.69   45.90
   0   8  -6  700.00   35.03
   0  -8   7  228.01   15.67
   0  -8   7  235.77   27.98
   0   8  -7  260.08   21.82
   0  -8   8  516.92   24.12
   0  -8   8  522.09   41.59
   0  -8   9    4.35    8.10
   0  -8   9    4.06    3.42
   0  -8  10  159.64   14.77
   0  -8  10  145.15   22.95
   0  -8  11  318.84   34.58
   0  -8  12  953.15   59.45
   0  -8  13  237.31   31.77
   0  -8 -14  197.31   29.32
   0  -8  14  228.36   31.40
   0  -8 -15   14.74   10.82
   0  -8  15   -0.22   12.12
   0  -8  16   21.65   14.52
   0  -8 -16   -7.01   11.13
   0  -8 -17   63.35   18.99
   0  -9   0   -0.58    7.36
   0  -9  -1    7.43    6.79
   0  -9   1   26.27   13.21
   0   9  -1   15.69    4.09
   0   9  -2  523.48   21.23
   0  -9  -2  550.32   39.04
   0   9  -2  587.44   35.10
   0  -9   2  597.07   44.80
   0   9  -3  790.33   40.84
   0   9  -3  749.42   24.06
   0   9  -4    1.78    5.92
   0  -9   4   36.60   13.58
   0   9  -5  160.93   18.39
   0  -9   5  201.37   28.29
   0  -9   6   77.80   19.29
   0   9  -6   82.64   14.16
   0   9  -7  375.60   27.61
   0  -9   7  401.43   22.26
   0  -9   7  411.87   40.86
   0  -9   8  120.89   21.44
   0  -9   8  125.50   12.36
   0   9  -8  169.30   19.17
   0  -9   9  338.49   35.33
   0   9  -9  465.67   30.61
   0   9 -10   72.45   12.91
   0  -9  10   47.80   15.85
   0   9 -11  117.10   16.61
   0  -9  11   92.19   20.63
   0  -9  12   12.91   12.81
   0  -9  13  137.96   25.31
   0  -9  14   83.18   20.85
   0  -9  15  254.67   35.96
   0  -9  16   -4.82    8.34
   0 -10   0    1.41    9.53
   0 -10   1  685.62   51.02
   0 -10  -1  615.64   46.37
   0 -10  -2  146.63   21.41
   0  10  -2  134.08   11.37
   0  10  -3    2.23    2.21
   0 -10   3   -0.59   13.83
   0  10  -3   -5.95    8.52
   0 -10   4  549.86   47.75
   0  10  -4  437.33   31.47
   0 -10   5  499.85   46.53
   0  10  -5  450.79   32.01
   0 -10   6  963.62   64.35
   0  10  -6  897.76   44.97
   0 -10   7  455.91   45.26
   0  10  -7  423.42   30.26
   0  10  -8  464.13   31.65
   0 -10   8  457.31   46.29
   0 -10   9   73.25   20.05
   0  10  -9   46.00   10.97
   0 -10  10  239.83   32.24
   0  10 -10  336.63   27.78
   0 -10  11   93.86   21.68
   0 -10  12  780.88   59.28
   0 -10  13  130.67   26.62
   0 -10  14   54.10   19.74
   0 -10  15   34.12   14.88
   0 -11   0   -1.42    9.82
   0 -11   1  165.62   28.42
   0 -11  -1  127.12   22.80
   0 -11   2 2221.46   99.70
   0 -11  -2 1897.38   83.58
   0 -11   3   -7.11   19.10
   0 -11   4 1342.96   78.78
   0  11  -4 1112.60   53.19
   0  11  -5   -4.63    8.95
   0 -11   5    7.38   13.70
   0  11  -6  426.15   32.27
   0 -11   6  498.24   50.14
   0  11  -7   39.70   10.78
   0 -11   7   42.02   18.75
   0  11  -8  210.54   22.85
   0 -11   8  262.41   37.36
   0 -11   9   61.05   21.77
   0  11  -9   30.42   10.04
   0 -11  10  379.44   44.98
   0 -11  11   35.71   19.45
   0 -11  12   15.82   14.23
   0 -11  13   59.88   18.94
   0 -11  14  124.30   26.08
   0 -12   0    0.68   12.68
   0 -12   1 1342.19   81.89
   0 -12  -1 1178.01   72.62
   0 -12   2  122.08   28.66
   0 -12  -2   66.59   16.31
   0 -12   3   34.20   21.61
   0 -12   4  -24.75   23.10
   0 -12   5   42.35   14.80
   0  12  -5   40.35    9.31
   0 -12   6   36.57   16.78
   0  12  -6   30.34    8.31
   0  12  -7   48.44   10.54
   0 -12   7   68.64   21.11
   0  12  -8  141.90   19.39
   0 -12   8  181.21   33.69
   0  12  -9    9.75    5.32
   0 -12   9   68.78   24.76
   0 -12  10   65.01   22.29
   0 -12  11  170.51   33.27
   0 -12  12  122.25   28.50
   0 -12  13  200.47   36.11
   0 -13   0   -5.74    9.97
   0 -13  -1   86.75   20.94
   0 -13   1   98.72   25.47
   0 -13  -2  119.28   23.41
   0 -13   2  155.53   33.21
   0 -13   3  441.05   54.43
   0 -13   4  162.86   34.68
   0 -13   5  711.62   66.88
   0 -13   6   89.78   22.36
   0  13  -7  -22.62   11.92
   0 -13   7  -10.96   17.57
   0 -13   8   29.83   18.50
   0  13  -8   12.94    5.68
   0 -13   9  380.23   50.31
   0 -13  10  112.52   29.45
   0 -13  11  138.67   31.55
   0 -13  12   11.41   15.55
   0 -14   0  344.20   46.09
   0 -14   1  -25.53   18.89
   0 -14  -1   13.73   14.10
   0 -14   2   77.57   25.22
   0 -14   3  102.65   31.64
   0 -14   4   23.57   17.35
   0 -14   5  273.38   41.72
   0 -14   6  634.55   66.94
   0 -14   7  -16.65   22.92
   0 -14   8  105.95   28.47
   0 -14   9   -0.82   12.00
   0 -14  10  305.79   47.16
   0 -14  11   16.56   19.13
   0 -15   0  -13.26   20.40
   0 -15   1   30.45   16.47
   0 -15  -1   31.39   13.68
   0 -15   2  282.94   47.32
   0 -15   3   96.11   32.97
   0 -15   4  356.70   55.68
   0 -15   5   38.40   23.83
   0 -15   6  -65.08   36.05
   0 -15   7  -33.45   30.92
   0 -15   8  -23.59   20.85
   0 -15   9   93.86   27.34
   0 -15  10  208.61   40.72
   0 -16   0  -14.50   18.59
   0 -16   1   43.95   22.66
   0 -16  -1   34.87   16.84
   0 -16   2   25.12   22.62
   0 -16   3   32.37   19.41
   0 -16   4   31.91   20.43
   0 -16   5  327.99   56.65
   0 -16   6   93.74   35.98
   0 -16   7   11.25   15.73
   0 -16   8  -22.07   21.51
   0 -17   0  -36.64   26.72
   0 -17   1   -8.61   21.27
   0 -17   2   16.90   21.97
   0 -17   3  158.39   41.00
   0 -17   4  170.04   42.52
   0 -17   5  143.92   39.45
   0 -18   0   -1.66   23.91
   0 -18   1    6.01   19.63
   1   0   2  757.35   20.75
  -1   0  -3 2736.77   46.53
   1   0   3 2780.53   46.56
  -1   0  -4 1532.06   39.17
  -1   0  -5    5.41    3.20
  -1   0  -6  327.45   21.53
   1   0  -6  318.61   18.57
  -1   0  -7  811.50   37.06
   1   0  -7  879.62   33.51
   1   0  -8  659.91   31.94
  -1   0  -8  612.92   34.94
  -1   0  -9   18.29    6.59
   1   0  -9   12.98    6.27
  -1   0 -10 1396.25   58.64
   1   0 -10 1349.21   53.16
   1   0 -11  198.62   22.44
  -1   0 -11  176.70   22.27
   1   0 -12  115.50   18.58
  -1   0 -12  115.08   19.03
   1   0 -13    1.28    6.43
  -1   0 -13    0.07    7.51
   1   0 -14  945.89   56.08
  -1   0 -14  909.61   57.69
   1   0 -15   30.40    9.89
  -1   0 -15   30.08   12.71
   1   0 -16   54.54   15.78
  -1   0 -16   43.39   14.53
   1   0 -17   87.01   19.55
  -1   0 -17   95.57   23.15
   1   0 -18  155.10   28.12
  -1   0 -18  141.44   29.82
   1   0 -19    3.09    7.95
  -1   0 -19    6.05   10.72
  -1  -1 -20    5.46   11.14
   1   1 -20   18.56   13.10
  -1  -1 -19  126.57   27.56
   1   1 -19  111.37   25.14
  -1  -1 -18   88.26   23.21
   1   1 -18   62.50   17.98
  -1  -1 -17  203.48   33.23
   1   1 -17  179.22   29.09
  -1  -1 -16   13.18   10.76
   1   1 -16   -5.63    9.84
  -1  -1 -15   41.74   15.38
   1   1 -15   47.71   13.42
   1   1 -14  194.53   26.09
  -1  -1 -14  208.49   28.67
  -1  -1 -13 1240.05   64.27
   1   1 -13 1283.73   63.64
   1   1 -12  797.60   47.20
  -1  -1 -12  806.69   49.34
   1   1 -11 1814.39   66.90
  -1  -1 -11 1688.07   67.07
   1   1 -10  298.44   25.67
  -1  -1 -10  273.87   25.62
  -1  -1  -9  424.55   30.81
  -1  -1  -8  637.54   35.07
  -1  -1  -7  911.05   39.24
  -1  -1  -6 1502.77   46.43
  -1  -1  -5 2581.52   56.19
  -1  -1  -4 1359.05   37.31
  -1  -1  -3  210.48   13.39
  -1  -1  -2 3346.33   41.05
  -1  -1  -2 3418.81   47.48
   1   1   2 3729.79   49.37
   1   1   3  204.94   13.09
   1  -1  -3  219.38    9.32
   1  -1  -4 1680.57   32.10
   1   1   4 1700.81   40.95
   1   1   5 2946.26   57.71
   1  -1  -5 2879.25   48.91
  -1   1  -5 2819.36   59.88
  -1   1  -6 1260.21   43.81
   1  -1  -6 1234.87   36.19
  -1   1  -7  671.80   34.72
   1  -1  -7  727.46   30.33
  -1   1  -8  667.57   36.72
   1  -1  -8  625.76   31.04
   1  -1  -9  423.60   27.77
  -1   1  -9  459.63   32.85
  -1   1 -10  336.62   30.04
   1  -1 -10  357.89   26.98
   1  -1 -11 1709.19   63.52
  -1   1 -11 1732.47   71.00
  -1   1 -12  785.44   49.94
   1  -1 -12  769.35   45.03
   1  -1 -13 1197.41   58.83
  -1   1 -13 1277.63   67.24
  -1   1 -14  174.44   26.68
   1  -1 -14  172.85   23.91
  -1   1 -15   28.06   12.38
   1  -1 -15   37.64   13.98
  -1   1 -16   -4.87   10.92
   1  -1 -16    2.79    8.38
  -1   1 -17  166.08   29.58
   1  -1 -17  187.65   29.29
   1  -1 -18  124.55   25.36
  -1   1 -18   92.50   23.38
   1  -1 -19  142.33   28.17
  -1   1 -19  148.80   30.31
  -1  -2 -20   37.59   16.95
   1   2 -20    8.48   12.23
  -1  -2 -19   44.09   15.87
   1   2 -19   50.99   18.72
   1   2 -18   11.23    9.76
  -1  -2 -18   15.71   12.74
   1   2 -17   71.64   20.08
  -1  -2 -17   60.88   18.38
  -1  -2 -16    7.80    9.48
   1   2 -16   18.91   11.67
  -1  -2 -15  436.13   42.95
   1   2 -15  463.01   43.70
  -1  -2 -14   99.04   20.70
   1   2 -14  101.01   19.55
   1   2 -13  271.17   30.77
  -1  -2 -13  261.34   30.37
   1   2 -12  134.42   21.11
  -1  -2 -12   99.07   18.25
  -1  -2 -11  496.84   37.78
  -1  -2 -10  151.73   20.59
  -1  -2  -9 3414.80   87.58
  -1  -2  -8  100.14   14.62
  -1  -2  -7  529.61   30.63
  -1   2   6  153.06   12.40
  -1  -2  -6  153.79   15.62
  -1  -2  -5 5803.22   88.22
  -1   2   5 5632.47   67.40
  -1   2   4   27.93    4.25
  -1  -2  -4   33.06    6.38
  -1  -2  -3 8782.54   91.27
  -1   2   3 8639.68   64.26
  -1  -2  -2  664.40   22.94
  -1   2   2  640.57   15.47
  -1  -2  -2  688.05   22.56
   1  -2   1 3441.58   45.59
   1  -2   1 3349.72   40.94
  -1  -2  -1 3420.97   48.58
  -1   2   1 3437.61   36.28
   1   2  -1 3448.91   45.21
   1  -2   0  109.52    6.68
   1   2   0  113.27    8.06
  -1   2   0  124.17    8.52
  -1   2   0  122.98    6.75
  -1  -2   0  115.78    8.40
   1  -2   0  134.59    9.29
   1   2   1 3014.07   44.27
   1   2   1 3009.21   45.20
  -1  -2   1 3026.17   45.49
   1   2   1 2988.96   45.78
  -1   2  -1 3020.79   40.50
   1   2   2  553.11   19.96
  -1  -2   2  590.19   22.06
   1   2   2  587.17   21.67
   1  -2  -3 8291.60   64.78
   1   2   3 8714.43   89.32
   1  -2  -4   51.35    6.07
   1   2   4   51.62    7.56
   1  -2  -5 5490.25   70.42
   1   2   5 5313.78   81.24
   1  -2  -6  149.38   13.15
   1  -2  -7  408.72   23.39
   1  -2  -8  140.19   15.35
  -1   2  -9 3688.66   93.88
   1  -2  -9 3653.80   82.04
   1  -2 -10  152.71   18.64
  -1   2 -10  183.01   23.23
   1  -2 -11  381.48   30.36
  -1   2 -11  407.91   35.89
  -1   2 -12   97.42   19.25
   1  -2 -12   92.78   17.74
   1  -2 -13  351.48   33.51
  -1   2 -13  332.73   35.70
   1  -2 -14   71.53   16.50
  -1   2 -14   81.54   18.90
  -1   2 -15  433.42   44.90
   1  -2 -15  463.83   41.90
  -1   2 -16    9.36   10.30
   1  -2 -16    2.52    7.32
  -1   2 -17   97.75   24.60
   1  -2 -17   74.98   19.35
  -1   2 -18   27.27   15.10
   1  -2 -18   22.74   13.02
  -1   2 -19   68.73   21.62
   1   3 -20   -6.85   12.58
  -1  -3 -20   -8.73   10.78
  -1  -3 -19   23.06   13.38
   1   3 -19   43.15   17.68
   1   3 -18   61.96   18.32
  -1  -3 -18   98.02   24.28
   1   3 -17  257.23   36.67
  -1  -3 -17  255.16   35.49
   1   3 -16  290.48   36.90
  -1  -3 -16  254.09   34.96
  -1  -3 -15   12.47    9.70
   1   3 -15   31.09   13.56
   1   3 -14  137.22   24.75
  -1  -3 -14   99.05   19.84
   1   3 -13  140.74   23.25
  -1  -3 -13  111.83   20.15
  -1  -3 -12 1410.03   67.62
  -1  -3 -11  133.48   20.64
  -1  -3 -10  292.29   28.29
  -1  -3  -9   90.77   15.31
  -1  -3  -8  439.06   31.02
  -1   3   7  729.57   30.03
  -1  -3  -7  711.11   37.13
  -1   3   6 3400.78   60.19
  -1  -3  -6 3471.68   76.08
  -1   3   5  314.29   16.59
  -1  -3  -5  307.11   21.32
  -1  -3  -4  243.89   17.75
  -1   3   4  234.62   13.40
  -1  -3  -3 5553.87   78.18
  -1  -3  -3 5519.13   77.36
  -1   3   3 5420.48   59.65
   1  -3   2 3533.58   52.12
   1  -3   2 3432.58   54.92
   1   3  -2 3589.02   56.02
  -1   3   2 3595.27   49.74
  -1  -3  -2 3470.24   58.93
   1  -3   2 3410.91   40.91
   1   3  -1 3895.63   54.59
   1  -3   1 3817.66   47.14
  -1   3   1 3890.58   47.07
  -1  -3  -1 3789.38   57.82
  -1  -3  -1 3821.30   59.43
   1  -3   1 3736.23   53.90
  -1  -3   0  371.73   18.20
   1   3   0  406.50   19.11
  -1   3   0  388.72   14.73
  -1   3   0  417.58   17.19
   1   3   0  383.90   16.91
   1  -3   0  351.27   15.43
  -1  -3   1 3192.05   55.15
   1   3   1 3292.82   52.50
  -1   3  -1 3316.87   45.78
   1   3   1 3271.99   55.09
   1  -3  -1 3220.64   46.24
  -1  -3   2 3924.36   66.36
   1   3   2 3946.39   61.36
   1   3   2 4136.87   63.03
   1   3   3 5481.34   78.51
  -1  -3   3 5630.62   82.11
   1   3   4  133.44   12.70
   1  -3  -4  133.27   10.55
   1  -3  -5  391.28   20.04
   1  -3  -6 3147.03   62.22
   1  -3  -7  865.20   36.22
   1  -3  -8  597.84   32.02
   1  -3  -9   88.10   13.82
   1  -3 -10  282.61   25.25
   1  -3 -11  110.23   17.22
  -1   3 -11  123.96   21.84
   1  -3 -12 1407.16   63.80
  -1   3 -12 1478.13   72.57
   1  -3 -13  189.82   24.36
  -1   3 -13  217.63   30.42
   1  -3 -14   86.10   17.56
  -1   3 -14   98.63   21.68
   1  -3 -15   20.45   10.39
  -1   3 -15   -0.39    8.23
  -1   3 -16  315.87   41.62
   1  -3 -16  353.63   38.22
   1  -3 -17  244.44   32.71
  -1   3 -17  260.16   39.27
   1  -3 -18  119.01   24.92
  -1   3 -18   73.58   22.17
  -1   3 -19   54.48   20.64
   1   4 -19   35.07   16.04
  -1  -4 -19   37.94   16.95
   1   4 -18   12.90   12.19
  -1  -4 -18   18.73   11.67
  -1  -4 -17   -0.39    7.17
   1   4 -17   21.75   14.16
  -1  -4 -16  330.47   39.38
   1   4 -16  345.77   41.74
  -1  -4 -15  130.57   24.45
   1   4 -15  160.44   28.46
  -1  -4 -14  378.21   39.36
  -1  -4 -13  253.49   30.66
  -1  -4 -12    7.05    6.53
  -1  -4 -11   76.32   16.37
  -1  -4 -10  761.91   45.99
  -1  -4  -9  120.13   17.75
  -1  -4  -8  322.21   27.34
  -1  -4  -7  159.11   18.02
  -1   4   7  161.93   14.73
  -1   4   6   84.51    9.87
  -1  -4  -6   82.91   12.49
  -1   4   5   34.43    6.15
  -1  -4  -5   32.63    8.19
  -1   4   4 2270.81   46.37
  -1  -4  -4 2248.10   56.60
  -1   4   3 1140.57   34.13
  -1  -4  -3 1131.17   38.75
  -1   4   3 1084.94   30.65
   1  -4   3 1080.93   36.72
   1  -4   3 1104.70   31.95
   1  -4   2 4490.24   57.39
   1  -4   2 4351.79   70.74
   1   4  -2 4783.62   70.00
  -1   4   2 4658.02   63.77
   1  -4   2 4420.32   63.61
  -1  -4  -2 4539.40   75.29
  -1   4   1  663.03   22.76
  -1  -4  -1  610.34   27.06
  -1  -4  -1  625.26   26.89
   1   4  -1  692.60   27.81
   1   4  -1  662.72   25.28
   1  -4   1  670.71   26.32
   1  -4   1  664.71   23.51
   1  -4   1  587.32   25.62
   1  -4   0  234.11   14.80
  -1   4   0  240.46   13.78
  -1  -4   0  232.10   16.78
  -1   4   0  245.39   14.30
   1   4   0  232.66   14.84
   1   4   0  245.43   16.84
   1   4   1  717.38   29.06
   1   4   1  705.28   26.78
  -1  -4   1  675.68   29.12
  -1   4  -1  778.99   25.52
  -1   4  -1  718.58   22.78
   1  -4  -1  723.47   26.10
   1   4   2 4665.99   73.45
   1   4   2 4502.10   73.62
  -1  -4   2 4519.20   80.77
   1   4   3  905.00   34.28
  -1   4  -3  935.86   24.64
  -1  -4   3  915.01   37.33
  -1  -4   4 2029.00   57.14
  -1   4  -4 1978.62   35.70
  -1  -4   5   28.92    8.81
   1  -4  -5   17.98    4.87
   1  -4  -6  103.03   11.63
   1  -4  -7  133.29   14.10
   1  -4  -8  352.91   25.36
   1  -4  -9  167.08   18.22
   1  -4 -10  701.22   40.42
   1  -4 -11   57.61   13.68
   1  -4 -12   16.89    7.64
   1  -4 -13  281.87   30.31
  -1   4 -13  327.24   37.55
   1  -4 -14  366.65   36.35
  -1   4 -14  433.42   45.43
  -1   4 -15  131.97   26.84
   1  -4 -15  121.93   22.16
  -1   4 -16  356.54   44.59
   1  -4 -16  321.74   36.52
  -1   4 -17   -0.46   11.08
   1  -4 -17    2.33    6.97
  -1   4 -18    7.24   10.60
  -1   4 -19   58.71   21.28
   1   5 -19  110.86   27.27
  -1  -5 -19  117.92   26.87
   1   5 -18   12.85   13.21
  -1  -5 -18    9.05    9.15
  -1  -5 -17  467.28   49.04
   1   5 -17  524.76   54.10
   1   5 -16   15.70   13.13
  -1  -5 -16    2.68    8.15
  -1  -5 -15   25.31   12.03
  -1  -5 -14   31.65   13.81
  -1  -5 -13  305.56   34.43
  -1  -5 -12   59.72   15.61
  -1  -5 -11  769.45   48.92
  -1  -5 -10  150.22   21.59
  -1  -5  -9    3.70    5.32
  -1  -5  -8   68.00   13.77
  -1  -5  -7 1993.57   65.00
  -1  -5  -6 1005.47   44.71
  -1   5   6 1033.62   37.64
   1  -5   5 2568.41   53.60
  -1  -5  -5 2605.70   67.41
  -1   5   5 2644.87   57.86
   1  -5   4  413.42   26.59
   1  -5   4  438.91   21.94
  -1   5   4  464.60   23.02
   1  -5   3  785.00   35.14
   1  -5   3  840.17   29.90
  -1   5   3  873.34   32.62
   1  -5   2  889.20   36.61
   1   5  -2  897.51   35.07
   1  -5   2  915.78   32.10
   1  -5   2  877.23   29.68
  -1   5   2  929.71   31.51
   1  -5   1 4547.98   80.22
   1  -5   1 4735.47   72.86
  -1   5   1 4864.06   68.02
  -1  -5  -1 4594.98   79.62
   1   5  -1 4881.92   81.67
  -1  -5  -1 4549.02   83.24
   1  -5   0  317.41   20.46
   1   5   0  335.07   22.08
  -1   5   0  349.94   18.38
  -1   5   0  338.66   18.14
   1  -5   0  343.55   20.91
  -1  -5   0  325.06   21.16
   1   5   0  345.92   19.85
  -1  -5   0  316.83   21.91
  -1   5  -1 5177.27   65.38
  -1   5  -1 5319.64   73.17
   1   5   1 5118.79   85.38
  -1  -5   1 4915.08   90.30
   1  -5  -1 4867.06   78.69
  -1  -5   2  889.58   40.37
  -1   5  -2  892.80   26.67
  -1  -5   3  833.95   40.07
  -1   5  -3  801.58   26.79
  -1   5  -4  501.86   20.89
  -1  -5   4  520.45   31.96
  -1  -5   5 2832.00   76.00
  -1   5  -5 2684.01   47.95
  -1  -5   6 1105.98   48.46
  -1  -5   7 1950.03   65.60
   1  -5  -7 2038.61   58.84
   1  -5  -8   58.33   11.29
   1  -5  -9    6.97    4.01
   1  -5 -10  143.12   18.52
   1  -5 -11  788.34   45.91
   1  -5 -12   43.73   12.33
   1  -5 -13  455.45   38.50
  -1   5 -14   34.44   15.13
   1  -5 -14   43.01   14.42
  -1   5 -15   22.14   14.76
   1  -5 -15   16.15    9.91
  -1   5 -16  -13.50   12.27
   1  -5 -16    1.11    7.43
   1  -5 -17  413.42   42.54
  -1   5 -17  518.97   56.28
  -1   5 -18   -2.07   13.07
  -1  -6 -19   71.85   21.78
   1   6 -18   29.99   17.31
  -1  -6 -18   22.45   13.83
   1   6 -17   36.10   17.12
  -1  -6 -17   31.59   14.36
  -1  -6 -16   47.03   16.54
  -1  -6 -15  187.80   29.52
  -1  -6 -14  267.37   34.86
  -1  -6 -13  136.11   23.66
  -1  -6 -12    0.74    6.92
  -1  -6 -11   90.30   18.68
  -1  -6 -10  277.07   29.39
  -1  -6  -9 1780.74   70.28
  -1  -6  -8  502.67   35.96
  -1  -6  -7  134.29   18.15
   1  -6   6  351.68   21.27
   1  -6   6  361.61   28.06
   1  -6   5 2604.97   56.25
   1  -6   5 2640.11   73.39
  -1   6   4 2158.48   53.79
   1  -6   4 2187.17   65.64
   1  -6   4 2127.34   50.30
   1  -6   3 2507.26   56.73
   1  -6   3 2624.95   72.42
   1   6  -3 2539.59   63.08
   1  -6   2  257.73   22.26
   1  -6   2  275.48   19.00
   1   6  -2  258.02    9.26
  -1  -6  -2  237.78   21.12
   1   6  -2  271.44   21.50
  -1  -6  -1 1398.84   50.74
   1  -6   1 1479.31   45.33
   1  -6   1 1365.88   48.90
   1   6  -1 1459.87   48.63
   1   6   0    9.93    4.68
  -1  -6   0    6.44    4.65
  -1   6   0   18.48    4.84
   1  -6   0   13.82    6.54
   1  -6   0   10.46    4.70
   1  -6  -1 1247.63   44.34
   1   6   1 1287.93   47.10
  -1  -6   1 1203.48   49.23
  -1   6  -1 1320.02   35.09
  -1   6  -2  317.03   16.43
   1  -6  -2  298.14   21.06
  -1  -6   2  319.69   25.66
  -1   6  -3 2473.03   52.87
  -1  -6   3 2793.93   80.33
  -1   6  -4 2240.20   49.78
  -1  -6   4 2469.55   76.88
  -1  -6   5 2901.13   32.70
  -1   6  -5 2913.74   56.30
  -1   6  -6  391.35   20.62
  -1  -6   6  372.57   31.45
  -1  -6   6  341.87   12.91
  -1   6  -7  217.89   15.57
  -1  -6   7  192.37   22.64
  -1  -6   8  521.45   37.98
  -1  -6   9 1646.14   67.25
   1  -6  -9 1605.16   61.40
   1  -6 -10  256.04   25.84
   1  -6 -11   89.19   16.36
   1  -6 -12   12.43    8.06
   1  -6 -13  174.69   24.29
   1  -6 -14  225.80   29.16
  -1   6 -15  239.18   36.89
   1  -6 -15  184.68   26.20
   1  -6 -16   37.49   12.97
  -1   6 -16   54.48   20.44
  -1   6 -17   62.45   23.40
  -1   6 -18    2.55   10.19
  -1  -7 -19   11.79    9.31
   1   7 -18  170.08   33.23
  -1  -7 -18  123.40   27.09
  -1  -7 -17   18.69   12.81
  -1  -7 -16  163.69   29.08
  -1  -7 -15   11.29    8.79
  -1  -7 -14   73.50   19.14
  -1  -7 -13  101.52   21.67
  -1  -7 -12  336.83   36.51
  -1  -7 -11   44.31   13.06
  -1  -7 -10  298.88   31.69
   1  -7   9   84.93   17.01
  -1  -7  -9   96.06   18.33
   1  -7   8  235.91   25.77
   1  -7   8  233.14   18.90
   1  -7   7    4.69    4.65
   1  -7   7    9.14    8.84
   1  -7   6  865.25   46.29
   1  -7   6  855.65   33.97
   1  -7   5  304.78   27.34
   1  -7   5  283.55   19.47
   1  -7   4  663.95   30.62
   1  -7   4  676.68   42.02
   1   7  -4  706.78   35.98
   1   7  -3  161.31   17.80
   1  -7   3  174.57   20.50
   1  -7   3  155.77   15.17
   1  -7   2  780.16   42.29
   1   7  -2  709.50   17.73
  -1  -7  -2  676.38   38.11
   1   7  -2  731.97   36.15
   1  -7   1   12.66    5.02
   1   7  -1   16.84    7.06
  -1  -7  -1   12.64    6.57
   1  -7   0 3290.21   80.99
  -1  -7   0 3376.37   88.30
   1   7   1   14.78    7.81
  -1   7  -1   22.54    5.14
  -1  -7   1   28.63    9.91
   1  -7  -1   16.74    6.28
  -1  -7   2  740.01   43.15
  -1   7  -2  734.13   26.35
   1  -7  -2  684.91   35.71
  -1   7  -3  143.87   11.70
  -1  -7   3  165.49   21.59
  -1  -7   4  563.76   41.34
  -1   7  -4  520.08   26.47
  -1  -7   5  272.67   29.53
  -1   7  -5  231.19   17.48
  -1  -7   6 1094.83   56.00
  -1   7  -6 1007.91   36.01
  -1  -7   6 1003.47   21.87
  -1  -7   7    0.16    6.80
  -1  -7   7    2.78    2.13
  -1   7  -7    4.63    4.49
  -1  -7   8  337.92   32.97
  -1  -7   8  310.30   14.99
  -1   7  -8  376.69   22.18
  -1  -7   9  102.41   19.57
  -1   7  -9  115.41   12.90
  -1  -7  10  387.10   36.07
  -1  -7  11   66.13   17.16
  -1  -7  12  266.88   31.88
   1  -7 -12  276.18   29.82
  -1  -7  13  116.91   22.58
   1  -7 -13  130.77   22.12
   1  -7 -14   31.52   12.31
  -1  -7  14   37.33   15.31
  -1  -7  15    7.55   10.23
   1  -7 -15   23.10   12.07
  -1   7 -16  193.94   34.94
  -1  -7  16  182.72   30.30
  -1  -7  17    6.71   11.99
  -1   7 -17   36.19   18.61
  -1  -8 -18   13.17   13.15
  -1  -8 -17   19.41   14.94
  -1  -8 -16   42.00   16.08
   1  -8  15  164.85   27.45
  -1  -8 -15  154.59   28.90
   1  -8  14  198.37   29.78
  -1  -8 -14  213.22   32.76
   1  -8  13  165.02   26.52
  -1  -8 -13  148.80   26.76
   1  -8  12   29.57   13.81
  -1  -8 -12   14.18   10.43
   1  -8  11   14.24    6.37
   1  -8  11   27.77   14.62
   1  -8  10  125.49   15.06
   1  -8  10  112.28   20.64
   1  -8   9  615.55   44.18
   1  -8   9  638.27   32.56
   1  -8   8  313.86   21.93
   1  -8   8  321.26   31.55
   1  -8   7  611.62   42.95
   1  -8   7  610.01   30.34
   1   8  -6  192.22   21.07
   1  -8   6  154.69   15.67
   1  -8   6  167.42   22.08
   1  -8   5  136.14   14.78
   1  -8   5  151.09   23.48
   1   8  -5  168.30   19.17
   1   8  -4 1160.20   48.18
   1  -8   4 1122.74   56.99
   1  -8   4 1187.49   45.38
   1   8  -3 1510.66   54.84
   1   8  -3 1515.53   24.67
   1  -8   2  837.52   48.04
   1   8  -2  757.75   20.40
   1   8  -2  800.87   40.79
  -1  -8  -2  757.32   43.24
   1   8  -1 1308.99   53.39
  -1  -8  -1 1296.97   58.15
   1  -8   1 1393.70   59.46
   1  -8   0   24.28    9.22
   1   8   0   24.38    9.15
  -1  -8   0   22.44    9.19
   1  -8  -1 1161.04   52.64
  -1  -8   1 1211.96   58.07
   1  -8  -2  830.13   43.36
  -1   8  -2  822.66   28.95
  -1  -8   2  883.71   51.55
  -1  -8   3 1684.48   74.32
  -1   8  -3 1465.74   37.78
  -1  -8   4 1028.79   59.69
  -1   8  -4  893.43   37.96
  -1   8  -5   70.97   10.45
  -1  -8   5   93.85   19.57
  -1  -8   6  194.30   28.06
  -1   8  -6  139.71   14.80
  -1  -8   7  609.47   46.52
  -1   8  -7  594.64   30.07
  -1  -8   8  391.17   36.46
  -1   8  -8  398.02   24.14
  -1  -8   8  364.76   15.04
  -1  -8   9  567.77   20.62
  -1  -8   9  618.98   45.95
  -1   8  -9  665.05   31.22
  -1   8 -10  217.80   18.41
  -1  -8  10  181.52   27.04
  -1  -8  11    6.52    9.11
  -1  -8  12   20.04   12.81
  -1  -8  13  187.04   28.52
  -1  -8  14  214.91   31.30
  -1  -8  15  189.55   29.94
  -1  -8  16   67.68   21.19
  -1   8 -17   16.42   15.85
   1  -9  16   34.17   15.88
   1  -9  15    6.41   10.58
   1  -9  14   16.09   12.76
   1  -9  13  241.87   32.38
   1  -9  12    2.98    9.61
   1  -9  11  708.57   51.63
   1  -9  10   10.21    9.26
   1  -9  10   11.97    5.52
   1  -9   9    6.42    9.38
   1  -9   9    5.73    4.64
   1   9  -8   42.26   13.05
   1  -9   8   31.10   13.24
   1  -9   8   24.45    6.88
   1  -9   7 1835.56   79.29
   1  -9   7 1843.32   55.48
   1   9  -6   68.65   14.44
   1  -9   6   52.10   18.91
   1  -9   6   30.00    7.73
   1  -9   5 1807.64   77.80
   1   9  -5 1791.97   62.71
   1   9  -4   31.27   10.23
   1  -9   4   24.01   10.85
   1   9  -3   18.80    3.07
   1   9  -3   18.54    7.95
   1  -9   3   22.80   12.59
   1  -9   2  158.75   21.99
  -1  -9  -2  119.50   18.13
   1   9  -2  138.06   17.74
   1   9  -2  133.95    9.24
  -1  -9  -1 4036.21  111.42
   1   9  -1 4061.11   99.63
   1   9  -1 4016.03   60.39
  -1  -9   0   30.55    9.58
   1  -9   0   49.14   12.48
   1   9   0   35.35    9.88
   1  -9  -1 3779.94  102.59
  -1  -9   1 3908.41  113.50
   1  -9  -2  120.44   17.08
  -1  -9   2  124.02   22.15
  -1  -9   3   17.78    8.50
  -1  -9   4   -5.85   14.00
  -1  -9   5 2114.14   91.89
  -1   9  -5 1814.17   57.30
  -1  -9   6   50.94   18.82
  -1   9  -6   30.46    7.79
  -1   9  -7 1882.83   57.45
  -1  -9   7 2173.31   92.68
  -1   9  -8   22.90    6.80
  -1  -9   8   32.52   17.07
  -1  -9   9    3.21   10.12
  -1   9  -9    3.38    3.71
  -1   9 -10   15.73    6.44
  -1  -9  10    1.94   10.29
  -1  -9  11  724.27   54.76
  -1  -9  12   13.86   13.50
  -1  -9  13  277.99   35.76
  -1  -9  14   26.58   13.88
  -1  -9  15  -16.94   13.18
  -1  -9  16   37.24   14.98
   1 -10  15  126.14   26.45
   1 -10  14  126.48   25.13
   1 -10  13   42.29   17.10
   1 -10  12  103.83   23.35
   1 -10  11  105.09   22.76
   1  10 -11  156.22   21.38
   1  10 -10   99.42   17.58
   1 -10  10   65.15   17.60
   1  10  -9  346.96   29.93
   1 -10   9  288.00   34.51
   1 -10   8  597.01   32.33
   1  10  -8  705.98   41.89
   1 -10   8  668.23   52.65
   1 -10   7  138.46   16.66
   1  10  -7  164.45   21.30
   1 -10   7  141.64   26.32
   1 -10   6  176.36   27.88
   1  10  -6  195.53   22.54
   1  10  -5  242.56   25.29
   1 -10   5  259.86   33.48
   1  10  -4  330.38   29.40
   1 -10   4  372.85   38.87
   1  10  -3  277.64   12.42
   1 -10   3  340.04   35.87
   1  10  -3  306.85   28.55
  -1 -10  -2  666.33   47.37
   1  10  -2  710.42   42.78
   1  10  -2  636.61   21.52
   1  10  -1   92.02    9.46
  -1 -10  -1   89.89   18.58
   1  10  -1   89.79   16.28
   1 -10   1  113.42   22.26
   1 -10   0    7.89    8.12
  -1 -10   0   14.75    9.38
   1 -10  -1  134.36   21.42
  -1 -10   1  165.76   26.59
  -1 -10   2  849.57   59.61
   1 -10  -2  670.33   45.20
  -1 -10   3  380.01   40.26
  -1 -10   4  382.09   40.46
  -1 -10   5  344.77   39.34
  -1  10  -6  160.54   17.69
  -1 -10   6  189.32   31.42
  -1  10  -7   86.78   12.74
  -1 -10   7  120.91   27.63
  -1 -10   8  862.68   63.28
  -1  10  -8  732.06   37.48
  -1  10  -9  352.65   25.59
  -1 -10   9  399.55   45.98
  -1 -10  10  155.83   30.05
  -1 -10  11  108.96   23.08
  -1 -10  12   98.25   22.20
  -1 -10  13   18.64   14.36
  -1 -10  14  164.10   30.70
  -1 -10  15  140.14   27.54
   1 -11  14   18.74   13.71
   1 -11  13   19.42   14.67
   1 -11  12  280.95   37.05
   1  11 -11   45.72   12.26
   1 -11  11   15.00   12.81
   1 -11  10  133.35   28.57
   1  11 -10  112.74   19.24
   1  11  -9   86.50   15.80
   1 -11   9   89.11   23.34
   1 -11   8   57.35   20.34
   1  11  -8   40.30   11.95
   1  11  -7  131.47   19.64
   1 -11   7  169.52   29.90
   1 -11   6  947.25   67.08
   1  11  -6  858.55   48.42
   1  11  -5  349.85   31.19
   1 -11   5  421.44   43.51
   1  11  -4  344.77   30.82
   1 -11   4  432.43   44.47
   1 -11   3  114.64   20.85
   1  11  -3  113.01   18.01
   1 -11   2  516.01   48.72
  -1 -11  -2  397.10   39.20
   1  11  -2  406.25   33.92
   1 -11   1  182.03   28.64
  -1 -11  -1  157.51   24.53
  -1 -11   0 1371.57   77.27
   1 -11   0 1386.06   73.65
  -1 -11   1  200.25   30.37
   1 -11  -1  205.01   27.70
   1 -11  -2  413.42   38.17
  -1 -11   2  526.55   50.49
  -1 -11   3  145.78   28.16
  -1 -11   4  401.73   43.97
  -1 -11   5  367.71   43.01
  -1 -11   6  990.56   71.97
  -1 -11   7  242.31   36.96
  -1 -11   8    9.75   13.53
  -1  11  -8    2.83    6.27
  -1 -11   9  112.70   27.85
  -1 -11  10   92.60   25.81
  -1 -11  11   35.77   18.29
  -1 -11  12  324.49   43.73
  -1 -11  13   30.46   16.88
  -1 -11  14   19.00   14.06
   1 -12  13  143.28   29.61
   1 -12  12   95.25   25.27
   1 -12  11  117.27   28.23
   1 -12  10  195.50   33.87
   1  12 -10  166.13   22.40
   1  12  -9  949.98   52.47
   1 -12   9 1011.77   73.51
   1  12  -8  161.22   22.03
   1 -12   8  205.18   34.92
   1 -12   7  838.79   67.05
   1  12  -7  731.28   46.18
   1  12  -6  130.54   20.33
   1 -12   6  194.37   34.15
   1  12  -5   19.18    8.75
   1 -12   5   30.48   13.77
   1 -12   4  333.65   40.33
   1  12  -4  246.90   27.39
   1  12  -3  677.72   45.68
   1 -12   3  936.37   69.79
   1 -12   2  303.48   40.34
  -1 -12  -2  212.44   29.88
  -1 -12  -1  344.92   39.82
   1 -12   1  386.45   44.64
  -1 -12   0  -19.66   18.54
   1 -12   0   -5.54   12.48
  -1 -12   1  419.68   47.37
   1 -12  -1  333.72   38.44
  -1 -12   2  264.17   38.57
   1 -12  -2  191.92   28.23
  -1 -12   3  927.59   72.44
  -1 -12   4  244.32   36.72
  -1 -12   5   73.04   20.59
  -1 -12   6  126.91   25.93
  -1 -12   7  846.48   71.51
  -1 -12   8  242.90   38.54
  -1 -12   9 1036.34   79.04
  -1 -12  10  184.67   35.12
  -1 -12  11  114.81   28.87
  -1 -12  12   82.32   25.70
  -1 -12  13  177.20   33.23
   1 -13  12   77.64   24.49
   1 -13  11  286.74   42.28
   1 -13  10  108.63   29.14
   1  13  -9   -5.69    8.30
   1 -13   9   22.97   19.30
   1  13  -8   63.55   14.67
   1 -13   8   60.73   23.07
   1  13  -7  238.31   27.93
   1 -13   7  301.30   42.97
   1  13  -6   42.53   11.01
   1 -13   6   45.42   16.11
   1  13  -5  403.26   36.51
   1 -13   5  440.80   50.97
   1  13  -4  116.91   19.36
   1 -13   4  156.86   27.68
   1 -13   3   24.64   17.94
   1 -13   2   66.38   23.11
   1 -13   1  717.63   63.64
  -1 -13  -1  579.68   54.97
   1 -13   0  320.31   40.16
  -1 -13   0  266.08   38.40
  -1 -13   1  695.39   64.44
   1 -13  -1  648.81   56.51
  -1 -13   2   57.02   21.05
  -1 -13   3   23.36   19.11
  -1 -13   4  193.14   39.13
  -1 -13   5  366.85   48.07
  -1 -13   6   -4.32   27.21
  -1 -13   7  295.80   44.87
  -1 -13   8   60.34   23.27
  -1 -13   9  -11.46   15.73
  -1 -13  10   74.73   25.71
  -1 -13  11  329.87   47.57
  -1 -13  12   82.77   27.98
   1 -14  11   26.36   19.33
   1 -14  10  111.63   29.45
   1 -14   9  126.73   31.50
   1  14  -8  473.90   40.11
   1 -14   8  615.24   64.50
   1 -14   7   42.93   20.08
   1  14  -7   34.85   11.16
   1 -14   6  135.82   30.63
   1  14  -6  105.50   19.59
   1 -14   5   -1.04   19.45
   1  14  -5   13.84    7.93
   1 -14   4  418.03   55.09
   1 -14   3   62.12   25.42
   1 -14   2  362.88   49.77
   1 -14   1    0.12   16.48
  -1 -14  -1  -23.99   20.93
  -1 -14   0   -2.31   16.25
   1 -14   0   11.45   12.03
   1 -14  -1  -17.52   17.98
  -1 -14   1   26.99   16.04
  -1 -14   2  308.67   46.48
  -1 -14   3    0.83   15.37
  -1 -14   4  381.83   56.49
  -1 -14   5   64.78   32.98
  -1 -14   6   97.44   21.41
  -1 -14   7   44.73   18.07
  -1 -14   8  606.32   66.41
  -1 -14   9  101.18   28.28
  -1 -14  10  143.82   34.95
  -1 -14  11   28.72   18.20
   1 -15  10    4.82   14.05
   1 -15   9   93.96   27.41
   1 -15   8   48.20   17.02
   1  15  -7   31.23    9.98
   1 -15   7   42.44   17.54
   1 -15   6  484.36   60.34
   1 -15   5  177.80   41.87
   1 -15   4  376.40   56.52
   1 -15   3   23.87   19.44
   1 -15   2   60.26   24.17
  -1 -15  -1   79.95   23.97
   1 -15   1  126.81   31.92
   1 -15   0  388.78   51.39
  -1 -15   0  378.61   52.14
  -1 -15   1  127.18   30.73
   1 -15  -1  125.00   28.93
  -1 -15   2   23.33   15.09
  -1 -15   3    5.33   16.60
  -1 -15   4  391.56   58.65
  -1 -15   5  127.93   35.62
  -1 -15   6  576.48   71.63
  -1 -15   7   -3.02   26.29
  -1 -15   8   51.08   20.93
  -1 -15   9   67.60   23.74
   1 -16   8  -17.18   25.01
   1 -16   7   47.56   16.91
   1 -16   6   91.50   32.95
   1 -16   5  156.80   40.90
   1 -16   4   46.21   27.36
   1 -16   3  516.89   66.57
   1 -16   2   -2.49   17.23
   1 -16   1  183.55   39.06
   1 -16   0   12.67   14.61
  -1 -16   0  -39.11   27.43
  -1 -16   1  185.19   39.17
   1 -16  -1  154.13   34.04
  -1 -16   2   -7.18   13.96
  -1 -16   3  455.99   65.57
  -1 -16   4   60.57   28.22
  -1 -16   5  118.22   37.63
  -1 -16   6   58.51   31.68
  -1 -16   7  175.70   44.88
   1 -17   6  167.12   43.31
   1 -17   5   18.25   18.46
   1 -17   4  105.86   35.30
   1 -17   3   11.91   19.69
   1 -17   2   -6.80   16.29
   1 -17   1  122.62   34.20
   1 -17   0  139.09   35.11
  -1 -17   0  126.29   32.70
  -1 -17   1  132.65   36.94
  -1 -17   2  -16.51   19.44
  -1 -17   3   22.15   16.23
  -1 -17   4  160.52   45.14
  -1 -17   5   23.61   22.16
   1 -18   2  125.73   37.45
   1 -18   1   11.13   13.93
   1 -18   0   14.83   15.88
  -2   0   0 6854.83   54.38
   2   0   0 6837.75   42.91
   2   0   0 6604.71   56.35
   2   0   0 6447.90   67.99
   2   0  -1  100.36    8.40
  -2   0  -1  103.89    7.95
   2   0   1   98.85    7.91
   2   0  -1   90.79    5.68
  -2   0   1  121.83    9.27
   2   0   2 8689.74   82.86
  -2   0  -2 8775.84   83.49
   2   0   3  398.26   19.48
  -2   0  -3  411.98   20.47
   2   0   3  397.46   13.54
  -2   0  -4 3385.72   64.61
   2   0   4 3325.18   61.57
  -2   0  -4 3376.02   41.56
  -2   0  -5  225.70   11.47
  -2   0  -5  222.59   18.24
  -2   0  -6 3076.33   72.45
  -2   0  -7  310.61   24.70
  -2   0  -8  384.95   29.23
   2   0  -8  445.45   24.68
   2   0  -9    5.88    6.25
  -2   0  -9    0.90    5.92
   2   0 -10  638.87   34.80
  -2   0 -10  593.12   39.62
   2   0 -11   93.11   14.51
  -2   0 -11   90.50   17.21
  -2   0 -12  977.07   56.40
   2   0 -12  967.96   49.50
   2   0 -13   76.16   14.67
  -2   0 -13   70.80   17.70
  -2   0 -14  134.63   22.70
   2   0 -14  155.48   22.65
   2   0 -15   63.67   15.53
  -2   0 -15   42.87   14.27
  -2   0 -16    3.05    8.27
   2   0 -16    4.34    6.11
   2   0 -17    5.17    6.91
  -2   0 -17   10.54   12.84
  -2   0 -18  286.30   41.86
  -2   0 -19   29.17   16.13
  -2  -1 -19   22.97   13.19
  -2  -1 -18   -2.03   11.65
   2   1 -18  -15.12   12.52
   2   1 -17    5.54    8.96
  -2  -1 -17    2.04    9.31
   2   1 -16   31.76   12.65
  -2  -1 -16   58.11   18.55
  -2  -1 -15  262.02   34.86
   2   1 -15  272.86   31.54
  -2  -1 -14  350.39   38.46
   2   1 -14  381.77   35.44
   2   1 -13  467.19   36.31
  -2  -1 -13  409.64   39.78
   2   1 -12  468.37   35.49
  -2  -1 -12  476.73   39.96
   2   1 -11  240.33   24.17
  -2  -1 -11  199.93   24.74
  -2  -1 -10  144.73   20.39
  -2  -1  -9 1957.53   69.04
  -2  -1  -8 1194.01   51.02
  -2  -1  -7 1018.49   44.37
  -2  -1  -6  367.72   18.35
  -2  -1  -6  354.27   24.94
  -2  -1  -5  316.02   16.15
  -2  -1  -5  286.07   20.86
  -2  -1  -4 1330.87   31.59
  -2  -1  -4 1375.13   42.34
  -2  -1  -3 2232.97   39.55
  -2  -1  -3 2146.89   48.13
  -2   1   2 4486.55   66.04
  -2  -1  -2 4432.32   63.32
   2   1  -1 1376.76   25.41
   2   1  -1 1379.68   27.64
  -2  -1  -1 1436.56   32.37
  -2   1   1 1375.95   34.31
   2  -1   1 1327.22   34.47
   2   1   0 1224.27   27.71
  -2  -1   0 1189.58   23.81
   2  -1   0 1175.38   30.90
  -2   1   0 1239.82   21.62
  -2   1   0 1232.73   31.30
   2   1   0 1208.54   23.95
  -2  -1   1 1145.60   23.52
  -2   1  -1 1182.32   26.21
   2   1   1 1123.90   29.44
   2  -1  -1 1111.98   30.49
  -2  -1   1 1156.90   26.15
  -2  -1   2 4092.90   51.08
  -2   1  -2 4289.73   58.28
   2   1   2 4337.45   55.70
  -2  -1   2 4103.79   52.20
   2   1   2 4250.95   61.46
   2   1   3 2352.60   48.79
  -2   1  -3 2335.64   48.51
  -2  -1   3 2247.69   42.42
   2   1   3 2322.15   40.42
  -2   1  -4 1554.50   43.86
   2  -1  -4 1520.21   25.42
   2   1   4 1530.62   42.74
   2  -1  -5  463.38   17.07
  -2   1  -5  453.85   12.68
  -2   1  -5  483.04   26.38
  -2   1  -6  357.27   24.96
   2  -1  -6  388.12   18.43
  -2   1  -7 1016.87   45.07
   2  -1  -7 1100.36   34.81
  -2   1  -8 1373.97   55.24
   2  -1  -8 1406.98   43.99
  -2   1  -9 1820.40   68.08
   2  -1  -9 1953.98   56.44
  -2   1 -10   90.65   16.47
   2  -1 -10  106.07   14.32
  -2   1 -11  229.21   27.20
   2  -1 -11  236.03   23.23
  -2   1 -12  450.78   39.86
   2  -1 -12  460.17   33.32
   2  -1 -13  475.32   35.74
  -2   1 -13  472.55   43.05
  -2   1 -14  333.13   37.26
   2  -1 -14  308.28   30.84
   2  -1 -15  308.58   32.17
  -2   1 -15  254.73   34.50
  -2   1 -16   32.64   14.60
   2  -1 -16   43.19   13.45
   2  -1 -17    5.79    5.94
  -2   1 -17   -3.75    9.39
  -2   1 -18   17.89   13.55
  -2   1 -19   27.04   16.85
  -2  -2 -19   20.15   12.15
  -2  -2 -18   -4.18   10.61
   2   2 -18  -10.95   11.97
   2   2 -17  248.46   33.84
  -2  -2 -17  227.83   35.61
  -2  -2 -16   35.21   14.99
   2   2 -16   31.36   12.36
   2   2 -15   55.54   15.25
  -2  -2 -15   47.53   14.43
  -2  -2 -14  120.83   23.78
   2   2 -14  146.52   23.61
   2   2 -13  294.98   31.07
  -2  -2 -13  266.25   31.79
  -2  -2 -12  388.24   37.09
  -2  -2 -11  758.45   48.80
  -2  -2 -10  154.45   21.33
  -2  -2  -9  205.77   22.84
  -2  -2  -8  301.36   26.11
  -2  -2  -7 1492.85   55.06
  -2  -2  -6  310.38   19.19
  -2  -2  -6  302.13   23.82
  -2  -2  -5 1701.76   52.60
  -2  -2  -5 1694.17   42.78
  -2  -2  -4 1353.32   43.64
  -2  -2  -4 1379.89   37.32
  -2  -2  -3   43.40    6.30
  -2  -2  -3   33.27    6.85
   2   2  -2  480.22   18.85
  -2   2   2  485.25   23.58
   2   2  -2  507.07   14.33
  -2  -2  -2  473.14   21.80
   2  -2   2  487.29   22.60
   2   2  -1 9525.99   80.20
   2  -2   1 9312.81   97.05
  -2  -2  -1 9548.14   91.02
   2   2  -1 9583.36   66.73
  -2   2   0  508.85   21.38
   2  -2   0  512.82   12.48
   2   2   0  524.47   19.07
  -2  -2   0  520.66   19.87
   2  -2   0  517.17   22.41
   2   2   1 9082.08   83.94
   2   2   1 8955.65   90.91
  -2  -2   1 8906.65   83.25
  -2   2  -1 9055.09   89.67
   2  -2  -1 8780.43   97.59
   2   2   2  500.52   22.95
  -2  -2   2  514.43   21.45
   2   2   2  504.17   21.86
  -2  -2   2  503.82   15.70
  -2  -2   3   34.21    4.73
   2   2   3   43.82    6.69
   2   2   3   27.60    5.55
  -2  -2   3   44.31    7.50
   2  -2  -4 1463.84   25.36
   2   2   4 1448.75   42.66
   2  -2  -5 1683.88   33.51
   2  -2  -6  394.24   18.99
  -2   2  -6  370.41   26.80
  -2   2  -7 2000.96   64.38
   2  -2  -7 2066.28   48.70
   2  -2  -8  333.09   21.63
  -2   2  -8  295.75   27.69
  -2   2  -9  181.74   22.85
   2  -2  -9  218.49   19.14
   2  -2 -10  177.60   18.87
  -2   2 -10  178.70   23.57
  -2   2 -11  633.24   45.28
   2  -2 -11  651.86   37.83
  -2   2 -12  356.17   36.77
   2  -2 -12  374.72   30.55
   2  -2 -13  253.89   26.89
  -2   2 -13  256.31   32.17
   2  -2 -14  137.26   21.22
  -2   2 -14   96.06   20.64
  -2   2 -15   48.32   15.85
   2  -2 -15   67.65   15.98
  -2   2 -16   27.51   13.93
   2  -2 -16   26.73   10.81
  -2   2 -17  227.32   35.80
  -2   2 -18    0.52   13.20
  -2   2 -19   24.73   15.36
  -2  -3 -19    9.38   12.75
   2   3 -19   13.29   11.79
  -2  -3 -18   20.00   12.83
   2   3 -18   17.84   13.56
  -2  -3 -17   37.60   16.15
   2   3 -17   52.72   16.44
   2   3 -16  283.75   35.84
  -2  -3 -16  265.30   36.77
  -2  -3 -15  222.21   32.15
   2   3 -15  271.28   33.84
  -2  -3 -14  141.67   24.59
   2   3 -14  142.65   24.12
  -2  -3 -13   -3.39   10.27
  -2  -3 -12  153.88   22.89
  -2  -3 -11  172.45   23.75
  -2  -3 -10  521.65   39.27
  -2  -3  -9  233.52   25.00
  -2  -3  -8 1641.86   62.87
  -2  -3  -7  102.40   14.52
  -2   3   6 1254.26   32.89
  -2  -3  -6 1267.14   48.98
  -2   3   5 1643.84   33.52
  -2  -3  -5 1681.66   53.00
  -2  -3  -5 1622.72   47.81
  -2  -3  -4 4290.35   80.70
  -2  -3  -4 4363.97   72.33
  -2   3   4 4185.74   46.01
  -2  -3  -3 2011.51   51.31
  -2   3   3 1964.76   28.74
  -2  -3  -3 2028.34   49.28
   2  -3   3 2032.10   49.67
   2  -3   2 9707.05  105.71
   2   3  -2 9700.90   95.33
  -2   3   2 9653.23  110.03
  -2  -3  -2 9867.16  106.96
  -2   3   2 9839.58   73.95
  -2  -3  -2 9857.88  105.72
   2   3  -2 9999.00   52.99
   2  -3   1 2980.47   57.88
   2   3  -1 2980.68   51.34
   2  -3   1 2845.99   44.47
  -2   3   1 3023.04   57.74
  -2   3   1 3050.61   37.10
  -2   3   0 1609.30   40.02
   2  -3   0 1545.92   29.70
  -2   3   0 1637.87   29.02
   2   3   0 1636.23   38.36
   2  -3   0 1619.98   43.21
  -2  -3   0 1591.98   40.12
   2   3   1 3273.43   62.58
   2   3   1 3296.06   60.52
  -2  -3   1 3225.86   58.94
   2  -3  -1 3286.12   41.44
  -2   3  -1 3381.97   56.82
   2   3   1 3307.38   57.36
   2   3   2 9285.82  105.80
   2   3   2 9423.90  101.10
   2   3   2 9462.71  106.49
  -2  -3   3 2177.20   27.78
   2   3   3 2098.34   50.61
   2   3   3 2130.23   53.83
  -2  -3   3 2235.58   54.89
  -2  -3   4 3772.81   47.01
  -2  -3   4 3922.61   76.04
  -2  -3   5 1577.99   50.30
   2  -3  -5 1609.61   34.33
   2  -3  -6 1296.27   35.64
   2  -3  -7   89.87   10.54
   2  -3  -8 1972.36   53.76
   2  -3  -9  214.76   19.46
  -2   3  -9  206.00   24.89
  -2   3 -10  676.00   46.72
   2  -3 -10  618.23   35.38
  -2   3 -11  258.59   30.92
   2  -3 -11  225.70   23.27
  -2   3 -12  144.95   25.81
   2  -3 -12  120.89   18.43
   2  -3 -13   24.30    9.24
  -2   3 -13   24.85   11.25
  -2   3 -14  166.56   29.27
   2  -3 -14  156.50   22.92
  -2   3 -15  246.43   36.42
   2  -3 -15  212.36   26.91
  -2   3 -16  227.35   36.08
   2  -3 -16  229.04   28.94
  -2   3 -17   49.53   21.11
  -2   3 -18   28.86   13.24
  -2  -4 -19    5.97    9.48
   2   4 -19   12.38   10.97
  -2  -4 -18  137.49   29.50
   2   4 -18   78.17   21.78
  -2  -4 -17   91.34   24.03
   2   4 -17   92.12   22.31
   2   4 -16  202.42   31.86
  -2  -4 -16  155.52   28.38
   2   4 -15   47.93   17.27
  -2  -4 -15   37.36   17.25
  -2  -4 -14   26.92   11.24
  -2  -4 -13  291.02   34.19
  -2  -4 -12  614.58   47.36
  -2  -4 -11   43.54   12.81
  -2  -4 -10  208.90   25.65
  -2  -4  -9  378.85   33.05
  -2   4   8  906.85   34.08
  -2  -4  -8  841.55   45.88
  -2   4   7  748.24   28.59
  -2  -4  -7  696.88   39.93
  -2   4   6 3589.88   58.79
  -2  -4  -6 3646.29   86.29
  -2   4   5   55.38    6.91
  -2  -4  -5   57.06   11.22
  -2   4   4 1115.72   28.25
  -2  -4  -4 1137.82   43.52
   2  -4   4 1134.00   38.97
   2  -4   3  131.29   13.83
   2  -4   3  131.50    8.55
  -2   4   3  149.08   11.57
  -2   4   3  130.37    9.42
  -2   4   2  226.94   18.15
   2  -4   2  230.23   17.60
   2  -4   2  224.75   15.85
  -2  -4  -2  222.63   17.65
  -2   4   2  231.40   13.08
   2   4  -2  239.06   16.12
  -2   4   1 1618.39   44.63
   2   4  -1 1669.21   42.09
  -2   4   1 1685.13   33.57
  -2  -4  -1 1522.59   44.49
   2  -4   1 1476.61   38.12
   2  -4   1 1599.24   46.42
   2   4   0 7416.02  103.25
   2  -4   0 7196.08   80.33
  -2   4   0 7883.07   73.46
  -2  -4   0 7228.64   98.39
  -2   4   0 7608.29   92.08
   2   4   0 7772.35   90.65
   2  -4   0 7846.99  107.55
   2   4   1 1342.35   43.95
   2   4   1 1349.36   39.35
   2  -4  -1 1314.32   33.02
  -2   4  -1 1366.86   37.34
  -2  -4   1 1311.07   42.81
   2   4   2  199.87   16.18
   2   4   2  227.30   18.31
  -2  -4   2  173.37   16.93
  -2   4  -2  212.30   14.86
  -2  -4   3  123.40   15.21
   2   4   3  131.49   13.95
  -2  -4   4 1017.60   42.86
  -2  -4   5   18.24    7.20
  -2   4  -6 3770.41   34.59
   2  -4  -6 3826.68   64.10
  -2  -4   6 3808.53   86.91
  -2   4  -7  902.60   18.82
   2  -4  -7  862.93   32.95
   2  -4  -8  924.91   37.51
   2  -4  -9  370.66   25.59
   2  -4 -10  195.30   19.71
   2  -4 -11   15.31    7.42
  -2   4 -11   22.19   12.17
  -2   4 -12  641.51   51.73
   2  -4 -12  625.42   39.83
  -2   4 -13  395.25   42.97
   2  -4 -13  372.02   32.63
  -2   4 -14   56.69   19.04
   2  -4 -14   57.45   13.43
  -2   4 -15   19.86   12.41
   2  -4 -15   23.13   10.52
  -2   4 -16  185.73   34.22
  -2   4 -17   74.08   23.04
  -2   4 -18  150.79   33.49
   2   5 -19   15.13   13.46
  -2  -5 -19    9.44   10.43
  -2  -5 -18   11.15   12.08
   2   5 -18   42.88   16.90
   2   5 -17    8.95   11.25
  -2  -5 -17    3.67   11.04
  -2  -5 -16   91.64   23.17
   2   5 -16  109.00   23.74
  -2  -5 -15  384.22   42.40
  -2  -5 -14  144.80   25.87
  -2  -5 -13  373.63   39.44
  -2  -5 -12   52.91   15.98
  -2  -5 -11  349.22   35.14
  -2  -5 -10  111.89   19.54
  -2  -5  -9 1699.72   70.78
  -2  -5  -8  178.81   21.98
  -2   5   7  897.18   33.54
  -2  -5  -7  866.33   45.95
  -2   5   6  502.14   23.55
  -2  -5  -6  470.14   32.19
  -2  -5  -5  966.50   44.17
  -2   5   5 1006.43   32.34
   2  -5   5  944.01   37.67
   2  -5   4   80.14   11.47
  -2   5   4   71.23    8.35
   2  -5   4   67.94   11.07
  -2   5   4   71.04    9.80
   2  -5   3 1672.65   48.97
  -2   5   3 1669.40   42.40
   2  -5   3 1650.97   36.73
   2  -5   3 1608.96   49.12
   2  -5   2  163.04   12.59
  -2   5   2  156.67   12.14
   2  -5   2  158.64   15.19
   2  -5   2  161.65   15.53
   2  -5   1  975.31   36.10
  -2  -5  -1  944.53   39.11
   2   5  -1 1002.17   40.56
   2  -5   1  997.46   40.08
  -2   5   1 1029.96   30.13
   2  -5   0  267.40   17.87
  -2   5   0  300.29   16.47
  -2  -5   0  269.41   21.43
   2   5   0  297.41   22.30
  -2   5   0  275.78   18.28
   2   5   1 1207.94   45.27
  -2   5  -1 1235.34   36.96
  -2   5  -1 1317.15   36.60
  -2  -5   1 1213.96   45.65
   2  -5  -1 1233.92   37.51
   2   5   2   88.64   12.58
  -2  -5   2   83.79   12.19
  -2   5  -2   99.53   10.47
   2   5   3 2022.85   58.82
  -2  -5   3 2121.51   66.86
  -2  -5   4  134.54   18.84
  -2  -5   5 1233.28   52.91
  -2  -5   6  537.02   36.38
  -2   5  -6  486.43   15.76
  -2   5  -7  843.05   21.52
  -2  -5   7  886.30   46.94
   2  -5  -8  166.47   16.44
  -2   5  -8  170.35   10.34
  -2  -5   8  170.90   21.57
  -2  -5   9 1616.90   65.78
   2  -5  -9 1706.21   55.92
   2  -5 -10   87.27   13.84
   2  -5 -11  287.08   25.43
   2  -5 -12   57.45   12.05
   2  -5 -13  280.26   28.34
  -2   5 -13  332.20   41.71
  -2   5 -14  134.02   28.36
   2  -5 -14  112.68   19.06
   2  -5 -15  406.74   36.69
  -2   5 -15  449.00   51.21
  -2   5 -16  135.19   30.54
  -2   5 -17   35.55   20.07
  -2   5 -18   39.41   16.98
   2   6 -19   40.53   17.54
   2   6 -18   55.63   20.26
  -2  -6 -18   32.14   15.71
  -2  -6 -17   96.68   23.69
   2   6 -17   79.60   22.77
  -2  -6 -16   33.88   15.54
  -2  -6 -15   18.18   12.19
  -2  -6 -14    5.35    8.19
  -2  -6 -13  268.74   34.09
  -2  -6 -12  217.01   28.88
  -2  -6 -11  532.90   44.47
  -2  -6 -10  514.55   41.44
  -2  -6  -9   20.71    9.74
  -2  -6  -8   84.82   15.86
  -2  -6  -7 1313.13   57.45
   2  -6   7 1298.64   47.37
   2  -6   6  232.00   22.48
  -2   6   6  227.95   17.61
   2  -6   6  239.63   19.84
   2  -6   5 4013.81   81.17
   2  -6   5 3949.84   87.74
  -2   6   5 4049.76   70.78
   2  -6   4 2171.21   58.86
  -2   6   4 2074.73   49.71
   2  -6   4 2197.59   64.47
   2  -6   3  333.86   24.98
   2  -6   3  357.46   19.94
   2  -6   3  355.27   24.42
  -2   6   3  358.51   21.36
   2  -6   2   61.16    8.86
   2  -6   2   60.28   11.07
  -2   6   2   52.85    7.69
   2   6  -2   76.32   13.69
   2  -6   2   62.47   10.79
  -2   6   1 1413.19   38.94
   2  -6   1 1477.52   46.48
   2  -6   1 1326.83   46.73
   2   6  -1 1384.74   51.35
  -2  -6  -1 1380.28   52.38
  -2   6   0   17.17    4.85
   2   6   0   15.14    7.62
   2  -6   0   15.33    5.70
  -2  -6   0   10.95    6.55
   2  -6  -1 1264.30   43.21
   2   6   1 1349.03   51.19
  -2   6  -1 1359.50   39.43
  -2  -6   1 1251.89   51.05
   2   6   2   95.26   13.94
  -2  -6   2   84.38   13.50
  -2  -6   3  379.05   30.99
  -2  -6   4 2355.25   78.95
  -2  -6   5 4517.72  111.85
  -2  -6   6  189.56   23.60
  -2   6  -7  950.11   26.57
  -2  -6   7 1063.77   54.71
  -2   6  -8   69.46    7.19
  -2  -6   8   87.92   18.34
  -2  -6   9   37.75   13.62
  -2   6  -9   29.48    5.25
  -2  -6  10  542.32   41.38
   2  -6 -10  532.54   33.69
  -2   6 -10  621.86   22.19
   2  -6 -11  658.57   39.57
  -2  -6  11  589.73   44.58
  -2  -6  12  194.53   28.19
   2  -6 -12  198.12   22.66
   2  -6 -13  264.84   27.34
  -2  -6  13  256.65   31.93
  -2   6 -14   57.97   21.23
   2  -6 -14   13.11    8.37
  -2   6 -15   43.60   19.56
  -2   6 -16   42.63   17.41
  -2   6 -17   89.30   25.21
   2   7 -18   37.14   18.74
  -2  -7 -18   14.60   11.45
  -2  -7 -17   10.18   10.92
  -2  -7 -16  185.78   32.29
  -2  -7 -15    8.12    9.93
  -2  -7 -14  347.83   41.02
  -2  -7 -13   37.22   14.61
  -2  -7 -12   39.01   13.97
  -2  -7 -11   71.71   18.57
  -2  -7 -10  987.54   59.40
  -2  -7  -9   62.01   15.17
   2  -7   9   66.47   12.50
   2  -7   8 1010.57   51.25
   2  -7   8 1053.05   44.80
   2  -7   7   18.05    6.12
   2  -7   7   35.54   11.64
   2  -7   6   13.59   10.23
   2  -7   6    8.23    5.38
   2  -7   5  256.11   21.39
   2  -7   5  276.67   25.62
   2  -7   4 2216.97   62.40
   2  -7   4 2236.36   71.53
  -2   7   4 2035.35   53.62
   2  -7   3   77.74   14.66
   2  -7   3   70.81   11.23
   2   7  -3   96.78   16.03
   2  -7   3   86.31   11.27
   2  -7   2 1814.96   61.01
   2  -7   2 1832.05   62.73
   2   7  -2 1712.38   59.56
   2  -7   2 1725.34   52.02
   2   7  -1  236.40   21.86
   2  -7   1  246.86   21.47
  -2  -7  -1  263.52   24.49
   2   7   0  187.68   21.09
  -2  -7   0  164.95   20.09
   2  -7   0  142.24   17.12
  -2  -7   1  246.93   25.42
   2  -7  -1  260.51   22.09
   2   7   1  308.19   26.09
   2   7   2 1490.93   58.28
  -2  -7   2 1577.67   65.48
   2  -7  -2 1354.83   49.01
  -2  -7   3   89.02   15.39
  -2  -7   4 2158.09   82.97
  -2  -7   5  292.43   31.72
  -2  -7   6   35.76   16.20
  -2  -7   7   30.88   11.88
  -2   7  -8  969.61   29.81
  -2  -7   8 1055.39   59.21
  -2   7  -9   83.36    8.95
  -2  -7   9   70.14   17.90
  -2  -7  10 1203.35   64.67
  -2  -7  11   65.39   17.25
  -2  -7  12   35.58   14.36
  -2  -7  13   41.62   14.88
  -2  -7  14  365.91   39.35
  -2   7 -15   15.72   13.00
  -2  -7  15   30.93   14.47
  -2  -7  16  222.78   33.52
  -2   7 -16  240.63   40.74
  -2   7 -17   13.43   14.53
  -2  -7  17   25.23   14.39
  -2  -8 -18   69.73   22.33
  -2  -8 -17  123.93   28.10
  -2  -8 -16   45.44   17.09
  -2  -8 -15   22.87   12.33
  -2  -8 -14  190.16   31.82
  -2  -8 -13  150.74   28.01
  -2  -8 -12  147.09   26.00
   2  -8  12  180.26   21.28
   2  -8  11  267.78   30.61
   2  -8  11  261.46   24.80
   2  -8  10  170.74   24.35
   2  -8  10  203.44   21.46
   2  -8   9   69.76   17.60
   2  -8   9   71.77   12.42
   2  -8   8  312.54   24.86
   2  -8   8  228.37   26.60
   2  -8   7  545.60   32.43
   2  -8   7  516.78   38.87
   2  -8   6  738.30   44.67
   2  -8   6  726.91   37.48
   2  -8   5  718.65   44.85
   2  -8   5  680.47   36.61
   2   8  -4  401.83   31.25
   2  -8   4  365.15   32.54
   2  -8   4  337.76   25.94
   2   8  -3  197.84   22.56
   2  -8   3  215.37   25.24
   2  -8   3  198.89   20.90
   2   8  -2  477.23   13.86
   2  -8   2  516.66   36.36
   2   8  -2  474.68   33.69
   2  -8   1  365.47   30.17
   2   8  -1  339.32   28.52
  -2  -8  -1  335.77   30.40
   2   8   0 1835.00   67.06
   2  -8   0 1773.90   63.73
  -2  -8   0 1761.83   70.73
   2  -8  -1  325.35   26.92
   2   8   1  339.64   29.66
  -2  -8   1  306.52   30.57
  -2  -8   2  635.90   44.23
   2   8   2  587.48   38.17
   2  -8  -2  516.51   33.23
  -2  -8   3  196.57   25.18
  -2  -8   4  348.88   35.37
  -2  -8   5  741.81   54.15
  -2  -8   6  759.03   54.82
  -2  -8   7  655.93   51.19
  -2  -8   8  313.35   35.82
  -2  -8   9  106.50   22.24
  -2   8  -9   85.82    9.24
  -2  -8  10  185.65   27.58
  -2  -8  11  321.19   36.76
  -2  -8  12  174.00   28.18
  -2  -8  13  163.99   27.13
  -2  -8  14  204.18   31.15
  -2  -8  15   42.45   17.38
  -2  -8  16   45.61   17.14
  -2   8 -16   79.64   25.93
   2  -9  15  157.82   28.26
   2  -9  14   19.47   13.92
   2  -9  13  121.44   24.38
   2  -9  12   10.90   10.28
   2  -9  11   78.30   14.34
   2  -9  11   79.86   19.79
   2  -9  10    7.98    5.95
   2  -9  10   10.79   10.77
   2  -9   9  491.70   32.46
   2  -9   9  498.18   41.99
   2  -9   8  221.50   27.29
   2  -9   8  232.24   22.31
   2  -9   7  309.70   25.70
   2  -9   7  294.42   31.17
   2  -9   6   85.26   14.00
   2   9  -6  125.48   20.36
   2  -9   6  107.36   21.47
   2   9  -5  385.43   32.56
   2  -9   5  378.91   36.59
   2  -9   5  354.79   27.85
   2   9  -4   80.60   16.46
   2  -9   4   85.28   18.61
   2  -9   4   50.45    9.63
   2   9  -3 1440.73   60.26
   2  -9   3 1593.13   71.06
   2   9  -2  132.99    7.80
   2   9  -2  123.94   18.26
  -2  -9  -2  121.14   19.40
   2  -9   2  144.70   20.41
   2   9  -1  441.61   34.40
   2  -9   1  456.95   36.90
  -2  -9  -1  406.84   36.79
   2   9   0   96.22   16.41
   2  -9   0   69.75   14.81
  -2  -9   0   81.86   18.15
   2   9   1  414.92   33.90
  -2  -9   1  385.07   37.60
   2  -9  -1  408.44   33.03
  -2  -9   2  160.62   26.79
   2  -9  -2  131.07   18.51
  -2  -9   3 1587.41   79.73
  -2  -9   4   71.91   18.48
  -2  -9   5  340.63   39.91
  -2  -9   6  103.34   23.57
  -2  -9   7  289.17   36.81
  -2  -9   8  245.96   34.31
  -2  -9   9  464.51   47.34
  -2  -9  10   30.16   17.53
  -2  -9  11   56.36   17.74
  -2  -9  12   19.94   12.08
  -2  -9  13   96.80   20.99
  -2  -9  14   19.39   13.12
  -2  -9  15  196.57   32.51
  -2  -9  16   25.14   16.46
   2 -10  15   41.57   16.38
   2 -10  14   52.90   18.22
   2 -10  13  167.00   29.51
   2 -10  12  367.27   40.89
   2 -10  11  367.53   40.29
   2 -10  10  354.38   38.12
   2 -10   9   45.33   15.56
   2 -10   9   56.13   11.47
   2 -10   8  204.68   21.20
   2  10  -8  224.66   26.39
   2 -10   8  159.28   25.87
   2 -10   7  345.24   37.85
   2 -10   7  306.63   26.23
   2  10  -7  345.84   31.48
   2 -10   6 1784.87   65.64
   2  10  -6 1782.92   70.50
   2 -10   6 1649.56   79.87
   2  10  -5  215.26   25.78
   2 -10   5  213.26   30.06
   2 -10   4   11.85   12.34
   2  10  -4   23.82   11.19
   2 -10   3   93.73   18.30
   2  10  -3   93.28   16.82
   2  10  -2  310.15   12.85
   2  10  -2  313.09   30.08
  -2 -10  -2  277.63   30.90
   2  10  -1  217.42   25.48
   2 -10   1  274.65   30.85
  -2 -10  -1  228.51   28.24
   2  10   0 1373.97   63.60
   2 -10   0 1397.10   67.32
  -2 -10   0 1315.95   71.13
   2  10   1  227.86   26.32
   2 -10  -1  235.61   27.97
  -2 -10   1  254.26   32.24
  -2 -10   2  394.46   42.54
   2 -10  -2  325.94   30.07
  -2 -10   3   95.57   23.21
  -2 -10   4  -11.30   16.99
  -2 -10   5  180.71   28.90
  -2 -10   6 1672.40   91.83
  -2 -10   7  304.11   40.42
  -2 -10   8  197.56   33.64
  -2 -10   9   92.59   25.31
  -2 -10  10  463.77   49.96
  -2 -10  11  552.80   55.01
  -2 -10  12  383.43   44.27
  -2 -10  13  214.97   35.92
  -2 -10  14   45.78   16.37
  -2 -10  15   46.78   19.44
   2 -11  14  153.32   29.01
   2 -11  13   60.16   19.40
   2  11 -12   22.29   13.52
   2 -11  12    5.32   10.01
   2  11 -11   34.15   14.57
   2 -11  11   -7.99   12.34
   2  11 -10  677.54   48.01
   2 -11  10  550.53   50.26
   2  11  -9  139.84   22.06
   2 -11   9  122.36   26.36
   2  11  -8  560.64   42.41
   2 -11   8  493.36   48.03
   2 -11   7  147.95   28.13
   2  11  -7  120.70   21.23
   2 -11   7  120.83   17.69
   2  11  -6   60.59   15.20
   2 -11   6   64.76   19.96
   2  11  -5  165.79   22.81
   2 -11   5  165.24   27.87
   2  11  -4  540.32   40.83
   2 -11   4  591.12   50.17
   2  11  -3   30.84   11.82
   2 -11   3    7.95   15.00
   2  11  -2  557.31   41.71
   2 -11   2  713.73   55.68
   2  11  -1   41.70   11.24
  -2 -11  -1   37.65   14.10
   2 -11   0   -2.24    9.54
   2  11   0   -2.40    9.88
  -2 -11   0   -9.39   13.32
  -2 -11   1   55.52   17.87
   2 -11  -1   51.60   14.49
  -2 -11   2  698.77   59.58
   2 -11  -2  608.06   45.74
  -2 -11   3   28.54   20.39
  -2 -11   4  592.44   55.96
  -2 -11   5  150.35   27.66
  -2 -11   6   61.49   18.32
  -2 -11   7  108.11   28.02
  -2 -11   8  662.21   62.38
  -2 -11   9  157.58   33.42
  -2 -11  10  761.78   66.69
  -2 -11  11   11.13   17.64
  -2 -11  12   55.60   23.32
  -2 -11  13   64.80   21.35
  -2 -11  14  258.20   40.15
   2 -12  13  262.47   38.83
   2 -12  12  120.31   27.19
   2  12 -11  324.49   34.36
   2 -12  11  317.77   42.42
   2  12 -10   38.20   14.56
   2 -12  10   44.47   19.16
   2  12  -9   70.04   17.76
   2 -12   9   70.26   22.69
   2  12  -8   38.17   13.45
   2 -12   8   51.05   19.44
   2  12  -7   94.09   18.04
   2 -12   7  111.32   26.42
   2  12  -6  170.99   24.62
   2 -12   6  198.48   32.09
   2 -12   5  401.16   45.48
   2  12  -5  406.16   37.16
   2  12  -4   17.43    9.50
   2 -12   4   -2.76   17.35
   2  12  -3   -9.75   11.53
   2 -12   3  -28.73   22.27
   2  12  -2   -3.54   12.72
   2 -12   2   62.00   22.18
  -2 -12  -1  286.46   36.69
   2 -12   1  258.54   36.19
   2  12  -1  211.01   26.16
   2 -12   0   69.87   18.92
  -2 -12   0   58.34   18.48
  -2 -12   1  263.64   37.32
   2 -12  -1  255.87   31.91
  -2 -12   2   67.89   23.64
   2 -12  -2   30.14   10.70
  -2 -12   3    0.49   11.26
  -2 -12   4   49.66   26.52
  -2 -12   5  359.22   47.20
  -2 -12   6  248.84   38.45
  -2 -12   7   50.39   16.83
  -2 -12   8   30.95   19.06
  -2 -12   9   52.46   22.18
  -2 -12  10   41.31   23.49
  -2 -12  11  329.70   46.76
  -2 -12  12   93.77   26.69
  -2 -12  13  327.20   47.44
   2 -13  12   52.35   22.44
   2 -13  11   79.29   22.76
   2  13 -10   37.03   13.86
   2 -13  10   59.83   22.99
   2 -13   9  275.55   41.58
   2  13  -9  221.31   28.46
   2  13  -8  118.45   21.13
   2 -13   8  152.72   32.17
   2 -13   7   66.84   20.66
   2  13  -7   73.92   17.12
   2  13  -6   49.49   14.88
   2 -13   6   53.53   18.11
   2 -13   5  178.12   29.79
   2  13  -5  165.98   24.63
   2 -13   4   15.15   15.61
   2  13  -4   17.56    9.00
   2 -13   3 1319.53   86.52
   2  13  -3  928.55   57.46
   2  13  -2   96.35   18.04
   2 -13   2  162.61   31.97
   2 -13   1  161.38   30.56
  -2 -13  -1  147.20   28.63
   2 -13   0   48.27   17.13
  -2 -13   0   41.31   18.49
  -2 -13   1  163.73   33.28
   2 -13  -1  153.96   26.51
  -2 -13   2  267.70   42.98
  -2 -13   3 1213.12   90.67
  -2 -13   4  121.89   35.16
  -2 -13   5  204.58   37.76
  -2 -13   6  -10.90   28.56
  -2 -13   7  104.80   27.43
  -2 -13   8   97.08   26.70
  -2 -13   9  252.68   43.82
  -2 -13  10   49.69   25.29
  -2 -13  11   88.55   25.83
  -2 -13  12   29.91   20.45
   2 -14  11   76.11   25.78
   2 -14  10   83.26   23.40
   2  14  -9   41.33   13.47
   2 -14   9   86.30   26.81
   2 -14   8  165.19   34.58
   2  14  -8  139.29   23.13
   2  14  -7   45.84   13.41
   2 -14   7   69.98   23.06
   2  14  -6  121.49   21.99
   2 -14   6  169.74   30.64
   2  14  -5   69.04   16.03
   2 -14   5   64.32   18.79
   2  14  -4   44.56   12.89
   2 -14   4  101.07   29.75
   2  14  -3   65.52   14.22
   2 -14   3  161.88   34.95
   2 -14   2  144.70   31.73
   2 -14   1   82.05   22.37
  -2 -14  -1   57.00   19.57
  -2 -14   0  504.92   56.51
   2 -14   0  547.09   57.08
  -2 -14   1   46.57   19.40
   2 -14  -1   43.34   13.43
  -2 -14   2  147.96   35.14
  -2 -14   3  121.69   34.74
  -2 -14   4   58.80   25.10
  -2 -14   5  157.23   36.91
  -2 -14   6  168.08   37.95
  -2 -14   7   13.82   24.21
  -2 -14   8  218.95   40.59
  -2 -14   9   70.15   25.03
  -2 -14  10   58.20   24.13
   2 -15  10   97.64   29.40
   2  15  -9   66.49   17.33
   2 -15   9  132.12   32.62
   2 -15   8   93.28   26.77
   2  15  -8   57.81   15.76
   2 -15   7   88.32   26.29
   2  15  -7   76.03   17.64
   2  15  -6  102.03   19.87
   2 -15   6  159.26   33.74
   2  15  -5   -6.00   11.70
   2 -15   5   94.99   32.69
   2  15  -4  155.22   25.78
   2 -15   4  332.72   51.19
   2 -15   3  358.47   52.79
   2 -15   2  152.76   35.73
   2 -15   1  -23.26   20.19
  -2 -15  -1  -26.71   24.08
   2 -15   0  -38.19   21.34
  -2 -15   0   -5.67   18.74
  -2 -15   1   31.62   15.67
   2 -15  -1   25.45   16.07
  -2 -15   2   92.24   30.35
  -2 -15   3  269.90   49.80
  -2 -15   4  290.62   51.52
  -2 -15   5  106.18   35.02
  -2 -15   6  251.39   50.06
  -2 -15   7  118.39   36.31
  -2 -15   8  117.07   28.13
  -2 -15   9  115.31   31.60
   2  16  -8  -18.57   11.70
   2 -16   8  -53.67   27.14
   2  16  -7   97.62   20.71
   2 -16   7  160.57   37.01
   2  16  -6  -18.85   12.88
   2 -16   6   86.11   32.24
   2 -16   5  243.28   47.45
   2 -16   4   58.22   26.89
   2 -16   3   73.58   27.30
   2 -16   2  109.82   29.07
   2 -16   1   80.49   27.02
  -2 -16   0   -1.35   18.02
   2 -16   0   31.69   17.29
  -2 -16   1   49.79   20.35
  -2 -16   2   76.62   28.63
  -2 -16   3   14.63   22.77
  -2 -16   4   63.20   29.33
  -2 -16   5  344.88   59.22
  -2 -16   6   60.16   30.72
  -2 -16   7  289.64   54.71
   2 -17   6   54.18   29.53
   2 -17   5   35.18   21.33
   2 -17   4   66.09   27.90
   2 -17   3  177.66   40.53
   2 -17   2  109.33   33.02
   2 -17   1  -20.90   21.63
   2 -17   0  -32.83   22.22
  -2 -17   0  -10.18   18.91
  -2 -17   1   -2.72   17.06
  -2 -17   2  111.82   35.65
  -2 -17   3  131.12   37.27
   2 -18   3   -1.43   20.29
   2 -18   2    0.96   15.90
   2 -18   1  -24.38   22.17
   2 -18   0   64.05   23.53
   3   0   0    2.88    1.37
  -3   0   0    5.77    2.54
   3   0   1 1741.96   38.60
  -3   0   1 1694.29   42.58
   3   0  -1 1685.65   41.89
  -3   0   1 1763.38   23.72
   3   0  -1 1684.21   22.97
   3   0  -1 1772.75   31.77
  -3   0  -1 1699.96   38.62
   3   0   1 1636.58   44.37
  -3   0  -2 1734.17   42.53
  -3   0   2 1691.59   27.06
   3   0   2 1770.04   42.63
  -3   0   2 1690.81   43.74
   3   0  -2 1718.61   42.81
   3   0  -2 1712.22   28.25
   3   0   3  376.56   20.91
  -3   0   3  348.14   20.78
  -3   0   3  319.89   14.87
  -3   0  -3  357.21   21.40
   3   0   3  348.59   16.42
  -3   0   4 3576.45   70.12
  -3   0  -4 3772.52   74.28
   3   0   4 3675.26   51.83
  -3   0  -5  415.83   26.36
  -3   0  -6  553.65   32.22
  -3   0  -6  550.18   20.65
  -3   0  -7  161.87   11.79
  -3   0  -7  167.29   19.47
  -3   0  -8 1981.71   70.02
  -3   0  -8 2069.33   43.88
  -3   0  -9  158.50   21.84
   3   0  -9  171.94   16.61
  -3   0  -9  163.07   12.87
  -3   0 -10 1193.36   59.30
   3   0 -10 1287.82   47.30
   3   0 -11   25.08    7.36
  -3   0 -11    9.86    8.74
   3   0 -12  225.62   23.43
  -3   0 -12  202.83   28.07
   3   0 -13   51.35   11.86
  -3   0 -13   40.61   13.03
  -3   0 -14  592.44   51.32
   3   0 -14  621.87   42.13
   3   0 -15   43.26   12.09
  -3   0 -15   48.77   16.64
  -3   0 -16  219.36   35.62
  -3   0 -17   -5.73   12.62
  -3   0 -18   53.21   19.98
  -3  -1 -18  203.40   35.53
  -3  -1 -17   67.95   19.87
  -3  -1 -16  106.84   24.45
   3   1 -16  107.82   20.68
  -3  -1 -15    0.23    7.34
   3   1 -15   -1.31    7.06
   3   1 -14  298.69   30.49
  -3  -1 -14  255.74   34.19
   3   1 -13  103.10   17.61
  -3  -1 -13  102.41   21.12
  -3  -1 -12  417.54   38.32
   3   1 -12  468.36   33.69
   3   1 -11  604.77   36.12
  -3  -1 -11  542.75   42.78
  -3  -1 -10   47.08   12.43
  -3  -1  -9  185.42   22.71
  -3  -1  -9  184.90   15.35
  -3  -1  -8  230.05   16.43
  -3  -1  -8  214.43   24.36
  -3  -1  -7  898.35   30.76
  -3  -1  -7  896.64   44.76
  -3  -1  -6 2374.08   68.98
  -3  -1  -6 2584.63   50.74
  -3  -1  -5  222.38   20.05
   3  -1   4  718.87   17.68
  -3  -1  -4  669.80   32.22
  -3   1   3  127.24   13.17
  -3  -1  -3  132.75   13.67
  -3   1   2  110.63   12.15
   3   1  -2  106.46    9.86
  -3  -1  -2  110.56   11.13
   3   1  -1 3434.74   55.46
   3   1  -1 3410.80   44.02
  -3   1   1 3298.42   63.25
   3  -1   1 3398.48   50.75
   3   1  -1 3417.81   51.14
  -3  -1  -1 3459.71   57.14
  -3   1   1 3411.63   36.29
   3  -1   1 3227.63   64.61
   3  -1   0 1653.59   44.89
   3   1   0 1761.89   32.41
   3  -1   0 1706.69   31.61
  -3   1   0 1754.95   32.22
   3   1   0 1794.30   39.29
  -3   1   0 1699.53   44.40
   3   1   0 1710.03   40.61
   3   1   1 3727.27   60.61
   3  -1  -1 3679.90   65.94
   3  -1  -1 3671.19   37.65
   3   1   1 3668.14   51.71
  -3  -1   1 3660.27   46.43
  -3   1  -1 3714.10   54.21
  -3  -1   2   83.19    9.02
  -3   1  -2   78.00    9.22
   3   1   2   83.32    9.64
  -3  -1   2   69.19    7.35
   3  -1  -2   77.72   10.12
   3   1   3  130.27   11.51
  -3   1  -3  135.58   13.31
   3   1   3  130.06   12.83
  -3  -1   3  116.37   10.19
  -3  -1   3  142.77   12.61
  -3  -1   4  825.44   31.50
  -3   1  -4  864.66   35.90
   3   1   4  849.99   28.84
  -3  -1   4  833.79   29.92
  -3  -1   5  382.84   22.53
   3  -1  -5  427.57   13.98
  -3   1  -5  419.26   27.43
  -3   1  -6 2615.27   72.51
   3  -1  -6 2683.91   43.27
  -3   1  -7  908.46   22.27
  -3   1  -7  899.84   44.84
   3  -1  -7  904.79   28.73
  -3   1  -8  258.61   13.16
   3  -1  -8  268.66   17.88
  -3   1  -8  263.61   25.90
  -3   1  -9  222.80   24.70
  -3   1  -9  205.28   12.72
   3  -1  -9  227.13   18.30
  -3   1 -10   30.24    5.42
   3  -1 -10   34.06    7.35
  -3   1 -10   35.72   12.05
   3  -1 -11  537.16   32.54
  -3   1 -11  536.69   43.19
   3  -1 -12  459.35   31.76
  -3   1 -12  431.90   40.26
  -3   1 -13   92.26   20.21
   3  -1 -13   80.60   13.78
   3  -1 -14  252.33   26.31
  -3   1 -14  221.24   31.72
  -3   1 -15   -1.73   11.18
   3  -1 -15    9.69    7.33
  -3   1 -16   60.45   17.44
  -3   1 -17   56.25   18.84
  -3   1 -18  154.58   32.75
  -3  -2 -18   19.01   13.26
  -3  -2 -17   31.05   16.64
   3   2 -16   44.01   15.04
  -3  -2 -16   45.13   18.24
   3   2 -15  320.82   33.98
  -3  -2 -15  274.37   36.33
   3   2 -14  114.18   20.09
  -3  -2 -14  100.80   21.11
   3   2 -13   97.31   17.82
  -3  -2 -13   80.26   19.72
  -3  -2 -12  284.94   33.20
  -3  -2 -11  570.93   43.41
  -3  -2 -10   59.15   13.50
  -3  -2  -9 1066.74   54.28
  -3  -2  -8  495.02   35.08
  -3  -2  -7  787.80   32.37
  -3  -2  -7  820.27   43.76
  -3  -2  -6  432.24   22.96
  -3  -2  -6  365.61   27.79
  -3  -2  -5  693.09   28.75
  -3  -2  -5  630.14   34.14
  -3  -2  -4  284.39   21.75
  -3  -2  -3 4456.40   79.04
   3   2  -2  530.92   20.87
  -3   2   2  512.10   26.71
  -3  -2  -2  503.01   25.14
   3   2  -2  519.85   19.59
   3  -2   2  487.62   26.41
   3   2  -1 1135.40   30.19
  -3   2   1 1111.54   20.51
   3   2  -1 1103.06   29.29
   3  -2   1 1118.31   39.41
  -3   2   1 1132.21   38.25
  -3  -2  -1 1103.42   35.04
   3  -2   0   84.50   11.15
  -3  -2   0   76.53    8.32
   3   2   0   82.74    9.47
   3   2   0   96.64    8.94
  -3   2   0  104.78    7.94
  -3   2   0   88.33   10.49
   3  -2  -1  962.32   36.52
  -3   2  -1 1018.45   29.15
   3   2   1 1053.20   31.26
  -3  -2   1  966.72   29.22
   3   2   1  991.96   34.07
  -3   2  -1 1032.40   36.68
  -3  -2   2  497.37   22.37
  -3   2  -2  521.80   23.55
   3   2   2  538.06   26.25
  -3  -2   2  540.57   21.44
   3   2   2  540.67   26.31
   3   2   3 4027.79   70.09
  -3  -2   3 4006.16   68.20
  -3   2  -3 4272.80   74.99
  -3  -2   3 4185.33   61.72
   3   2   4  318.60   19.66
  -3  -2   4  317.62   21.14
  -3  -2   4  333.26   18.86
  -3   2  -4  351.86   23.75
  -3   2  -5  418.54   27.73
  -3  -2   5  436.56   23.10
   3  -2  -5  482.34   13.34
  -3  -2   5  455.92   26.35
  -3   2  -6  389.81   28.60
   3  -2  -6  407.21   16.39
  -3   2  -7  792.89   43.14
   3  -2  -7  872.65   28.17
   3  -2  -8  549.63   25.59
  -3   2  -8  531.80   37.85
  -3   2  -8  581.07   13.61
  -3   2  -9 1336.37   62.13
   3  -2  -9 1371.17   43.79
  -3   2  -9 1283.62   25.04
  -3   2 -10   55.72    5.91
   3  -2 -10   72.18   11.38
  -3   2 -10   48.18   12.33
  -3   2 -11  617.86   47.64
   3  -2 -11  671.70   36.16
   3  -2 -12  280.40   24.91
  -3   2 -12  258.41   32.38
  -3   2 -13  137.40   24.90
   3  -2 -13  126.63   17.95
  -3   2 -14  101.19   22.91
   3  -2 -14  107.91   17.81
  -3   2 -15  355.96   42.47
  -3   2 -16   51.76   19.99
  -3   2 -17   42.00   16.45
  -3   2 -18   21.53   12.14
  -3  -3 -18  221.23   36.85
   3   3 -17   37.24   15.34
  -3  -3 -17   14.91   12.85
  -3  -3 -16  165.27   31.26
   3   3 -16  211.73   30.76
  -3  -3 -15   10.84   10.45
   3   3 -15   56.10   16.44
  -3  -3 -14   83.41   19.41
  -3  -3 -13  226.55   30.78
  -3  -3 -12  911.85   58.57
  -3  -3 -11  485.62   41.14
  -3  -3 -10  318.43   32.30
  -3  -3  -9   97.13   17.50
  -3  -3  -8  582.15   39.05
  -3  -3  -7  215.85   23.17
  -3  -3  -6  935.00   44.73
  -3  -3  -5 1003.85   44.38
  -3  -3  -4 1463.82   50.80
   3   3  -3   88.03   10.16
  -3  -3  -3   98.54   13.26
   3  -3   3   81.21   11.80
   3   3  -2 2371.21   38.00
  -3   3   2 2298.02   29.79
   3   3  -2 2430.44   48.51
  -3  -3  -2 2329.67   57.29
   3  -3   2 2306.12   60.32
   3  -3   1  842.09   36.09
   3   3  -1  946.75   30.34
  -3   3   1  876.88   17.20
   3  -3   1  863.27   23.23
   3   3  -1  868.28   24.80
   3  -3   0 3127.82   38.25
  -3  -3   0 3235.25   61.02
   3   3   0 3408.00   58.94
   3  -3   0 3338.25   71.41
   3   3   0 3263.35   64.89
   3   3   1 1219.69   36.87
  -3  -3   1 1152.13   36.66
   3  -3  -1 1154.07   43.61
   3   3   1 1170.06   39.91
   3   3   2 2213.55   52.76
   3   3   2 2136.05   55.91
  -3  -3   3   71.44    7.35
  -3  -3   3   74.81   11.47
   3   3   3   78.88   11.30
  -3  -3   4 1249.81   45.99
  -3  -3   4 1201.48   30.95
   3   3   4 1186.58   41.94
  -3  -3   5  891.92   39.88
  -3  -3   5  882.50   29.52
  -3   3  -6  804.82   42.02
   3  -3  -6  806.94   22.66
  -3  -3   6  784.24   38.31
  -3  -3   6  744.81   29.43
  -3   3  -7  342.80   29.77
  -3  -3   7  328.14   26.11
   3  -3  -7  336.98   17.34
  -3   3  -8  648.91   43.12
   3  -3  -8  629.59   26.56
  -3   3  -9  129.41   21.99
   3  -3  -9  115.81   12.73
  -3   3 -10  299.36    9.59
  -3   3 -10  311.89   33.48
   3  -3 -10  317.83   23.20
  -3   3 -11  492.45   43.13
   3  -3 -11  486.66   30.64
  -3   3 -12  878.50   59.99
   3  -3 -12  833.72   42.89
  -3   3 -13  228.53   32.90
   3  -3 -13  206.16   22.72
   3  -3 -14   63.63   13.26
  -3   3 -14   54.29   19.34
  -3   3 -15   27.61   12.80
  -3   3 -16  190.97   34.65
  -3   3 -17    8.10   10.53
  -3   3 -18  225.24   40.79
  -3  -4 -18   -4.58    7.95
   3   4 -17   11.52    9.83
  -3  -4 -17   23.31   15.45
   3   4 -16  164.98   27.74
  -3  -4 -16  137.61   26.68
  -3  -4 -15   -1.81    8.58
  -3  -4 -14  491.46   47.82
  -3  -4 -13  144.34   24.95
  -3  -4 -12  167.16   25.52
  -3  -4 -11   36.13   13.42
  -3  -4 -10  728.61   48.83
  -3  -4  -9   68.20   15.74
  -3  -4  -8 1453.15   62.71
  -3  -4  -7  327.55   28.91
  -3   4   6  100.45    8.06
  -3  -4  -6   85.43   14.30
  -3   4   5  557.90   17.03
  -3  -4  -5  533.30   33.40
   3  -4   5  587.75   32.71
  -3  -4  -4 1827.26   59.06
  -3   4   4 1826.93   28.46
   3  -4   4 1836.09   56.66
   3  -4   3  893.06   39.12
  -3   4   3  927.15   26.00
   3   4  -2 1732.78   29.53
   3  -4   2 1596.91   40.36
  -3   4   2 1647.48   30.72
   3  -4   2 1686.65   53.71
   3  -4   1  386.48   26.05
   3  -4   1  373.46   18.65
   3   4  -1  413.37   21.86
  -3   4   1  392.34   15.10
  -3  -4   0 3007.83   66.19
   3  -4   0 3036.67   72.21
   3   4   0 3105.89   60.74
  -3  -4   1  425.32   25.15
   3  -4  -1  427.51   16.68
   3   4   1  401.23   26.37
   3   4   2 1499.54   51.10
  -3  -4   2 1507.21   50.40
  -3  -4   3  974.14   42.40
   3   4   3  945.29   40.80
   3   4   4 2107.06   61.22
  -3  -4   4 2175.55   66.66
  -3  -4   5  492.54   18.08
  -3  -4   5  537.29   33.89
  -3  -4   6  123.44   17.08
  -3  -4   6  106.05    9.88
  -3  -4   7  389.36   20.79
  -3  -4   7  410.86   31.57
  -3  -4   8 1505.35   60.84
   3  -4  -8 1574.87   42.61
  -3  -4   9  109.78   18.12
  -3   4  -9  129.79   22.15
   3  -4  -9  101.55   12.27
  -3   4 -10  743.29   52.34
   3  -4 -10  690.54   33.76
   3  -4 -11   22.93    6.83
  -3   4 -11   49.38   19.09
  -3   4 -12  215.55   32.43
   3  -4 -12  174.61   19.33
  -3   4 -13  195.05   31.17
   3  -4 -13  178.58   20.36
  -3   4 -14  692.87   60.51
  -3   4 -15  -12.97   12.17
  -3   4 -16  160.74   32.30
  -3   4 -17   19.10   13.37
   3   5 -18   44.86   16.70
  -3  -5 -18   35.92   16.41
   3   5 -17  168.62   30.33
  -3  -5 -17  137.95   28.60
  -3  -5 -16   48.30   19.51
  -3  -5 -15   11.46   10.45
  -3  -5 -14   31.24   14.50
  -3  -5 -13  278.31   35.60
  -3  -5 -12  209.68   29.61
  -3  -5 -11  487.74   42.71
  -3  -5 -10   63.92   15.94
  -3  -5  -9    6.07    9.41
  -3   5   8  397.90   21.06
  -3  -5  -8  409.99   34.13
  -3   5   7 1379.95   36.12
  -3  -5  -7 1282.99   57.51
  -3   5   6  370.86   17.75
  -3  -5  -6  356.39   29.84
   3  -5   6  390.92   27.17
  -3  -5  -5 2841.40   78.68
   3  -5   5 2933.30   74.25
  -3   5   5 2835.00   45.95
   3  -5   4 1618.84   30.92
  -3   5   4 1653.21   43.40
   3  -5   4 1631.64   55.42
  -3   5   4 1586.55   33.80
   3  -5   3  228.84   21.57
   3  -5   3  201.92   17.73
  -3   5   3  213.16   13.90
   3  -5   3  225.18   13.75
   3  -5   2  514.74   31.58
   3  -5   2  461.86   25.13
  -3   5   2  499.30   20.20
   3   5  -2  524.49   15.28
   3  -5   1 2258.91   65.82
   3  -5   1 2079.75   50.91
  -3   5   1 2268.96   41.99
  -3  -5  -1 2002.16   58.92
   3  -5   0  862.30   42.84
  -3   5   0  826.98   26.87
  -3  -5   0  810.21   38.26
   3   5   0  809.45   40.31
   3  -5   0  818.46   29.54
   3   5   1 2651.52   72.52
   3  -5  -1 2607.74   50.91
  -3  -5   1 2510.78   68.51
   3   5   2  436.31   29.28
  -3  -5   2  442.27   30.43
  -3  -5   3  234.14   23.33
   3   5   3  244.83   22.72
   3   5   4 1608.44   56.96
  -3  -5   4 1703.89   65.02
  -3  -5   5 3269.48   91.37
  -3  -5   6  416.41   14.15
  -3  -5   6  510.36   36.36
  -3  -5   7 1172.34   30.79
  -3  -5   7 1253.33   57.90
  -3  -5   8  413.12   34.22
  -3  -5   8  357.26   19.71
  -3  -5   9    9.61   10.19
  -3  -5  10   72.41   17.52
   3  -5 -10   59.42   10.45
   3  -5 -11  662.93   35.10
  -3   5 -11  762.12   57.45
  -3  -5  11  688.27   47.32
  -3   5 -12  323.26   40.44
   3  -5 -12  239.61   22.34
  -3  -5  12  261.39   30.41
  -3   5 -13  281.94   38.95
  -3   5 -14   34.56   19.19
  -3   5 -15   38.37   15.85
  -3   5 -16   31.55   18.02
  -3   5 -17  162.14   34.68
   3   6 -18   11.79   11.49
  -3  -6 -17   40.64   17.09
  -3  -6 -16   45.66   16.41
  -3  -6 -15  354.08   43.19
  -3  -6 -14  299.79   38.70
  -3  -6 -13  140.77   25.91
  -3  -6 -12   40.60   14.69
  -3  -6 -11  200.56   28.53
  -3  -6 -10  627.36   47.26
  -3  -6  -9  531.54   42.27
  -3   6   8  469.09   24.27
  -3  -6  -8  446.57   37.08
   3  -6   8  465.35   31.89
  -3   6   7  184.90   14.78
  -3  -6  -7  187.32   23.82
   3  -6   7  171.65   19.28
  -3   6   6  116.04   11.34
   3  -6   6  115.21   16.48
  -3  -6  -6  113.91   17.79
   3  -6   5  377.74   27.68
   3  -6   5  380.81   27.59
  -3   6   5  354.36   19.07
   3  -6   4  460.46   30.53
   3  -6   4  421.57   19.86
  -3   6   4  450.77   24.26
  -3   6   4  389.28   19.81
   3  -6   4  434.53   28.20
   3  -6   3 1166.56   36.02
   3  -6   3 1108.87   48.00
   3  -6   3 1015.56   42.34
  -3   6   3 1086.30   34.75
   3  -6   2  463.21   30.83
   3  -6   2  425.95   27.32
  -3   6   2  442.71   21.24
   3   6  -2  440.91   13.07
   3   6  -1  444.47   31.89
  -3   6   1  462.53   21.34
   3  -6   1  406.90   25.15
  -3  -6  -1  422.56   29.58
   3  -6   1  461.57   32.42
   3  -6   0  199.00   16.97
   3   6   0  223.97   23.05
  -3   6   0  244.39   15.96
  -3  -6   0  224.94   22.41
   3   6   1  408.98   30.85
  -3  -6   1  456.73   31.94
   3  -6  -1  416.97   23.82
  -3  -6   2  409.26   31.06
   3   6   2  421.91   30.97
   3   6   3  924.57   45.94
  -3  -6   3  943.82   49.42
   3   6   4  509.30   34.87
  -3  -6   4  586.43   41.51
  -3  -6   5  517.10   40.13
  -3  -6   6  111.02   20.78
  -3  -6   7  117.57   21.24
  -3  -6   8  545.60   42.21
  -3  -6   8  546.87   17.47
  -3  -6   9  624.78   46.33
  -3  -6  10  732.06   50.74
  -3  -6  11  156.69   25.35
  -3   6 -12   76.88   20.39
  -3  -6  12   70.28   18.70
  -3   6 -13  147.36   30.49
  -3  -6  13  133.96   23.88
  -3   6 -14  342.52   46.27
  -3  -6  14  314.90   37.07
  -3  -6  15  413.08   43.89
  -3   6 -15  468.04   54.03
  -3   6 -16  103.05   28.05
  -3  -6  16   75.41   21.14
  -3   6 -17   26.16   16.48
  -3  -6  17   68.92   21.23
  -3  -7 -17    2.58    8.42
  -3  -7 -16  232.04   37.40
  -3  -7 -15   49.62   18.76
  -3  -7 -14   68.65   19.76
  -3  -7 -13  179.42   29.86
  -3  -7 -12  407.70   42.55
   3  -7  11   47.90   11.66
  -3  -7 -11   73.31   18.00
  -3  -7 -10  342.29   35.95
   3  -7  10  316.10   28.50
   3  -7   9   50.21   11.70
  -3  -7  -9   53.40   14.40
  -3  -7  -8   99.27   18.78
   3  -7   8   95.76   15.42
   3  -7   7   73.17   13.44
  -3   7   7   72.94   10.35
   3  -7   7   79.56   15.52
   3  -7   6 2251.54   72.95
  -3   7   6 2243.60   55.47
   3  -7   5   86.33   14.42
   3  -7   5   88.56   15.33
  -3   7   5   80.34   10.35
   3  -7   4  964.63   45.43
   3  -7   4 1000.62   47.18
   3  -7   4  955.33   34.54
  -3   7   4  833.01   32.27
   3  -7   3  784.40   33.34
   3  -7   3  808.97   42.57
   3  -7   3  817.11   42.06
   3   7  -2  277.77   27.52
   3  -7   2  261.56   24.20
   3  -7   2  291.98   26.27
   3  -7   2  275.09   21.31
   3   7  -1   87.62   15.77
   3  -7   1   64.02   11.18
  -3  -7  -1   96.60   16.41
   3  -7   0 3193.11   75.45
  -3  -7   0 3366.60   93.89
   3   7   0 3473.92   90.98
   3   7   1   81.51   15.26
  -3  -7   1   72.13   14.23
   3  -7  -1   67.48   11.12
   3   7   2  161.83   20.37
  -3  -7   2  164.22   22.62
   3   7   3  774.64   44.17
  -3  -7   3  839.06   51.47
  -3  -7   4 1077.32   60.61
  -3  -7   5   87.68   19.17
  -3  -7   6 2888.67  102.18
  -3  -7   7  118.99   23.76
  -3  -7   8  110.43   23.34
  -3  -7   9   70.34   17.88
  -3  -7  10  317.54   35.28
  -3  -7  11   75.33   18.80
  -3  -7  12  501.83   46.24
  -3  -7  13  215.71   31.30
  -3   7 -14   43.53   18.70
  -3  -7  14   65.41   20.01
  -3   7 -15   56.15   21.49
  -3  -7  15   17.95   12.86
  -3  -7  16  336.54   41.78
  -3   7 -16  355.05   52.05
  -3  -7  17    9.07   11.23
  -3  -8 -17   49.34   20.35
  -3  -8 -16   98.11   24.97
  -3  -8 -15  214.47   35.43
  -3  -8 -14   35.73   16.41
   3  -8  13  143.63   20.67
  -3  -8 -13  136.63   28.02
   3  -8  12   -5.37    7.86
  -3  -8 -12   -8.48    8.60
  -3  -8 -11   20.13   14.00
   3  -8  11   21.20    9.39
   3  -8  10  424.97   38.22
   3  -8  10  430.79   33.59
   3  -8   9  147.78   21.91
   3  -8   9  125.74   17.93
   3  -8   8  278.42   29.32
   3  -8   8  283.35   26.76
   3  -8   7  872.76   45.93
   3  -8   7  864.33   49.40
   3  -8   6  182.09   21.57
   3  -8   6  158.83   21.11
   3  -8   5    2.78    7.59
   3  -8   5   11.96    6.59
   3  -8   4 1693.80   67.77
   3  -8   4 1700.21   63.80
   3  -8   4 1654.75   50.81
   3   8  -3 1042.36   52.52
   3  -8   3  959.65   49.52
   3  -8   3  917.98   49.49
   3  -8   2  774.81   46.12
   3  -8   2  740.74   43.47
   3   8  -2  770.29   45.32
   3  -8   1  125.78   16.32
   3   8  -1  129.12   20.48
  -3  -8  -1  122.66   19.07
   3   8   0  123.93   18.85
   3  -8   0  135.78   17.54
  -3  -8   0  148.87   22.98
   3   8   1  131.68   20.48
  -3  -8   1  106.66   19.24
   3  -8  -1  113.32   15.49
   3   8   2  656.79   43.63
  -3  -8   2  712.04   49.06
  -3  -8   3  855.84   56.44
   3   8   3  838.77   49.15
  -3  -8   4 1898.93   84.96
  -3  -8   5   -4.04   11.19
  -3  -8   6  194.11   30.10
  -3  -8   7  948.67   63.25
  -3  -8   8  492.07   46.83
  -3  -8   9  226.98   34.65
  -3  -8  10  440.06   45.93
  -3  -8  11   -5.81   13.33
  -3  -8  12    3.75    9.31
  -3  -8  13  154.01   28.21
  -3  -8  14   35.88   15.12
  -3   8 -15  203.50   38.71
  -3  -8  15  225.86   34.48
  -3   8 -16  111.86   30.75
  -3  -8  16  102.43   24.66
   3  -9  15   13.25   10.67
   3  -9  14   21.28   12.76
   3  -9  13  249.17   33.82
   3  -9  12   -3.16    7.51
   3  -9  12   22.21   11.77
   3  -9  11  666.19   43.60
   3  -9  11  590.17   46.97
   3  -9  10   26.85    9.61
   3  -9  10   36.68   12.30
   3  -9   9   77.69   14.94
   3  -9   9   80.65   18.43
   3  -9   8   13.14    8.66
   3  -9   8   29.19   12.68
   3  -9   7  761.68   44.04
   3  -9   7  780.02   49.49
   3  -9   6  483.23   35.68
   3  -9   6  493.04   39.83
   3  -9   5  694.45   42.29
   3  -9   5  730.61   48.97
   3  -9   4  189.42   22.66
   3  -9   4  205.64   27.32
   3   9  -4  204.14   25.70
   3  -9   3   12.74   10.49
   3  -9   3   -7.29   10.83
   3   9  -2   31.52   11.75
   3  -9   2   12.20    7.61
   3   9  -1 1459.09   65.13
  -3  -9  -1 1529.39   71.17
   3  -9   1 1645.82   68.81
   3   9   0    2.88    8.46
   3  -9   0   -1.50    5.44
  -3  -9   0    7.81    8.71
  -3  -9   1 1763.26   81.37
   3  -9  -1 1640.55   64.74
   3   9   1 1803.10   74.14
   3   9   2   25.65   11.68
  -3  -9   2   23.68   11.41
   3   9   3    8.67    9.12
  -3  -9   3   12.28   15.90
  -3  -9   4  185.76   29.02
  -3  -9   5  940.33   66.62
  -3  -9   6  533.11   51.37
  -3  -9   7 1042.48   72.52
  -3  -9   8   27.87   16.71
  -3  -9   9  120.49   27.81
  -3  -9  10   69.47   23.07
  -3  -9  11  751.90   63.20
  -3  -9  12   22.28   15.99
  -3  -9  13  305.93   39.96
  -3  -9  14   11.28   13.35
  -3  -9  15   20.66   15.32
  -3   9 -15   14.82   13.29
   3 -10  15   94.57   24.47
   3 -10  14  134.24   26.48
   3 -10  13   16.63   12.14
   3 -10  12    3.29    9.45
   3 -10  11   33.90   14.82
   3 -10  10  376.37   32.06
   3 -10  10  335.08   37.08
   3 -10   9  165.61   21.88
   3 -10   9  135.00   22.58
   3 -10   8  913.96   49.45
   3 -10   8  872.25   56.40
   3 -10   7  151.23   26.80
   3 -10   7  138.29   20.02
   3 -10   6  211.96   23.77
   3 -10   6  236.57   31.49
   3  10  -6  260.48   30.16
   3 -10   5  351.80   37.57
   3  10  -5  429.98   37.07
   3 -10   5  381.41   33.68
   3  10  -4  293.85   31.24
   3 -10   4  281.54   33.01
   3  10  -3  327.31   32.70
   3 -10   3  314.01   33.68
   3 -10   2  751.21   50.60
   3  10  -2  631.73   45.01
   3  10  -1  144.85   21.18
   3 -10   1  169.01   24.37
  -3 -10  -1  123.92   22.94
   3  10   0  -15.13   12.77
   3 -10   0    0.57    6.54
  -3 -10   0   -4.74   12.22
   3  10   1  181.53   25.40
   3 -10  -1  177.66   23.19
  -3 -10   1  209.97   30.18
   3  10   2  603.79   44.71
  -3 -10   2  717.69   56.44
  -3 -10   3  372.28   42.84
  -3 -10   4  391.69   43.59
  -3 -10   5  359.55   43.42
  -3 -10   6  196.48   32.98
  -3 -10   7  121.41   26.65
  -3 -10   8 1235.96   83.26
  -3 -10   9  166.07   31.74
  -3 -10  10  363.84   46.07
  -3 -10  11   69.65   22.74
  -3 -10  12   29.97   20.19
  -3 -10  13   69.58   25.33
  -3 -10  14  241.31   40.80
  -3 -10  15  101.57   27.15
   3 -11  14   22.39   14.33
   3 -11  13   -3.06   11.25
   3 -11  12  266.83   36.33
   3 -11  11   70.43   21.33
   3 -11  10  335.52   38.85
   3 -11   9   87.34   15.96
   3  11  -9  114.47   22.83
   3 -11   9  107.52   26.01
   3  11  -8   94.62   20.55
   3 -11   8   50.60   12.39
   3 -11   8   99.55   23.29
   3  11  -7   73.12   18.84
   3 -11   7   71.48   21.33
   3 -11   7   36.79   11.39
   3  11  -6  695.26   48.73
   3 -11   6  694.99   46.80
   3 -11   6  712.96   56.15
   3  11  -5  238.84   29.71
   3 -11   5  199.59   31.01
   3 -11   4  402.53   42.24
   3  11  -4  370.97   36.12
   3 -11   3   90.61   17.98
   3  11  -3   78.22   16.99
   3 -11   2  914.82   61.56
   3  11  -2  686.55   48.61
   3  11  -1    8.38   10.37
   3 -11   1   33.37   13.23
  -3 -11  -1   11.47   10.40
   3  11   0 1319.74   67.86
   3 -11   0 1428.45   73.37
  -3 -11   0 1387.96   80.15
   3  11   1  -10.05   13.42
  -3 -11   1   18.45   12.48
   3 -11  -1    8.38    7.20
  -3 -11   2  782.14   63.43
  -3 -11   3  127.54   31.35
  -3 -11   4  374.11   48.91
  -3 -11   5  208.31   33.90
  -3 -11   6  573.19   58.83
  -3 -11   7   14.18   14.93
  -3 -11   8  101.01   27.04
  -3 -11   9  100.83   27.06
  -3 -11  10  399.22   51.30
  -3 -11  11  113.57   29.93
  -3 -11  12  285.13   43.66
  -3 -11  13   26.62   16.97
  -3 -11  14   54.10   25.02
   3 -12  13   77.69   23.04
   3  12 -12   57.12   18.51
   3 -12  12   51.53   20.82
   3 -12  11   74.09   22.16
   3  12 -11   84.06   20.55
   3  12 -10   78.15   19.85
   3 -12  10   57.47   21.69
   3  12  -9  573.18   47.53
   3 -12   9  516.60   52.20
   3 -12   8   90.35   24.45
   3  12  -8   86.71   20.79
   3 -12   7  175.34   32.02
   3  12  -7  172.95   26.59
   3  12  -6  273.26   31.99
   3 -12   6  297.36   39.26
   3  12  -5  222.42   29.37
   3 -12   5  211.17   32.50
   3  12  -4  102.21   20.13
   3 -12   4   95.40   21.84
   3 -12   3  660.96   56.76
   3  12  -3  571.97   46.34
   3 -12   2  676.54   57.47
   3  12  -2  531.85   44.34
   3  12  -1  249.65   30.20
   3 -12   1  323.33   39.31
  -3 -12  -1  246.50   35.36
   3  12   0   -8.77   14.28
   3 -12   0   -3.77   12.48
  -3 -12   0   12.53    9.80
   3  12   1  226.11   29.42
   3 -12  -1  267.91   32.46
  -3 -12   1  257.64   38.91
  -3 -12   2  684.05   64.09
  -3 -12   3  802.32   71.49
  -3 -12   4  144.27   34.25
  -3 -12   5  233.01   40.48
  -3 -12   6  179.34   35.09
  -3 -12   7   63.15   16.08
  -3 -12   8   48.53   19.46
  -3 -12   9  592.61   64.42
  -3 -12  10  135.47   32.73
  -3 -12  11   64.04   28.82
  -3 -12  12   54.77   21.76
  -3 -12  13  177.96   38.33
   3 -13  12   32.64   16.65
   3  13 -11   42.22   17.23
   3 -13  11   45.93   19.16
   3  13 -10  105.71   22.65
   3 -13  10  122.92   28.71
   3  13  -9   39.51   15.43
   3 -13   9   25.40   15.56
   3 -13   8    2.50   14.74
   3  13  -8   24.33   13.82
   3  13  -7  399.10   39.74
   3 -13   7  461.78   52.58
   3  13  -6  141.91   24.14
   3 -13   6  164.24   31.57
   3  13  -5  393.21   40.04
   3 -13   5  489.32   51.83
   3  13  -4    1.52    8.73
   3 -13   4    4.78   16.61
   3  13  -3   51.87   14.60
   3 -13   3   72.37   25.41
   3  13  -2   30.92   12.15
   3 -13   2   73.08   23.96
   3  13  -1  122.63   22.39
   3 -13   1  181.48   31.23
  -3 -13  -1  130.95   28.00
   3  13   0  591.81   48.42
   3 -13   0  749.12   60.29
  -3 -13   0  711.49   64.72
  -3 -13   1  187.50   34.07
   3 -13  -1  166.06   26.87
  -3 -13   2  118.47   31.02
  -3 -13   3   83.25   30.05
  -3 -13   4   53.66   24.45
  -3 -13   5  642.42   70.47
  -3 -13   6  186.68   39.14
  -3 -13   7  358.08   50.11
  -3 -13   8  -13.91   21.36
  -3 -13   9   -2.85   15.64
  -3 -13  10   98.87   29.48
  -3 -13  11   37.35   21.45
   3 -14  11   57.87   20.84
   3  14 -10   96.33   22.14
   3 -14  10   83.02   24.65
   3  14  -9  103.32   22.18
   3 -14   9  153.08   33.65
   3  14  -8  221.83   31.10
   3 -14   8  283.24   43.34
   3 -14   7   20.64   14.76
   3  14  -7   38.49   14.01
   3  14  -6   92.05   20.12
   3 -14   6   78.36   20.17
   3 -14   5   40.65   16.70
   3  14  -5   47.33   14.33
   3  14  -4  235.68   31.92
   3 -14   4  370.36   50.82
   3  14  -3   21.88    9.60
   3 -14   3   74.53   25.90
   3  14  -2  480.56   44.89
   3 -14   2  730.25   67.67
   3  14  -1  -18.39   15.59
   3 -14   1   29.51   14.39
  -3 -14  -1   -2.62   14.78
   3 -14   0  103.61   23.95
  -3 -14   0  128.19   28.31
  -3 -14   1   25.77   16.85
   3 -14  -1   28.10   11.77
  -3 -14   2  685.54   73.08
  -3 -14   3   67.23   29.63
  -3 -14   4  353.31   55.11
  -3 -14   5  177.23   40.56
  -3 -14   6  148.17   38.82
  -3 -14   7  -25.11   24.09
  -3 -14   8  265.36   46.23
  -3 -14   9   79.04   23.94
  -3 -14  10   91.21   27.84
   3 -15  10   16.73   15.24
   3  15 -10   44.70   15.75
   3  15  -9    3.00    8.25
   3 -15   9   15.35   11.76
   3  15  -8   91.30   21.37
   3 -15   8  103.72   29.27
   3  15  -7   13.63   11.16
   3 -15   7   -5.99   16.57
   3  15  -6  301.09   36.87
   3 -15   6  344.45   50.15
   3  15  -5    2.19    8.85
   3 -15   5  108.94   33.01
   3  15  -4   48.66   15.56
   3 -15   4  110.21   30.95
   3 -15   3   85.82   30.03
   3  15  -3    8.55    9.60
   3  15  -2   61.32   16.87
   3 -15   2  108.99   30.40
   3 -15   1   21.55   12.88
   3 -15   0  323.13   44.73
  -3 -15   0  360.60   51.50
  -3 -15   1   44.89   22.04
   3 -15  -1    8.45   12.41
  -3 -15   2  110.34   34.35
  -3 -15   3   30.77   20.03
  -3 -15   4  125.88   36.63
  -3 -15   5   89.58   36.46
  -3 -15   6  384.69   63.01
  -3 -15   7  134.45   41.63
  -3 -15   8   54.23   28.04
   3  16  -9  142.09   27.37
   3  16  -8   -8.18   10.53
   3 -16   8  -26.54   20.42
   3  16  -7   79.22   19.80
   3 -16   7  117.90   31.68
   3  16  -6   -9.91   12.68
   3 -16   6   90.91   31.39
   3  16  -5   72.58   17.62
   3 -16   5  193.93   42.00
   3 -16   4   35.95   22.86
   3  16  -4  -25.98   16.07
   3 -16   3  392.75   57.08
   3 -16   2   47.07   22.15
   3 -16   1  119.26   30.76
   3 -16   0   35.07   17.91
  -3 -16   0   21.37   15.24
  -3 -16   1   33.92   19.53
  -3 -16   2   53.68   28.45
  -3 -16   3  308.93   57.35
  -3 -16   4    4.98   16.03
  -3 -16   5  126.40   40.75
  -3 -16   6   53.47   32.49
   3  17  -8    1.24    8.55
   3  17  -7   -3.42   11.44
   3 -17   6  179.34   42.65
   3  17  -6   50.60   16.47
   3  17  -5   44.33   13.22
   3 -17   5  148.70   38.27
   3 -17   4   68.20   26.17
   3 -17   3    8.88   14.63
   3 -17   2   87.45   27.63
   3 -17   1   17.25   16.43
   3 -17   0   30.79   15.88
  -3 -17   1   23.17   17.53
   3 -18   4   59.78   24.58
   3 -18   3   -3.90   14.97
   3 -18   2  178.22   42.22
   3 -18   1  -51.46   27.94
   4   0   0 4015.68   76.98
   4   0   0 4222.06   45.90
   4   0   0 4217.45   62.66
  -4   0   0 4176.55   61.81
   4   0  -1  330.69   16.59
   4   0  -1  317.26   21.32
   4   0  -1  323.47   11.31
   4   0   1  345.27   19.77
  -4   0  -1  331.59   19.27
   4   0   1  310.91   22.10
   4   0   2  166.46   14.67
  -4   0   2  167.08    8.94
   4   0  -2  180.63   16.24
   4   0  -2  156.31   10.74
  -4   0  -2  164.73   14.84
  -4   0  -3  469.38   26.19
  -4   0   3  435.57   17.10
   4   0  -3  471.84   16.84
   4   0   4 1181.99   34.63
  -4   0   4 1136.33   31.93
  -4   0  -4 1232.22   46.09
   4   0   5  931.08   30.35
  -4   0  -5  914.05   42.10
  -4   0  -6 3194.71   84.62
  -4   0  -7  633.43   39.11
  -4   0  -8    6.79    7.19
   4   0  -9   27.50    7.08
  -4   0  -9   14.87    9.57
  -4   0 -10  391.35   36.65
   4   0 -10  450.20   26.50
  -4   0 -10  403.21   21.22
   4   0 -11    5.23    5.16
  -4   0 -11  -11.51   11.12
  -4   0 -12  445.81   42.49
   4   0 -12  490.17   31.97
   4   0 -13   -0.04    4.57
  -4   0 -13   -4.74   11.46
  -4   0 -14    2.45    9.08
  -4   0 -15   15.77   13.16
  -4   0 -16  110.20   26.76
  -4   0 -17   18.59   15.17
  -4  -1 -17   24.64   13.91
  -4  -1 -16  107.78   25.44
  -4  -1 -15  273.00   38.09
   4   1 -14  176.99   22.25
  -4  -1 -14  172.26   28.74
   4   1 -13  275.92   26.48
  -4  -1 -13  253.86   34.04
   4   1 -12    5.09    5.92
  -4  -1 -12   -6.84    8.85
  -4  -1 -11  116.43   21.67
  -4  -1 -10  119.32   20.47
  -4  -1  -9 1028.13   37.01
  -4  -1  -9 1021.13   56.39
  -4  -1  -8  177.25   22.76
  -4  -1  -7  602.56   38.47
  -4  -1  -6   42.09   10.93
   4  -1   5 1400.15   31.00
  -4  -1  -5 1378.92   53.33
   4  -1   4 1028.37   28.17
  -4  -1  -4 1037.49   43.38
  -4   1   3 3215.16   36.26
  -4  -1  -3 3272.62   72.65
   4   1  -2  912.16   25.56
   4   1  -2  992.89   34.97
   4  -1   2  965.30   33.42
   4   1  -2  904.97   29.47
  -4  -1  -2  933.95   36.04
   4  -1   2  871.77   38.74
   4  -1   1  219.48   19.44
   4   1  -1  229.42   12.54
   4   1  -1  250.93   17.87
   4  -1   1  238.02   15.50
  -4   1   1  237.92   12.13
  -4  -1  -1  243.37   17.43
   4   1  -1  231.87   15.62
   4   1   0   41.55    8.10
   4   1   0   41.16    6.96
  -4   1   0   39.78    5.94
   4  -1   0   32.28    8.33
   4   1   0   40.37    5.74
   4  -1   0   39.64    3.51
   4  -1   0   33.55    5.64
  -4   1  -1  257.57   16.63
   4   1   1  279.48   18.77
   4  -1  -1  266.19   20.60
   4  -1  -1  247.63   12.71
   4   1   1  294.09   16.13
  -4  -1   1  248.25   13.45
   4   1   1  268.04   19.69
  -4   1  -2  774.53   31.40
   4  -1  -2  806.88   35.35
   4   1   2  804.39   32.85
  -4  -1   2  753.81   24.10
   4  -1  -2  777.97   18.33
  -4  -1   2  795.69   32.53
  -4   1  -3 3206.97   68.35
  -4  -1   3 3159.74   67.37
   4   1   4  716.80   30.50
  -4  -1   4  777.48   34.83
  -4  -1   4  768.08   29.69
  -4   1  -4  784.90   36.36
   4   1   5 1287.29   40.44
  -4   1  -5 1226.10   49.51
   4  -1  -5 1316.66   19.30
  -4  -1   5 1309.57   41.57
  -4   1  -6   27.33    8.42
   4  -1  -6   39.30    4.54
  -4  -1   6   39.92    8.81
  -4   1  -7  482.04   34.64
   4  -1  -7  480.20   18.48
  -4   1  -8  194.90   24.03
   4  -1  -8  217.54   14.44
   4  -1  -9 1171.98   37.50
  -4   1  -9 1105.04   58.47
  -4   1 -10  174.92   24.37
   4  -1 -10  164.10   15.37
  -4   1 -11  107.43   20.64
   4  -1 -11  126.45   14.84
   4  -1 -12    1.00    3.37
  -4   1 -12    5.33    7.61
   4  -1 -13  209.75   21.00
  -4   1 -13  222.02   31.07
  -4   1 -14  154.46   27.95
  -4   1 -15  306.50   41.20
  -4   1 -16  131.01   28.19
  -4   1 -17   34.93   17.81
  -4  -2 -17  189.10   34.69
  -4  -2 -16    7.10   13.19
  -4  -2 -15   15.54   12.46
   4   2 -14   30.52   11.20
  -4  -2 -14   23.77   13.77
   4   2 -13  779.03   46.29
  -4  -2 -13  651.07   53.91
  -4  -2 -12   56.86   16.29
  -4  -2 -11 1539.42   75.24
  -4  -2 -10   44.65   12.99
  -4  -2  -9    4.51    9.14
  -4  -2  -8    8.51    8.22
  -4  -2  -7 1081.60   52.83
  -4  -2  -6   20.16    7.16
  -4  -2  -5 1666.98   59.38
  -4  -2  -4  262.64   21.93
   4   2  -3  302.64   18.19
  -4  -2  -3  269.18   21.17
   4  -2   3  285.90   23.36
   4   2  -2  152.60   11.74
   4  -2   2  139.87   16.24
   4   2  -2  147.60   12.63
  -4  -2  -2  140.54   14.67
   4   2  -1 4994.15   75.82
   4  -2   1 4722.96   92.46
   4   2  -1 5043.50   66.35
  -4  -2  -1 5012.23   81.76
   4   2  -1 4855.79   77.31
  -4   2   1 4814.62   52.38
   4   2   0   35.44    6.96
   4  -2   0   31.13    8.47
   4   2   0   29.76    4.91
  -4   2   0   28.21    5.09
   4   2   0   32.56    6.67
   4  -2  -1 4561.60   88.96
  -4   2  -1 4845.24   71.04
   4   2   1 4843.06   71.60
  -4  -2   1 4731.68   69.40
   4   2   1 4765.05   83.57
  -4   2  -2  118.34   12.49
   4  -2  -2  136.28   16.35
  -4  -2   2  124.22   11.75
   4   2   2  123.44   12.07
   4   2   3  276.34   20.82
  -4   2  -3  286.45   20.87
  -4  -2   3  252.96   17.64
  -4  -2   3  258.35   17.87
  -4  -2   4  300.79   19.98
   4   2   4  279.24   20.77
  -4   2  -4  313.18   23.67
  -4  -2   4  274.75   20.39
  -4  -2   5 1960.86   54.29
   4   2   5 1968.70   54.90
  -4   2  -5 1900.13   62.81
  -4  -2   5 1880.40   55.10
  -4  -2   6   37.98    9.89
  -4   2  -6   29.15    9.08
  -4  -2   7  908.99   42.24
  -4   2  -7  880.12   47.91
   4  -2  -7  920.76   22.61
   4  -2  -8    9.26    3.19
  -4   2  -8    3.97    8.84
   4  -2  -9   18.67    4.85
  -4   2  -9   11.92    6.35
  -4   2 -10   56.90   14.94
   4  -2 -10   71.09   10.27
  -4   2 -11 1528.64   77.08
   4  -2 -11 1503.25   48.71
  -4   2 -12   68.10   20.13
   4  -2 -12   77.02   12.01
  -4   2 -13  677.20   56.66
  -4   2 -14   11.93   10.35
  -4   2 -15   -3.94   10.40
  -4   2 -16    0.07   10.01
  -4   2 -17  222.15   38.48
  -4  -3 -17    2.54    9.85
  -4  -3 -16   28.52   12.73
  -4  -3 -15   18.92   13.72
   4   3 -15   16.68    9.86
  -4  -3 -14  200.82   31.70
  -4  -3 -13  115.56   24.70
  -4  -3 -12   56.15   16.28
  -4  -3 -11    8.28    8.50
  -4  -3 -10  333.39   34.07
  -4  -3  -9  760.05   48.72
  -4  -3  -8  705.47   45.27
  -4  -3  -7  298.14   28.06
  -4  -3  -6  178.33   20.74
  -4  -3  -5   70.44   12.79
  -4  -3  -4  828.69   40.85
   4  -3   4  887.38   42.03
   4   3  -3 1125.33   32.00
   4   3  -3 1138.85   36.95
  -4  -3  -3 1015.88   42.94
  -4   3   3 1061.85   18.72
   4  -3   3 1117.74   47.28
  -4   3   2 1097.44   18.45
   4  -3   2 1158.53   48.48
   4   3  -2 1139.59   32.65
   4   3  -2 1119.44   34.58
  -4  -3  -2 1116.12   42.47
   4  -3   1  728.74   38.28
   4  -3   1  682.88   19.80
  -4   3   1  700.37   20.61
   4   3  -1  709.53   27.87
   4   3  -1  699.54   31.70
   4   3  -1  712.03   27.25
  -4   3   0   16.38    4.09
   4  -3   0   15.75    7.10
   4  -3   0    8.68    1.77
   4   3   0    9.95    2.82
  -4   3  -1  704.09   27.71
   4   3   1  746.60   30.68
  -4  -3   1  729.91   31.34
   4  -3  -1  736.64   38.35
  -4  -3   2 1110.68   39.60
  -4   3  -2 1165.51   39.98
  -4  -3   3 1056.51   40.17
   4   3   3 1062.27   43.67
  -4   3  -3 1122.83   42.38
   4   3   4  810.69   38.60
  -4  -3   4  782.75   37.43
  -4   3  -4  780.42   38.70
  -4  -3   4  811.47   29.74
   4   3   5   55.68   10.50
  -4  -3   5   51.90    8.06
  -4  -3   5   47.78   11.41
  -4   3  -5   41.06   10.29
  -4  -3   6  153.34   15.01
  -4  -3   6  167.15   19.05
  -4   3  -6  154.00   19.65
  -4  -3   7  297.16   21.63
  -4  -3   7  324.21   27.25
  -4   3  -7  284.26   28.08
  -4  -3   8  692.03   40.54
  -4   3  -8  693.06   46.31
   4  -3  -8  661.17   21.37
  -4  -3   9  849.14   46.34
  -4   3  -9  824.17   52.52
   4  -3  -9  796.22   28.03
  -4   3 -10  397.98   39.19
   4  -3 -10  376.20   21.43
   4  -3 -11    8.09    4.27
  -4   3 -11    7.10    9.65
  -4   3 -12   92.89   22.32
  -4   3 -13  100.55   25.04
  -4   3 -14  235.88   36.54
  -4   3 -15   23.07   14.38
  -4   3 -16   36.99   14.56
  -4   3 -17   -9.48   14.95
  -4  -4 -17   19.95   15.15
  -4  -4 -16  107.32   25.66
  -4  -4 -15   27.45   15.21
  -4  -4 -14    3.42    9.77
  -4  -4 -13  319.10   38.60
  -4  -4 -12  240.97   31.68
  -4  -4 -11  974.74   61.18
  -4  -4 -10  267.86   30.82
  -4  -4  -9   64.98   16.44
  -4  -4  -8  304.24   30.66
  -4  -4  -7  103.60   17.70
  -4  -4  -6 2340.90   76.51
   4  -4   6 2181.40   69.95
  -4  -4  -5  839.20   43.98
   4  -4   5  878.48   43.52
  -4  -4  -4  648.59   37.40
  -4   4   4  688.86   23.09
   4  -4   4  669.19   38.61
   4   4  -3  127.95    9.91
  -4   4   3  121.79    7.89
   4  -4   3  142.79   18.27
   4   4  -2 1210.99   32.23
   4  -4   2 1121.86   32.95
  -4   4   2 1159.35   21.33
   4  -4   1   97.32   15.08
   4  -4   1   75.64    8.20
   4   4  -1   79.56    8.77
   4  -4   0 1167.51   50.59
   4  -4   0 1099.21   25.99
  -4  -4   0 1087.50   41.12
  -4  -4   1  144.59   15.64
   4  -4  -1  163.02   19.29
   4   4   2  986.59   44.35
  -4  -4   2  936.66   40.48
   4   4   3  142.17   16.96
  -4  -4   3  132.23   15.93
   4   4   4  695.95   37.50
  -4  -4   4  668.40   38.54
  -4  -4   5  853.48   45.29
  -4   4  -5  775.85   42.18
   4   4   5  810.29   41.18
  -4  -4   6 2238.72   50.14
  -4   4  -6 2323.98   77.51
  -4  -4   7  138.94   13.28
  -4  -4   7  139.79   19.86
  -4   4  -7  141.97   21.64
  -4  -4   8  307.62   30.32
  -4   4  -8  309.01   31.81
  -4  -4   8  291.31   20.72
  -4  -4   9   71.61   16.51
  -4   4  -9   61.81   17.01
  -4  -4  10  326.42   31.96
  -4   4 -10  323.34   36.54
   4  -4 -10  308.38   19.06
  -4   4 -11 1044.57   67.69
  -4  -4  11 1007.89   57.28
  -4   4 -12  163.51   29.73
  -4  -4  12  174.63   25.34
  -4  -4  13  348.86   36.07
  -4   4 -13  335.66   42.90
  -4   4 -14   30.55   16.48
  -4   4 -15   -8.11   16.07
  -4   4 -16   81.63   24.41
  -4   4 -17    6.16   12.21
  -4  -5 -17   -0.89    9.69
  -4  -5 -16   41.26   16.08
  -4  -5 -15  204.02   34.26
  -4  -5 -14   82.98   22.54
  -4  -5 -13  292.83   37.39
  -4  -5 -12   84.71   20.33
  -4  -5 -11   37.38   13.88
  -4  -5 -10   -7.70    9.98
  -4  -5  -9 1337.90   67.42
  -4  -5  -8  210.79   25.64
  -4  -5  -7  589.84   40.69
   4  -5   7  545.68   35.96
  -4  -5  -6   50.38   13.40
   4  -5   6   46.84   12.04
   4  -5   5  424.53   31.17
  -4   5   5  397.49   11.40
  -4   5   5  460.76   23.52
  -4  -5  -5  398.54   31.99
   4  -5   4  233.90   23.97
   4  -5   4  242.95   12.53
  -4   5   4  225.22   14.50
  -4   5   4  214.58    9.34
   4  -5   3 2290.71   73.22
   4   5  -3 2247.71   37.08
   4  -5   3 2072.44   53.72
  -4   5   3 2153.53   40.05
   4  -5   2 1093.54   49.96
  -4   5   2  955.76   24.92
   4  -5   2  922.77   34.15
   4   5  -2 1034.95   27.60
   4  -5   1 1164.53   52.58
   4  -5   1 1048.89   34.85
   4   5  -1 1121.41   32.27
   4  -5   0   97.73    9.54
   4  -5   0  118.01   17.84
  -4  -5   0   81.98   13.02
  -4  -5   1  960.57   43.77
   4  -5  -1  912.89   26.52
   4   5   1  926.44   45.90
   4   5   2  985.00   47.19
  -4  -5   2 1019.62   46.66
  -4  -5   3 2032.94   68.87
   4   5   3 1982.91   66.70
   4   5   4  234.69   23.94
  -4  -5   4  259.07   25.71
   4   5   5  483.36   33.52
  -4  -5   5  567.81   39.76
  -4  -5   6   54.61   14.48
  -4  -5   7  925.22   53.86
  -4  -5   7  725.73   25.22
  -4  -5   8  162.70   13.58
  -4   5  -8  173.36   25.89
  -4  -5   8  188.91   24.11
  -4  -5   9 1370.38   67.13
  -4   5  -9 1359.94   72.06
  -4   5 -10   11.31    9.60
  -4  -5  10   18.06   12.13
  -4  -5  11   49.38   15.80
  -4   5 -11   32.09   13.59
  -4  -5  12  104.72   21.08
  -4   5 -12  123.50   27.59
  -4  -5  13  252.86   32.12
  -4   5 -13  250.08   37.94
  -4   5 -14   75.08   26.18
  -4  -5  14   77.37   20.28
  -4  -5  15  224.77   31.42
  -4   5 -15  282.37   43.75
  -4  -5  16   40.46   15.88
  -4   5 -16   51.20   18.80
  -4  -5  17   21.58   13.07
  -4  -5  18   10.24    9.88
  -4  -6 -17  107.13   25.61
  -4  -6 -16   47.82   19.72
  -4  -6 -15   13.20   11.79
  -4  -6 -14   53.71   17.52
  -4  -6 -13   44.21   15.10
  -4  -6 -12   45.66   15.15
  -4  -6 -11   69.72   17.90
  -4  -6 -10   17.30   10.62
   4  -6   9   51.70   11.99
  -4  -6  -9   68.58   16.74
  -4  -6  -8  244.84   28.81
   4  -6   8  227.45   24.11
  -4   6   7 1361.79   31.39
  -4  -6  -7 1319.89   62.99
   4  -6   7 1309.03   57.01
   4  -6   6  444.80   33.59
  -4   6   6  458.00   17.51
   4  -6   5  996.04   50.18
   4  -6   5  982.83   42.85
  -4   6   5 1062.33   37.59
  -4   6   5  980.57   26.18
   4  -6   4  234.54   24.49
   4  -6   4  228.49   14.64
   4  -6   4  231.73   20.83
  -4   6   4  216.56   15.29
  -4   6   4  211.31   12.48
   4  -6   3  676.47   41.31
   4   6  -3  666.94   18.11
  -4   6   3  670.17   25.36
   4  -6   3  652.15   33.61
   4   6  -2   54.73    6.19
  -4   6   2   60.96    7.16
   4  -6   2   62.88   13.49
   4  -6   2   48.45    9.58
  -4   6   1 3410.15   54.63
   4  -6   1 3297.79   69.23
   4   6   0  437.89   33.32
   4  -6   0  449.63   35.92
   4  -6   0  405.49   22.44
  -4  -6   0  408.52   30.93
   4   6   1 3137.55   88.31
  -4  -6   1 3306.20   89.19
   4  -6  -1 3154.23   59.35
   4   6   2   48.58   12.76
  -4  -6   2   46.08   11.78
   4   6   3  657.34   41.61
  -4  -6   3  720.22   44.32
   4   6   4  238.08   25.38
  -4  -6   4  286.35   29.44
   4   6   5  891.94   48.94
  -4  -6   5 1023.44   58.17
  -4  -6   6  429.58   38.77
  -4  -6   7 1681.09   77.67
  -4  -6   8  264.12   32.79
  -4  -6   9   60.28   16.17
  -4  -6  10   13.25   10.77
  -4   6 -10   29.14   16.85
  -4  -6  11  125.40   22.87
  -4   6 -11  152.55   28.95
  -4  -6  12   45.22   15.51
  -4   6 -12   44.56   18.78
  -4  -6  13   41.14   15.77
  -4   6 -13   94.82   27.56
  -4  -6  14   92.77   22.17
  -4   6 -14   73.30   21.85
  -4   6 -15   23.74   16.33
  -4  -6  15   43.21   17.75
  -4  -6  16   77.92   21.22
  -4   6 -16   24.52   14.74
  -4  -6  17  163.89   30.07
  -4  -7 -16   77.63   23.81
  -4  -7 -15    7.54   13.00
  -4  -7 -14  210.84   34.48
   4  -7  13   11.28    7.78
  -4  -7 -13    9.03    8.55
   4  -7  12    8.09    7.89
  -4  -7 -12    5.79    8.27
   4  -7  11   16.07    7.83
  -4  -7 -11    9.59   11.23
  -4  -7 -10  143.35   24.78
   4  -7  10  159.00   21.35
  -4  -7  -9  236.60   31.82
   4  -7   9  210.58   24.83
   4  -7   8  813.93   46.97
   4  -7   7  756.72   44.96
   4  -7   7  749.57   43.17
   4  -7   6  133.83   18.64
   4  -7   6  149.60   20.19
   4  -7   5   44.24   11.26
   4  -7   5   37.63   11.44
  -4   7   5   30.70    5.97
   4  -7   4 1630.75   44.02
   4  -7   4 1673.82   66.19
   4  -7   4 1547.16   57.36
  -4   7   4 1487.86   43.76
  -4   7   4 1438.09   38.85
  -4   7   3   56.28    8.12
   4   7  -3   58.33    4.60
   4  -7   3   58.30   14.82
   4  -7   3   60.00   12.49
   4  -7   3   57.07    8.94
   4  -7   2 1916.80   72.04
  -4   7   2 1749.81   43.50
   4  -7   2 1808.56   60.53
   4   7  -2 1759.83   31.92
  -4   7   1  113.49   10.97
   4   7  -1  129.69   20.54
   4  -7   1  112.06   14.52
   4  -7   1  129.96   21.17
  -4  -7  -1  108.65   17.40
   4   7   0  181.21   23.56
   4  -7   0  178.98   17.15
  -4  -7   0  167.52   21.87
   4   7   1  129.37   20.07
   4  -7  -1  130.31   13.88
  -4  -7   1  116.90   18.39
   4   7   2 1710.05   69.46
  -4  -7   2 1731.18   73.15
   4   7   3   46.32   12.51
  -4  -7   3   91.67   19.01
   4   7   4 1428.09   64.42
  -4  -7   4 1558.01   73.41
  -4  -7   5   16.01   10.14
  -4  -7   6  159.63   27.28
  -4  -7   7  849.93   60.11
  -4  -7   8  794.46   58.27
  -4  -7   9  248.54   34.91
  -4  -7  10  245.89   34.22
  -4  -7  11    2.24    9.60
  -4  -7  12   10.53    9.87
  -4   7 -12   24.20   17.11
  -4  -7  13    4.05   11.37
  -4   7 -13   29.48   17.54
  -4  -7  14  200.71   32.23
  -4   7 -14  231.50   39.82
  -4  -7  15   39.14   18.54
  -4   7 -15   44.49   21.68
  -4   7 -16   94.47   28.03
  -4  -7  16  105.20   25.48
  -4  -7  17   21.45   12.90
  -4  -8 -16   28.43   15.98
  -4  -8 -15   33.90   16.46
   4  -8  14   13.37    8.06
  -4  -8 -14   12.37   13.28
   4  -8  13   30.52   11.85
  -4  -8 -13   29.57   13.92
  -4  -8 -12  360.10   43.22
   4  -8  12  344.91   33.21
  -4  -8 -11  257.22   34.50
   4  -8  11  260.94   28.57
   4  -8  10  115.21   19.44
   4  -8  10  155.62   23.65
   4  -8   9   56.86   14.00
   4  -8   9   68.22   16.28
   4  -8   8   12.99   10.60
   4  -8   8    6.68    8.92
   4  -8   7 1372.58   62.76
   4  -8   7 1272.89   60.03
   4  -8   6  311.99   30.35
   4  -8   6  327.45   30.49
   4  -8   5  546.97   37.62
   4  -8   5  570.43   40.33
   4  -8   4  260.67   19.86
   4  -8   4  245.99   26.47
   4  -8   4  245.63   26.59
   4  -8   3   70.45   11.25
   4  -8   3   68.32   15.42
   4  -8   3   77.39   15.56
   4  -8   2  204.99   26.02
   4  -8   2  197.37   22.17
   4   8  -2  243.58   28.72
   4   8  -2  196.83   10.07
   4  -8   1  586.89   36.38
  -4  -8  -1  579.44   41.77
   4   8  -1  569.58   41.46
   4   8   0   81.91   16.56
   4  -8   0   66.20   11.13
  -4  -8   0   60.21   13.80
   4   8   1  400.16   34.65
  -4  -8   1  372.44   35.93
   4  -8  -1  362.92   26.08
   4   8   2  261.07   28.31
  -4  -8   2  255.18   30.59
   4   8   3   57.17   15.29
  -4  -8   3   57.93   18.79
   4   8   4  323.50   32.44
  -4  -8   4  326.63   36.67
  -4  -8   5  619.80   51.15
  -4  -8   6  359.99   41.51
  -4  -8   7 1487.46   85.27
  -4  -8   8   11.10   13.36
  -4  -8   9  107.52   25.93
  -4  -8  10  145.21   29.68
  -4  -8  11  421.03   47.62
  -4  -8  12  460.46   49.24
  -4   8 -13   69.94   24.69
  -4  -8  13   -4.78   12.79
  -4   8 -14   37.14   20.21
  -4  -8  14   11.43   11.29
  -4   8 -15   26.31   19.30
  -4  -8  15   17.41   11.44
  -4  -8  16   20.44   17.41
   4  -9  15  280.02   37.66
   4  -9  14   20.33   13.24
   4  -9  13   97.28   18.99
   4  -9  13   94.04   21.80
   4  -9  12   76.88   16.95
   4  -9  12   79.27   19.39
   4  -9  11  169.89   23.74
   4  -9  11  175.80   26.63
   4  -9  10  120.33   20.31
   4  -9  10  104.45   20.84
   4  -9   9  853.39   51.65
   4  -9   9  856.55   54.96
   4  -9   8  101.01   18.71
   4  -9   8   85.49   18.49
   4  -9   7  535.65   41.21
   4  -9   7  577.12   41.25
   4  -9   6  293.10   30.38
   4  -9   6  314.79   32.62
   4  -9   5  178.69   25.18
   4  -9   5  195.56   24.93
   4  -9   4   13.22    9.57
   4  -9   4   20.69    9.65
   4   9  -3 1363.65   65.49
   4  -9   3 1431.05   65.86
   4  -9   3 1406.24   68.72
   4   9  -2  125.81   22.53
   4  -9   2   94.70   16.03
   4   9  -2  101.09    6.93
   4   9  -1  381.98   35.39
   4  -9   1  403.25   33.34
  -4  -9  -1  365.17   35.70
   4   9   0   53.27   14.82
   4  -9   0   49.12   10.84
  -4  -9   0   53.03   13.48
   4   9   1  323.58   33.35
  -4  -9   1  364.05   37.91
   4  -9  -1  318.44   27.23
   4   9   2  116.87   20.94
  -4  -9   2  111.22   22.38
   4   9   3 1237.77   65.94
  -4  -9   3 1342.30   77.95
   4   9   4    9.63    8.16
  -4  -9   4   29.94   13.85
  -4  -9   5  126.74   24.35
  -4  -9   6  321.11   40.67
  -4  -9   7  546.48   54.97
  -4  -9   8   76.93   23.34
  -4  -9   9  955.87   73.79
  -4  -9  10  153.83   32.40
  -4  -9  11  227.84   38.68
  -4  -9  12  109.42   26.83
  -4  -9  13  170.63   33.76
  -4   9 -14   16.14   15.73
  -4  -9  14   36.70   18.98
  -4  -9  15  302.54   43.78
   4 -10  14   35.30   17.19
   4 -10  13   84.78   20.77
   4 -10  12  357.87   40.71
   4 -10  11   51.80   15.08
   4 -10  11   50.54   16.56
   4 -10  10   62.93   16.02
   4 -10  10   70.95   18.13
   4 -10   9   13.29    9.34
   4 -10   9   10.92   11.15
   4 -10   8   -1.18    8.29
   4 -10   8    7.95    7.45
   4 -10   7  138.72   22.50
   4 -10   7  136.32   24.75
   4 -10   6   59.63   12.30
   4 -10   6   67.56   17.88
   4  10  -5  490.33   41.58
   4 -10   5  380.92   38.36
   4 -10   5  397.42   36.72
   4  10  -4   62.44   18.12
   4 -10   4   49.96   13.61
   4 -10   4   45.81   14.50
   4  10  -3   54.50   18.02
   4 -10   3   31.35   11.94
   4  10  -2  287.28   32.50
   4 -10   2  261.25   29.59
   4  10  -1 1036.37   59.17
  -4 -10  -1 1075.92   64.87
   4 -10   1 1118.90   59.72
   4 -10   0  615.43   42.79
  -4 -10   0  607.75   49.92
   4  10   0  576.36   46.18
   4  10   1  975.37   59.15
  -4 -10   1 1046.89   69.33
   4 -10  -1 1013.33   52.14
   4  10   2  239.18   30.08
  -4 -10   2  269.25   36.38
   4  10   3   15.34    9.95
  -4 -10   3   35.19   18.56
  -4 -10   4   56.47   22.39
  -4 -10   5  474.03   51.79
  -4 -10   6  -50.77   27.63
  -4 -10   7  167.35   30.95
  -4 -10   8   -1.86   11.75
  -4 -10   9   31.81   20.28
  -4 -10  10  101.39   28.61
  -4 -10  11   81.17   27.55
  -4 -10  12  366.68   50.09
  -4 -10  13  167.64   34.83
  -4 -10  14   87.34   27.32
   4 -11  14  115.61   26.02
   4 -11  13   37.58   17.33
   4 -11  12   13.98   14.40
   4 -11  11   43.60   16.07
   4 -11  10  234.51   32.57
   4 -11   9   46.10   13.71
   4 -11   9   54.42   19.31
   4 -11   8  254.73   29.42
   4 -11   8  301.06   37.54
   4  11  -7   62.08   20.31
   4 -11   7   26.27   11.58
   4 -11   7   52.00   18.08
   4  11  -6  168.27   26.76
   4 -11   6  111.89   20.28
   4 -11   6  104.75   23.15
   4  11  -5  195.30   28.31
   4 -11   5  138.35   23.45
   4 -11   5  148.52   26.47
   4  11  -4  759.61   53.67
   4 -11   4  845.92   60.07
   4  11  -3  350.14   37.06
   4 -11   3  344.28   37.22
   4  11  -2  251.20   31.28
   4 -11   2  334.11   36.51
   4  11  -1   77.06   17.79
   4 -11   1   78.69   18.62
  -4 -11  -1   53.73   16.85
   4  11   0  122.24   23.19
   4 -11   0  116.01   19.85
  -4 -11   0  128.21   25.58
  -4 -11   1   82.47   22.62
   4  11   1   74.64   16.41
   4 -11  -1   83.28   16.18
   4  11   2  299.89   34.47
  -4 -11   2  358.13   45.67
   4  11   3  296.70   35.37
  -4 -11   3  407.34   49.39
  -4 -11   4  860.94   73.44
  -4 -11   5  269.21   44.63
  -4 -11   6   58.74   16.32
  -4 -11   7   -9.29   26.17
  -4 -11   8  284.38   43.03
  -4 -11   9   27.83   15.30
  -4 -11  10  410.37   55.38
  -4 -11  11   42.66   22.21
  -4 -11  12    6.91   12.92
  -4 -11  13   17.01   16.30
   4 -12  13   41.47   16.50
   4 -12  12   80.77   22.47
   4  12 -11  401.00   44.49
   4 -12  11  307.08   41.09
   4  12 -10   55.78   19.63
   4 -12  10   56.45   20.09
   4  12  -9   60.99   19.62
   4 -12   9   68.49   21.52
   4  12  -8  123.33   25.05
   4 -12   8   81.10   17.14
   4 -12   8  101.83   25.06
   4  12  -7  318.42   37.27
   4 -12   7  273.41   32.57
   4 -12   7  302.10   39.68
   4  12  -6  224.06   31.85
   4 -12   6  179.47   31.22
   4  12  -5  552.97   47.07
   4 -12   5  520.36   50.96
   4  12  -4  170.97   27.73
   4 -12   4  103.88   21.98
   4  12  -3   31.23   13.60
   4 -12   3   78.87   20.91
   4  12  -2   15.49    9.17
   4 -12   2   27.42   14.12
   4  12  -1  490.48   45.12
   4 -12   1  563.45   50.37
   4  12   0  -19.85   15.63
   4 -12   0  -11.96   11.68
  -4 -12   0  -16.08   18.13
   4  12   1  472.94   44.45
  -4 -12   1  526.64   56.09
   4 -12  -1  468.97   41.27
   4  12   2   10.92   10.93
  -4 -12   2   19.10   14.57
  -4 -12   3   41.66   18.24
  -4 -12   4  134.38   35.71
  -4 -12   5  613.82   68.54
  -4 -12   6  195.80   40.21
  -4 -12   7  241.61   38.99
  -4 -12   8   35.54   18.11
  -4 -12   9  -11.64   22.93
  -4 -12  10   11.37   14.49
  -4 -12  11  313.01   51.02
  -4 -12  12   73.25   25.59
   4  13 -12   62.35   20.61
   4 -13  12   45.96   17.99
   4  13 -11  123.64   26.01
   4 -13  11  105.15   26.81
   4  13 -10   71.10   21.53
   4 -13  10   20.06   14.34
   4  13  -9  223.42   33.53
   4 -13   9  191.54   33.76
   4  13  -8   29.15   14.50
   4 -13   8  113.92   28.59
   4  13  -7   94.59   22.86
   4 -13   7   63.19   21.50
   4 -13   6   15.44   10.46
   4  13  -6   21.01   14.90
   4 -13   5   61.34   17.31
   4  13  -5   52.49   16.56
   4  13  -4  148.35   26.90
   4 -13   4  108.07   24.04
   4  13  -3  226.65   31.75
   4 -13   3  315.36   42.89
   4  13  -2   -1.51    9.36
   4 -13   2    7.16    9.83
   4  13  -1  233.19   32.23
   4 -13   1  273.83   36.98
   4  13   0  294.25   34.83
   4 -13   0  357.07   40.15
  -4 -13   0  311.28   43.97
   4  13   1  180.69   28.35
  -4 -13   1  194.60   36.22
   4 -13  -1  167.66   25.77
  -4 -13   2   14.21   14.35
  -4 -13   3  268.15   45.83
  -4 -13   4   97.42   31.17
  -4 -13   5  140.03   36.72
  -4 -13   6   43.02   26.11
  -4 -13   7   73.80   31.71
  -4 -13   8   27.06   19.18
  -4 -13   9  158.60   36.18
  -4 -13  10  -20.99   23.69
  -4 -13  11   65.46   25.10
   4 -14  11   35.33   17.78
   4  14 -11   76.29   22.45
   4  14 -10   28.32   15.93
   4 -14  10   35.19   16.78
   4 -14   9   24.04   14.98
   4  14  -9   31.76   15.51
   4  14  -8   53.27   18.26
   4 -14   8   27.57   13.86
   4  14  -7   30.25   13.17
   4 -14   7   25.50   14.01
   4  14  -6  322.03   39.04
   4 -14   6  323.94   44.71
   4  14  -5    5.92    9.39
   4 -14   5  -14.04   19.30
   4  14  -4   88.53   19.75
   4 -14   4  149.53   33.67
   4  14  -3  130.02   25.24
   4 -14   3  181.08   35.13
   4  14  -2  127.33   25.05
   4 -14   2  211.04   36.82
   4  14  -1  -53.71   22.03
   4 -14   1   24.52   13.11
   4  14   0  232.05   32.57
   4 -14   0  316.45   40.68
  -4 -14   0  312.65   47.48
  -4 -14   1   -1.08   14.94
  -4 -14   2  221.72   44.72
  -4 -14   3  139.91   36.64
  -4 -14   4  157.68   40.41
  -4 -14   5   40.65   25.99
  -4 -14   6  451.88   65.91
  -4 -14   7   92.62   37.48
  -4 -14   8  -21.95   22.90
  -4 -14   9  -43.91   37.17
   4  15 -11   16.03   13.41
   4  15 -10   97.64   24.14
   4 -15  10  124.18   31.15
   4  15  -9   71.15   20.24
   4 -15   9  115.91   30.44
   4  15  -8   60.41   18.53
   4 -15   8   74.19   23.37
   4  15  -7  176.23   30.40
   4 -15   7  131.31   28.67
   4  15  -6   -3.22    8.72
   4 -15   6  -16.17   21.80
   4  15  -5    4.45    9.97
   4 -15   5   47.47   24.24
   4  15  -4   90.83   22.67
   4 -15   4  174.68   38.10
   4  15  -3   88.39   21.25
   4 -15   3  166.83   35.79
   4  15  -2   25.74   12.17
   4 -15   2   42.97   19.29
   4  15  -1   48.19   14.03
   4 -15   1   67.72   22.29
   4 -15   0  -11.44   14.55
  -4 -15   0  -11.76   19.27
  -4 -15   1   81.49   27.09
  -4 -15   2   -4.37   19.51
  -4 -15   3  158.57   38.01
  -4 -15   4  175.84   45.49
  -4 -15   5   47.33   27.92
  -4 -15   6   20.56   25.46
  -4 -15   7  269.24   55.24
   4  16  -8   -2.06    9.66
   4 -16   8   21.81   16.15
   4  16  -7  135.37   26.85
   4 -16   7  123.43   33.05
   4  16  -6   -8.92   11.03
   4 -16   6   49.83   25.44
   4  16  -5   75.06   21.25
   4 -16   5  146.12   36.19
   4  16  -4   12.82   10.35
   4 -16   4   66.56   25.52
   4  16  -3  -20.43   15.68
   4 -16   3    9.69   11.57
   4  16  -2   -0.15   11.99
   4 -16   2   -2.00   15.60
   4 -16   1  188.66   37.26
   4 -16   0   -5.38   12.79
  -4 -16   1   87.48   26.05
  -4 -16   2  -46.63   30.37
  -4 -16   3  -14.59   19.73
  -4 -16   4   12.44   22.62
   4 -17   6   48.41   22.38
   4 -17   5  146.49   38.34
   4 -17   4   -1.54   14.00
   5   0   0    2.33    2.59
   5   0   0    4.13    5.20
  -5   0   0    3.94    3.39
   5   0   0    3.33    1.95
   5   0   1  274.79   23.28
   5   0  -1  326.80   24.20
   5   0   1  286.22   20.04
   5   0  -1  276.26   11.62
   5   0  -1  285.63   17.02
   5   0   1  300.72   15.77
  -5   0  -1  293.75   20.31
   5   0  -2 1896.52   42.04
  -5   0  -2 1940.94   55.46
   5   0   2 1820.47   59.78
   5   0  -3    4.32    2.07
  -5   0  -3   -2.21    5.17
   5   0  -3    0.16    6.37
  -5   0   3    7.38    2.89
  -5   0   4 1559.40   36.34
   5   0  -4 1555.47   33.09
  -5   0  -4 1590.24   57.64
  -5   0  -5  158.93   19.30
   5   0   5  144.40   13.66
  -5   0   5  148.16   13.24
   5   0  -5  156.49   10.49
   5   0   6  105.00   11.26
  -5   0  -6   81.51   15.24
  -5   0   6  103.40   12.26
  -5   0   7   16.85    6.85
  -5   0  -7    2.52    6.72
  -5   0  -8 1388.18   66.31
  -5   0  -9   41.23   13.93
   5   0  -9   50.18    8.19
  -5   0 -10 1311.07   69.65
   5   0 -10 1317.49   42.16
  -5   0 -11   51.32   15.76
   5   0 -11   52.44    9.27
  -5   0 -12    6.03    8.63
  -5   0 -13   17.58   13.33
  -5   0 -14  249.55   36.65
  -5   0 -15   17.50   13.53
  -5   0 -16  295.17   42.39
  -5   0 -17   13.21   14.44
  -5  -1 -17   39.09   18.13
  -5  -1 -16   24.65   14.80
  -5  -1 -15   15.22   13.45
  -5  -1 -14   22.18   11.03
  -5  -1 -13  108.42   22.85
  -5  -1 -12  403.12   42.75
  -5  -1 -11   74.78   17.70
  -5  -1 -10  272.64   32.26
  -5  -1  -9  145.64   22.33
  -5  -1  -8  298.29   30.99
  -5  -1  -7  337.51   31.62
  -5  -1  -6  264.63   26.78
   5  -1   5 1009.21   32.32
  -5   1   5  962.56   28.62
  -5  -1  -5  998.69   48.57
  -5   1   4  868.22   22.16
   5   1  -4  869.79   30.69
  -5  -1  -4  919.98   43.41
   5  -1   3   94.04   14.25
   5   1  -3  102.80   10.60
   5   1  -3  106.53   13.76
  -5  -1  -3  100.20   14.08
   5   1  -2  699.72   23.23
   5   1  -2  719.90   33.74
  -5  -1  -2  721.35   34.32
   5   1  -2  717.86   28.71
   5  -1   2  636.31   36.76
   5  -1   1  752.81   39.72
   5   1  -1  764.59   35.32
   5   1  -1  750.85   23.83
   5  -1   1  705.98   29.87
  -5   1   1  729.99   25.16
  -5  -1  -1  745.36   33.18
   5   1  -1  768.16   31.48
   5   1   0 1460.32   45.98
   5  -1   0 1490.42   54.21
   5  -1   0 1469.87   22.88
   5   1   0 1497.34   35.93
   5  -1   0 1426.77   38.43
   5   1   0 1507.39   50.61
  -5   1   0 1499.39   39.82
   5  -1  -1  873.38   41.96
   5  -1  -1  869.64   26.86
   5   1   1  888.75   29.68
  -5   1  -1  878.50   34.03
   5   1   1  852.84   39.12
   5  -1  -2  778.95   22.30
  -5  -1   2  803.66   26.04
   5   1   2  816.99   31.24
   5  -1  -2  829.27   40.32
  -5   1  -2  834.79   35.61
   5  -1  -3  106.81    6.77
  -5  -1   3  105.28   10.17
  -5   1  -3  106.27   13.98
   5   1   4  794.60   35.58
  -5   1  -4  903.81   43.01
  -5  -1   4  846.49   31.87
   5   1   5  882.37   37.25
  -5   1  -5  853.38   44.62
  -5  -1   5  912.59   35.24
   5   1   6  292.09   21.57
  -5   1  -6  244.24   25.33
  -5  -1   6  261.19   20.31
   5  -1  -7  275.33   10.91
  -5  -1   7  274.91   22.42
  -5   1  -7  242.99   26.04
  -5   1  -8  335.84   32.86
   5  -1  -8  358.27   15.48
  -5  -1   8  369.16   27.71
   5  -1  -9  165.68   12.02
  -5   1  -9  146.78   22.83
  -5   1 -10  288.75   32.68
   5  -1 -10  313.87   18.56
  -5   1 -11   98.70   20.63
  -5   1 -12  428.24   44.81
  -5   1 -13   58.41   17.31
  -5   1 -14   38.80   17.08
  -5   1 -15   34.33   19.10
  -5   1 -16   19.51   13.96
  -5   1 -17   47.00   21.21
  -5  -2 -17   14.02   12.17
  -5  -2 -16   14.84   12.78
  -5  -2 -15  222.23   35.62
  -5  -2 -14   -3.90   12.10
  -5  -2 -13   54.03   18.63
  -5  -2 -12   55.08   19.85
  -5  -2 -11   97.98   21.77
  -5  -2 -10  349.94   35.89
  -5  -2  -9  552.93   44.03
  -5  -2  -8  165.46   22.88
  -5  -2  -7  496.34   38.38
  -5  -2  -6  127.55   18.71
   5  -2   5  115.67    9.33
  -5  -2  -5  102.93   15.67
   5  -2   4   76.95   14.44
  -5   2   4   70.92    4.87
  -5  -2  -4   64.57   11.69
   5   2  -3 1195.53   40.63
   5   2  -3 1053.75   38.49
  -5  -2  -3 1127.02   46.61
   5  -2   3 1092.56   49.95
   5  -2   2  627.81   37.52
   5   2  -2  620.99   30.21
  -5  -2  -2  582.82   32.38
   5   2  -2  636.06   29.90
   5   2  -2  639.18   24.97
   5   2  -1  937.26   37.58
   5  -2   1  947.51   46.05
   5   2  -1  948.89   30.40
  -5   2   1  925.28   26.88
   5   2  -1  907.83   36.88
  -5   2   0   21.98    5.03
   5   2   0   25.94    6.86
   5  -2   0   13.57    7.60
   5   2   0   18.82    4.66
  -5   2  -1 1085.58   37.54
   5   2   1 1084.41   36.14
   5  -2  -1 1131.48   49.16
   5   2   1 1020.23   42.18
  -5   2  -2  601.16   30.61
  -5  -2   2  579.88   26.79
   5   2   2  632.46   29.49
   5  -2  -2  599.27   36.58
  -5   2  -3 1074.64   43.37
  -5  -2   3 1035.23   36.10
   5   2   4   60.43   10.74
  -5   2  -4   70.50   12.61
  -5  -2   4   60.98    9.98
  -5   2  -5   57.92   11.87
   5   2   5   65.29   11.08
  -5  -2   5   68.26   11.83
  -5   2  -6  103.99   17.00
   5   2   6   99.01   13.42
  -5  -2   6  129.42   16.92
  -5   2  -7  561.20   40.62
  -5  -2   7  608.34   35.53
  -5   2  -8  143.94   22.33
  -5  -2   8  146.96   19.27
  -5   2  -9  582.28   45.64
  -5  -2   9  613.90   38.30
   5  -2  -9  564.25   18.10
  -5   2 -10  331.64   36.50
  -5  -2  10  358.47   31.48
  -5   2 -11  129.66   23.82
  -5  -2  11  112.82   19.34
  -5   2 -12   32.79   14.92
  -5   2 -13   67.85   19.74
  -5   2 -14   13.07   11.14
  -5   2 -15  228.14   37.19
  -5   2 -16   44.64   20.10
  -5  -3 -16  150.65   30.04
  -5  -3 -15   -4.23   11.12
  -5  -3 -14   14.49   14.00
  -5  -3 -13  148.23   26.38
  -5  -3 -12  497.58   46.56
  -5  -3 -11   77.47   18.21
  -5  -3 -10  578.90   47.12
  -5  -3  -9  117.94   20.58
  -5  -3  -8  231.24   27.80
  -5  -3  -7  562.33   40.61
  -5  -3  -6 1731.98   68.64
   5  -3   5  220.47   10.41
  -5  -3  -5  198.57   22.09
   5  -3   5  182.19   22.09
   5  -3   4   99.93   17.62
  -5  -3  -4  109.44   16.32
   5   3  -3  165.50   14.53
  -5  -3  -3  148.13   17.72
   5  -3   3  174.67   21.01
   5   3  -2  355.28   21.26
   5   3  -2  337.12   20.11
   5  -3   2  344.65   29.06
  -5   3   2  346.15   12.02
   5   3  -1  196.31   16.92
   5  -3   1  182.70   21.78
   5   3  -1  187.36   14.94
   5  -3   1  177.92    9.78
  -5   3   1  183.14   11.68
   5  -3   0 5000.83  109.77
  -5   3   0 4899.12   72.33
   5   3   0 5034.85   79.15
   5   3   0 4895.76   84.39
  -5   3  -1  102.12   11.99
  -5  -3   1   96.13   12.22
   5  -3  -1   73.31   14.04
  -5   3  -2  403.28   25.20
   5  -3  -2  400.32   31.40
  -5  -3   2  396.79   24.63
   5   3   3  159.49   18.79
  -5   3  -3  146.13   16.45
  -5  -3   3  149.46   15.76
  -5   3  -4   64.94   12.91
  -5  -3   4   67.34   11.39
   5   3   4   58.22   11.28
   5   3   5  265.87   24.11
  -5   3  -5  262.07   25.11
  -5  -3   5  279.58   24.61
  -5   3  -6 1773.60   69.01
  -5  -3   6 1863.12   65.86
   5   3   6 1856.31   62.65
  -5   3  -7  603.36   43.30
  -5  -3   7  661.73   41.46
  -5  -3   8  224.01   24.95
  -5   3  -8  189.73   26.34
  -5  -3   9  132.47   19.78
  -5   3  -9   90.13   17.83
  -5   3 -10  602.24   50.00
  -5  -3  10  630.44   42.65
  -5   3 -11   63.55   18.48
  -5  -3  11   71.71   16.20
  -5   3 -12  538.32   51.41
  -5  -3  12  538.20   43.02
  -5   3 -13  179.03   31.36
  -5  -3  13  189.54   26.96
  -5   3 -14   27.33   14.80
  -5  -3  14   37.71   13.57
  -5   3 -15    3.28   11.01
  -5  -3  15   -4.11    6.53
  -5  -3  16  159.66   26.31
  -5   3 -16  112.38   27.14
  -5  -3  17   -2.54    8.81
  -5  -3  18  131.60   26.74
  -5  -4 -16  156.30   31.70
  -5  -4 -15   21.83   13.18
  -5  -4 -14  145.25   28.91
  -5  -4 -13   36.50   16.81
  -5  -4 -12   41.26   16.04
  -5  -4 -11   39.42   13.72
  -5  -4 -10  665.35   50.69
  -5  -4  -9  157.82   24.13
  -5  -4  -8  696.33   48.62
  -5  -4  -7  359.74   33.43
   5  -4   7  307.76   29.06
   5  -4   6    7.84    7.84
  -5  -4  -6    4.22    6.72
   5  -4   5   78.32   14.77
  -5   4   5   82.62    8.18
  -5  -4  -5   74.56   14.52
   5  -4   4 1761.68   68.11
  -5   4   4 1708.32   25.32
  -5  -4  -4 1672.00   63.36
   5  -4   3    6.96    7.52
   5   4  -3    2.54    2.85
  -5   4   2  895.53   21.38
   5  -4   2  943.38   49.17
   5   4  -2  881.49   32.07
   5   4  -1   51.70    8.42
   5  -4   1   51.35    6.23
  -5   4   1   49.41    6.83
   5  -4   1   47.79   13.23
   5   4   0    7.98    4.54
   5  -4   0   10.79    9.20
   5  -4   0    6.95    1.87
  -5   4   0    6.47    3.13
  -5   4  -1   57.24    9.25
   5  -4  -1   48.84   12.81
  -5  -4   1   46.93    9.53
   5   4   2  894.83   46.03
  -5   4  -2  945.34   39.58
  -5  -4   2  952.88   42.78
   5   4   3   47.43   12.20
  -5   4  -3   41.01    9.86
  -5  -4   3   32.21    9.28
   5   4   4 1759.41   64.04
  -5   4  -4 1704.21   61.03
  -5  -4   4 1828.87   63.71
   5   4   5   77.99   13.98
  -5   4  -5   74.20   14.41
  -5  -4   5   74.95   13.77
   5   4   6   16.27    7.48
  -5  -4   6   18.34    5.74
  -5   4  -6   11.57    7.63
  -5  -4   6   13.44    7.94
  -5  -4   7  352.08   23.32
  -5  -4   7  414.12   35.24
  -5   4  -7  381.37   34.84
  -5  -4   8  875.88   52.84
  -5   4  -8  749.72   51.31
  -5  -4   9  265.01   29.47
  -5   4  -9  250.13   31.48
  -5   4 -10  805.12   59.17
  -5  -4  10  795.97   51.54
  -5  -4  11   50.35   14.80
  -5   4 -11   28.15   13.89
  -5  -4  12   37.45   13.15
  -5   4 -12   36.48   17.55
  -5   4 -13    1.32   10.33
  -5  -4  13   10.12   10.17
  -5   4 -14  145.49   30.32
  -5  -4  14  126.39   22.98
  -5   4 -15   -8.59   12.31
  -5  -4  15    6.98    9.19
  -5  -4  16  134.14   25.01
  -5   4 -16  137.41   31.91
  -5  -4  17    9.65   10.40
  -5  -4  18    2.94    7.35
  -5  -5 -16    2.85    9.04
  -5  -5 -15   78.30   22.70
  -5  -5 -14  112.65   25.01
  -5  -5 -13  139.64   27.34
  -5  -5 -12  130.91   26.03
  -5  -5 -11  190.07   30.74
  -5  -5 -10  104.48   21.44
   5  -5   9   34.79   11.18
  -5  -5  -9   40.24   12.35
   5  -5   8   19.26    9.01
  -5  -5  -8   35.03   12.67
  -5  -5  -7  443.54   37.73
   5  -5   7  413.91   33.31
   5  -5   6  167.26   21.92
  -5   5   6  163.14   14.82
  -5  -5  -6  149.47   21.59
   5  -5   5 1016.95   53.57
  -5   5   5 1112.78   31.35
  -5  -5  -5 1030.35   53.59
  -5   5   4  154.47    9.70
   5  -5   4  162.90   22.80
  -5   5   3   46.57    4.07
  -5   5   3   46.38    4.35
   5  -5   3   23.77    9.63
   5  -5   3   42.27    8.21
   5   5  -3   46.06    7.02
   5   5  -2  250.47   16.61
   5  -5   2  271.36   27.49
   5  -5   2  245.62   17.33
  -5   5   2  255.30   13.62
   5  -5   1 2206.12   46.72
  -5   5   1 2189.72   46.38
   5   5  -1 2325.06   52.57
  -5   5   0   12.17    5.38
   5  -5   0    9.27   10.45
   5  -5   0    8.99    2.89
   5  -5  -1 2250.86   82.19
  -5  -5   1 2144.54   68.20
  -5   5  -1 2080.58   55.50
  -5  -5   2  261.27   24.59
   5   5   2  255.72   25.97
  -5   5  -2  239.42   21.28
   5   5   3   41.20   11.90
  -5  -5   3   33.38   10.26
  -5   5  -3   43.39   10.79
   5   5   4  125.57   18.83
  -5   5  -4  143.34   18.98
  -5  -5   4  149.66   20.15
   5   5   5  999.75   52.60
  -5  -5   5 1130.65   58.23
  -5   5  -5  962.10   50.69
   5   5   6  164.36   21.61
  -5   5  -6  139.04   21.56
  -5  -5   6  160.36   23.41
  -5  -5   7  552.61   43.82
  -5   5  -7  434.32   38.22
  -5  -5   8   19.26   11.56
  -5   5  -8    9.71    9.15
  -5  -5   9   70.11   18.79
  -5   5  -9   69.76   19.22
  -5   5 -10  132.76   24.78
  -5  -5  10  155.33   25.58
  -5   5 -11  152.98   28.63
  -5  -5  11  148.35   25.51
  -5  -5  12  135.94   24.12
  -5   5 -12  138.92   28.57
  -5  -5  13  170.31   28.24
  -5   5 -13  138.59   29.78
  -5  -5  14   95.78   21.99
  -5   5 -14  113.86   27.92
  -5   5 -15   48.30   20.28
  -5  -5  15   81.46   20.58
  -5   5 -16   16.97   18.28
  -5  -5  16    6.36   10.06
  -5  -5  17   27.93   14.13
  -5  -6 -16   79.90   24.21
  -5  -6 -15  242.61   37.73
  -5  -6 -14  165.18   30.48
  -5  -6 -13  193.32   31.70
   5  -6  12   42.75   13.48
  -5  -6 -12   48.81   17.58
   5  -6  11   99.65   19.00
  -5  -6 -11  124.51   24.33
   5  -6  10    9.09    7.27
  -5  -6 -10    0.62   10.14
   5  -6   9   71.61   15.82
  -5  -6  -9   92.82   18.84
  -5  -6  -8  435.65   39.56
   5  -6   8  400.94   34.01
   5  -6   7  209.39   25.41
  -5  -6  -7  269.87   30.71
   5  -6   6  324.89   31.93
  -5   6   6  331.60   21.03
   5  -6   5  174.74    9.62
   5  -6   5  147.82   17.62
   5  -6   5  180.84   24.44
  -5   6   5  163.12   12.96
   5  -6   4  297.34   23.43
  -5   6   4  288.46   15.43
   5  -6   4  300.14   29.73
  -5   6   4  300.95   10.35
   5   6  -3 1030.15   29.43
  -5   6   3  953.11   25.17
   5  -6   3  961.54   39.78
   5   6  -2  949.05   30.39
   5  -6   2  933.07   37.87
   5   6  -1   48.73    7.28
   5  -6   1   32.49   10.21
   5  -6   1   32.69    6.10
   5  -6   0  757.79   28.19
   5  -6   0  879.77   53.41
  -5  -6   0  806.83   44.20
   5   6   1   12.34   10.13
  -5  -6   1    3.67    7.48
   5   6   2  949.04   51.38
  -5  -6   2 1014.32   52.77
   5   6   3 1030.38   53.36
  -5  -6   3 1098.74   56.85
  -5  -6   4  331.90   32.59
   5   6   4  334.77   31.69
   5   6   5  142.93   21.02
  -5  -6   5  151.98   23.41
  -5  -6   6  346.34   36.24
  -5  -6   7  314.58   35.24
  -5   6  -7  277.35   31.47
  -5  -6   8  582.77   49.29
  -5   6  -8  540.68   45.88
  -5   6  -9  114.02   23.06
  -5  -6   9  126.27   25.09
  -5   6 -10   25.03   13.69
  -5  -6  10   60.38   18.84
  -5  -6  11  170.27   29.06
  -5   6 -11  146.63   28.18
  -5   6 -12   57.16   20.61
  -5  -6  12   61.86   18.68
  -5   6 -13  230.76   38.51
  -5  -6  13  213.40   31.60
  -5  -6  14  153.31   27.95
  -5   6 -14  174.21   35.18
  -5   6 -15  332.20   49.76
  -5  -6  15  265.33   36.63
  -5  -6  16   91.73   23.68
  -5  -6  17    5.47    8.51
   5  -7  16   91.29   20.57
   5  -7  15    6.41    8.01
  -5  -7 -15   25.64   17.35
   5  -7  14   39.40   12.76
  -5  -7 -14   36.24   17.20
   5  -7  13   41.11   14.09
  -5  -7 -13   40.87   16.53
  -5  -7 -12  462.11   48.17
   5  -7  12  379.66   36.19
   5  -7  11   58.03   14.76
  -5  -7 -11   85.94   22.78
  -5  -7 -10  282.12   35.37
   5  -7  10  241.99   28.24
   5  -7   9   25.29   10.93
  -5  -7  -9   46.72   16.31
   5  -7   8  458.48   38.63
   5  -7   7  274.62   29.58
   5  -7   7  295.79   27.91
   5  -7   6  993.50   55.66
   5  -7   6  946.66   47.02
   5  -7   5  386.52   35.44
   5  -7   5  389.90   29.84
   5  -7   4  644.56   28.53
   5  -7   4  633.52   44.67
   5  -7   4  602.37   35.88
  -5   7   4  575.22   24.59
   5  -7   3  342.96   34.21
   5   7  -3  301.22   14.34
  -5   7   3  280.76   15.95
   5  -7   3  317.84   25.78
   5   7  -2  597.60   23.06
   5  -7   2  622.33   45.19
   5  -7   2  607.01   34.12
  -5   7   2  551.56   22.45
   5  -7   1   92.94   12.61
   5  -7   1  116.16   20.05
   5   7  -1  110.97   11.00
   5   7   0  291.27   30.53
   5  -7   0  310.59   20.52
  -5  -7   0  302.88   29.55
   5   7   1  101.63   18.89
  -5  -7   1  113.68   19.20
   5   7   2  711.64   46.60
  -5  -7   2  759.37   49.84
   5   7   3  282.10   30.95
  -5  -7   3  343.20   34.31
   5   7   4  601.73   43.64
  -5  -7   4  655.40   49.95
   5   7   5  372.86   35.42
  -5  -7   5  407.61   40.79
  -5  -7   6 1074.50   67.31
  -5  -7   7  276.28   36.00
  -5  -7   8  579.37   52.65
  -5   7  -9   51.53   16.86
  -5  -7   9   55.91   20.87
  -5  -7  10  433.27   47.47
  -5   7 -10  412.10   45.52
  -5   7 -11   92.67   25.43
  -5  -7  11  124.56   27.83
  -5  -7  12  557.67   54.77
  -5   7 -12  490.22   52.75
  -5  -7  13   49.57   18.79
  -5   7 -13   39.45   19.18
  -5   7 -14   44.22   21.99
  -5  -7  14   -7.84   11.21
  -5   7 -15   -6.08    9.65
  -5  -7  15   15.09   13.48
  -5  -7  16  117.00   27.60
   5  -8  15   16.83   11.43
  -5  -8 -15   45.96   19.54
   5  -8  14   42.02   14.02
  -5  -8 -14   49.59   18.90
   5  -8  13  194.31   26.99
  -5  -8 -13  206.35   34.16
   5  -8  12   53.55   14.45
  -5  -8 -12   76.25   22.78
   5  -8  11    5.14    8.08
   5  -8  10  308.37   32.93
   5  -8  10  301.69   32.40
   5  -8   9  311.75   33.11
   5  -8   9  323.17   32.42
   5  -8   8  524.00   42.00
   5  -8   8  552.45   40.69
   5  -8   7  228.06   28.60
   5  -8   7  235.66   26.17
   5  -8   6  479.39   40.56
   5  -8   6  442.41   34.85
   5  -8   5   51.67   14.31
   5  -8   5   58.02   13.45
   5  -8   4  516.25   42.89
   5  -8   4  560.62   38.82
   5  -8   3  367.87   35.77
   5  -8   3  363.68   30.51
   5   8  -3  341.71   13.36
   5   8  -2 1030.81   28.05
   5  -8   2 1045.01   48.27
   5  -8   2 1115.06   64.10
   5   8  -1   51.68   16.38
   5  -8   1   28.86   12.32
   5  -8   1   41.36   10.19
   5  -8   0   68.59   10.89
   5   8   0   86.23   18.47
  -5  -8   0   79.48   16.17
  -5  -8   1   58.89   15.56
   5   8   1   39.98   13.38
   5  -8  -1   47.61    8.64
   5   8   2 1000.72   57.28
  -5  -8   2 1089.68   63.64
   5   8   3  305.80   33.04
  -5  -8   3  338.38   37.54
   5   8   4  530.96   43.18
  -5  -8   4  624.85   52.25
   5   8   5   53.58   14.99
  -5  -8   5   47.18   13.74
  -5  -8   6  545.67   52.16
  -5  -8   7  228.17   34.56
  -5  -8   8  575.07   55.67
  -5  -8   9  358.87   45.63
  -5  -8  10  399.61   47.54
  -5   8 -10  314.38   39.91
  -5   8 -11    9.70    9.99
  -5  -8  11   28.40   17.58
  -5   8 -12   71.11   22.60
  -5  -8  12   77.39   23.14
  -5   8 -13  240.05   40.69
  -5  -8  13  273.76   41.32
  -5  -8  14  111.82   28.21
  -5   8 -14   67.39   24.50
  -5  -8  15   72.96   24.44
  -5  -8  16   65.37   23.74
   5  -9  15    3.38    9.48
   5  -9  14   98.88   22.57
   5  -9  13  209.74   28.87
   5  -9  13  227.97   32.90
   5  -9  12    8.98    9.68
   5  -9  12    3.72    9.74
   5  -9  11   92.98   18.89
   5  -9  11   88.88   19.72
   5  -9  10    0.02    9.16
   5  -9  10   15.47   11.72
   5  -9   9   68.41   16.17
   5  -9   9   71.02   17.32
   5  -9   8   25.30   12.17
   5  -9   8   22.48   11.08
   5  -9   7  287.60   32.76
   5  -9   7  282.71   30.62
   5  -9   6  278.68   32.41
   5  -9   6  254.50   29.68
   5  -9   5  441.93   37.85
   5  -9   5  361.36   36.66
   5  -9   4   35.29   13.37
   5  -9   4   42.50   13.46
   5   9  -3  187.56   27.97
   5  -9   3  114.49   21.06
   5  -9   3  135.53   20.85
   5   9  -2   24.36    4.51
   5  -9   2   16.75   12.01
   5  -9   2    9.77    8.47
   5   9  -1  572.84   45.11
   5  -9   1  594.29   38.33
   5   9   0   21.61   11.14
   5  -9   0   19.51    6.31
  -5  -9   0   15.83    8.24
   5   9   1  505.98   43.00
  -5  -9   1  512.01   46.71
   5  -9  -1  495.16   30.49
   5   9   2   19.41   11.08
  -5  -9   2    9.04   10.95
   5   9   3  135.71   22.92
  -5  -9   3  162.87   27.78
   5   9   4   25.09   11.73
  -5  -9   4   39.77   17.71
  -5  -9   5  411.37   48.40
  -5  -9   6  235.85   36.35
  -5  -9   7  255.25   38.32
  -5  -9   8   16.24   12.61
  -5  -9   9   66.87   21.81
  -5  -9  10   26.98   18.26
  -5  -9  11  153.16   34.24
  -5   9 -12   43.59   20.98
  -5  -9  12   -3.52   11.67
  -5  -9  13  258.51   43.71
  -5   9 -13  202.23   37.37
  -5   9 -14  105.50   28.38
  -5  -9  14  127.31   31.55
  -5  -9  15   33.52   19.57
   5 -10  14  118.21   25.02
   5 -10  13   26.37   14.72
   5 -10  12   49.67   15.25
   5 -10  12   62.77   18.57
   5 -10  11   85.31   18.93
   5 -10  11  126.33   24.55
   5 -10  10  274.54   32.09
   5 -10  10  233.94   31.49
   5 -10   9  113.25   20.79
   5 -10   9  113.12   21.87
   5 -10   8  520.70   43.69
   5 -10   8  460.42   41.76
   5 -10   7   78.56   18.36
   5 -10   7  113.38   22.73
   5 -10   6  139.83   23.49
   5 -10   6  159.31   25.33
   5 -10   5   49.15   14.93
   5 -10   5   52.00   15.72
   5  10  -4  348.50   37.42
   5 -10   4  317.04   34.84
   5 -10   4  329.12   34.30
   5 -10   3   90.46   19.90
   5 -10   3   87.01   16.66
   5  10  -2 1413.13   73.55
   5 -10   2 1400.48   67.30
   5  10  -1   34.44   14.33
   5 -10   1   34.10   11.84
   5  10   0   -4.68    9.20
   5 -10   0    7.22    4.96
  -5 -10   0  -12.68   13.40
   5  10   1   22.80   11.52
  -5 -10   1   32.69   15.49
   5 -10  -1   29.33    8.45
   5  10   2 1287.36   71.63
  -5 -10   2 1459.73   86.41
   5  10   3   85.00   20.08
  -5 -10   3   85.69   24.08
   5  10   4  291.49   35.00
  -5 -10   4  371.42   46.80
  -5 -10   5   62.69   22.76
  -5 -10   6  121.21   26.49
  -5 -10   7   95.94   23.61
  -5 -10   8  582.06   61.80
  -5 -10   9  150.24   34.51
  -5 -10  10  352.90   50.96
  -5 -10  11  241.90   42.70
  -5 -10  12  102.14   29.83
  -5 -10  13   93.20   31.13
  -5  10 -13   20.99   16.64
  -5 -10  14  164.90   36.99
   5 -11  13    0.61    9.67
   5 -11  12  231.26   33.68
   5 -11  11    3.21    6.86
   5 -11  10  228.99   30.41
   5 -11  10  253.88   33.94
   5 -11   9  124.74   22.43
   5 -11   9  149.94   27.94
   5 -11   8   91.20   19.12
   5 -11   8  112.65   24.50
   5 -11   7   79.80   19.02
   5 -11   7   94.42   20.51
   5  11  -6  577.23   49.05
   5 -11   6  437.26   43.02
   5 -11   6  489.80   45.79
   5 -11   5    2.32    9.51
   5 -11   5   20.09   11.49
   5  11  -4   97.19   24.23
   5 -11   4   71.93   17.89
   5  11  -3  125.56   24.11
   5 -11   3   99.64   18.85
   5  11  -2   67.29   19.98
   5 -11   2   51.02   15.71
   5  11  -1   18.29   10.61
   5 -11   1   12.16    7.00
   5  11   0 1069.06   66.83
   5 -11   0 1159.10   59.72
  -5 -11   0 1190.71   77.21
   5  11   1   15.52    9.09
  -5 -11   1    7.01   12.09
   5  11   2   23.30   10.74
  -5 -11   2   -7.85   15.96
   5  11   3   66.81   16.27
  -5 -11   3  110.75   26.46
   5  11   4   32.05   10.85
  -5 -11   4   88.01   26.82
  -5 -11   5   34.52   20.91
  -5 -11   6  625.36   69.06
  -5 -11   7   32.32   13.33
  -5 -11   8   67.95   19.07
  -5 -11   9   91.08   24.91
  -5 -11  10  227.19   42.31
  -5 -11  11   18.49   13.14
  -5 -11  12  315.17   51.88
  -5 -11  13   -8.87   16.81
   5 -12  13   40.11   17.25
   5 -12  12    5.52   12.02
   5 -12  11   49.14   17.34
   5 -12  10   15.53   13.16
   5  12  -9  336.17   41.17
   5 -12   9  239.52   31.53
   5 -12   9  259.11   36.46
   5  12  -8   41.16   16.33
   5 -12   8   11.51    9.02
   5 -12   8   47.43   18.42
   5  12  -7  175.19   30.42
   5 -12   7  119.55   23.23
   5 -12   7  153.82   28.80
   5 -12   6   20.19   10.92
   5 -12   6   36.91   16.17
   5  12  -5  204.02   32.36
   5 -12   5  177.47   29.09
   5  12  -4  196.60   30.86
   5 -12   4  159.00   27.96
   5  12  -3  333.60   38.23
   5 -12   3  355.68   40.83
   5  12  -2   54.36   19.76
   5 -12   2   55.67   17.77
   5  12  -1   -0.07   12.91
   5 -12   1    4.93    7.27
   5  12   0   18.16    8.19
   5 -12   0   41.61   13.11
  -5 -12   0   29.96   13.18
   5  12   1  -11.19   13.41
  -5 -12   1   -3.32   17.25
   5  12   2   62.54   17.37
  -5 -12   2   87.33   24.48
   5  12   3  186.23   29.04
  -5 -12   3  269.38   45.50
  -5 -12   4  209.98   40.13
  -5 -12   5  260.22   45.84
  -5 -12   6   50.38   22.48
  -5 -12   7  233.68   48.76
  -5 -12   8  -61.75   34.69
  -5 -12   9  212.71   42.58
  -5 -12  10  -33.00   26.75
  -5 -12  11    3.85   18.21
  -5 -12  12    2.13   15.23
   5  13 -12  100.61   27.44
   5 -13  12   96.26   25.95
   5  13 -11  249.53   38.74
   5 -13  11  204.86   34.48
   5  13 -10  144.88   29.67
   5 -13  10  142.50   29.04
   5  13  -9   31.56   16.64
   5 -13   9   29.47   16.94
   5  13  -8   66.98   20.60
   5 -13   8   54.65   19.81
   5  13  -7  241.74   34.98
   5 -13   7  184.37   31.80
   5  13  -6  194.92   31.35
   5 -13   6  177.94   31.47
   5  13  -5  396.16   43.44
   5 -13   5  383.47   46.08
   5  13  -4   66.18   20.80
   5 -13   4   71.82   23.87
   5  13  -3   43.77   16.95
   5 -13   3   72.54   21.83
   5  13  -2   99.90   23.24
   5 -13   2  106.39   23.75
   5  13  -1  221.69   31.58
   5 -13   1  272.30   35.54
   5  13   0   30.81   13.29
  -5 -13   0   48.14   17.67
   5  13   1  193.21   28.79
  -5 -13   1  231.46   39.62
   5  13   2   83.72   21.31
  -5 -13   2  116.12   29.67
  -5 -13   3   26.49   14.72
  -5 -13   4   67.32   28.64
  -5 -13   5  522.66   69.18
  -5 -13   6  156.06   40.49
  -5 -13   7  278.30   52.45
  -5 -13   8   32.82   25.09
  -5 -13   9  -48.46   29.54
  -5 -13  10   71.16   26.58
   5 -14  11   44.21   20.30
   5  14 -10  107.59   27.30
   5 -14  10   66.27   23.50
   5  14  -9   49.40   19.77
   5 -14   9   10.08   12.84
   5  14  -8  213.27   33.63
   5 -14   8  146.52   30.69
   5  14  -7   50.81   17.81
   5 -14   7   14.11   13.14
   5  14  -6    5.24   10.11
   5 -14   6  -14.27   16.37
   5  14  -5   17.23   12.79
   5 -14   5    3.72   12.72
   5  14  -4   99.27   23.56
   5 -14   4  143.63   32.07
   5  14  -3    9.00    9.69
   5  14  -2  312.50   39.13
   5  14  -1    5.38   10.49
   5  14   0  -28.78   19.55
   5  14   1  -27.01   16.75
  -5 -14   1  -29.65   24.68
  -5 -14   2  277.96   49.38
  -5 -14   3   42.39   19.74
  -5 -14   4   79.43   31.46
  -5 -14   5   25.21   25.00
  -5 -14   6    6.53   15.02
  -5 -14   7   71.54   33.63
  -5 -14   8  263.44   54.79
  -5 -14   9   75.65   33.98
   5  15  -8   22.05   14.18
   5  15  -7   42.01   18.47
   5  15  -6  217.76   34.95
   5  15  -5   35.17   14.85
   5  15  -4  107.58   25.01
   5  15  -3    1.35   11.52
   5  15  -2   46.77   15.83
   5  15  -1   -0.76   13.25
   5  15   0  174.30   29.73
  -5 -15   1  -19.22   21.43
  -5 -15   2   41.21   24.56
  -5 -15   3    5.15   16.82
  -5 -15   4  170.10   42.98
  -5 -15   5   46.23   26.03
  -5 -15   6  282.37   57.71
   5  16  -3  179.20   30.11
   5  16  -2  -29.91   19.28
   5  16  -1   31.81   14.51
  -5 -16   1   64.32   26.22
   6   0   0  545.21   35.55
   6   0   0  548.11   28.15
   6   0   0  537.80   19.24
  -6   0   0  571.44   28.91
   6   0  -1   39.20    4.60
   6   0  -1   38.31    6.88
   6   0   1   50.51   12.15
   6   0  -1   49.42   11.46
  -6   0  -1   34.16    7.83
   6   0   1   36.24    6.09
   6   0  -2  924.44   44.44
   6   0   2  844.76   31.37
   6   0  -2  827.06   29.86
  -6   0  -2  818.81   39.25
   6   0   2  822.88   43.65
   6   0  -3  248.20   15.36
   6   0  -3  297.22   26.19
  -6   0  -3  243.33   22.65
   6   0   3  255.91   25.29
  -6   0  -4   38.69    9.99
  -6   0   4   40.78    5.79
   6   0  -4   48.62    6.59
   6   0   5    8.93    5.57
  -6   0  -5    7.93    6.75
   6   0  -5    8.88    2.80
  -6   0   5   13.67    4.14
   6   0   6  515.12   28.03
  -6   0   6  494.95   24.90
   6   0  -6  486.57   18.28
  -6   0  -6  551.16   40.17
  -6   0  -7   32.09   11.69
  -6   0   7   25.02    6.82
  -6   0  -8    1.71    8.85
  -6   0   8   22.26    7.21
  -6   0  -9   16.92   10.62
  -6   0   9   31.05    9.26
  -6   0 -10  296.60   35.45
  -6   0  10  310.65   26.23
  -6   0 -11  277.87   35.76
  -6   0 -12  534.22   50.65
  -6   0 -13   43.12   17.01
  -6   0 -14   32.59   17.92
  -6   0 -15    2.21   11.66
  -6   0 -16   37.14   20.26
  -6  -1 -16   10.14   12.84
  -6  -1 -15  254.98   40.22
  -6  -1 -14   39.81   17.08
  -6  -1 -13  185.02   32.48
  -6  -1 -12   -0.20    9.00
  -6  -1 -11  115.60   24.61
  -6  -1 -10  123.30   23.33
  -6  -1  -9  990.73   62.28
  -6  -1  -8  107.85   20.12
  -6   1   8  105.65   12.92
  -6   1   7  132.48   12.91
  -6  -1  -7  129.39   20.53
   6  -1   6  302.17   19.47
  -6   1   6  282.22   16.65
   6   1  -6  244.02   16.70
  -6  -1  -6  285.42   29.57
   6  -1   5  380.04   23.03
  -6   1   5  402.28   16.35
   6   1  -5  370.76   20.94
  -6  -1  -5  389.28   32.05
   6   1  -4  590.26   26.81
  -6  -1  -4  645.48   38.96
   6  -1   4  538.31   37.65
  -6  -1  -3  993.43   46.98
   6   1  -3 1021.19   36.51
   6  -1   3  917.34   48.84
   6  -1   2  607.41   38.30
   6   1  -2  658.93   36.28
  -6  -1  -2  556.94   33.20
   6   1  -2  598.02   28.74
   6  -1   1  631.27   39.50
   6   1  -1  566.48   29.70
   6   1  -1  623.63   35.44
   6   1  -1  572.64   21.93
   6  -1   1  548.85   19.71
  -6  -1  -1  573.80   31.73
   6  -1   0   47.28    4.23
   6   1   0   48.65   10.59
   6  -1   0   52.02   12.19
   6   1   0   43.64    6.40
  -6   1   0   47.59    8.62
   6  -1   0   46.26    7.76
   6   1   1  657.96   38.17
   6  -1  -1  701.65   40.91
   6   1   1  668.46   27.12
   6  -1  -1  667.23   26.42
  -6   1  -1  672.75   32.46
   6  -1  -2  652.57   38.77
   6  -1  -2  629.99   22.95
   6   1   2  627.48   29.21
  -6   1  -2  595.56   33.14
   6   1   2  576.68   36.01
   6  -1  -3 1200.15   54.62
   6  -1  -3 1081.53   25.41
  -6  -1   3 1124.89   33.65
   6   1   3 1071.56   50.44
  -6   1  -3 1090.88   47.61
   6   1   4  571.89   32.73
  -6  -1   4  596.12   26.40
  -6   1  -4  597.35   37.75
  -6   1  -5  379.33   31.88
   6   1   5  380.38   26.41
  -6  -1   5  394.63   23.21
  -6   1  -6  277.10   29.12
   6   1   6  270.43   22.61
  -6  -1   6  298.69   22.08
  -6  -1   7  166.86   17.83
  -6   1  -7  154.84   23.43
  -6  -1   8   89.89   13.70
  -6   1  -8   80.29   18.20
  -6   1  -9  942.28   60.80
  -6  -1   9 1058.51   48.21
  -6  -1  10  123.12   17.42
  -6   1 -10   75.56   19.45
  -6  -1  11  187.20   22.75
  -6   1 -11  178.49   29.82
  -6  -1  12   11.74    9.28
  -6   1 -12   -8.76   12.74
  -6  -1  13  232.05   26.66
  -6   1 -13  200.80   33.87
  -6   1 -14   71.35   20.22
  -6   1 -15  256.15   40.91
  -6   1 -16   14.02   12.82
  -6  -2 -16    2.84    9.46
  -6  -2 -15   37.18   17.18
  -6  -2 -14   12.33   11.46
  -6  -2 -13  149.87   29.35
  -6  -2 -12   28.67   14.82
  -6  -2 -11  274.38   36.07
  -6  -2 -10   40.60   15.05
  -6  -2  -9   31.89   12.59
  -6  -2  -8   73.63   17.43
  -6   2   7 1202.65   34.46
  -6  -2  -7 1249.70   63.04
   6  -2   6  135.30   11.09
   6  -2   6  113.38   18.67
  -6   2   6  120.75    9.57
  -6  -2  -6  119.95   19.72
   6  -2   5  932.57   31.94
  -6   2   5  956.37   17.91
   6   2  -5  868.94   36.49
  -6  -2  -5  969.92   51.56
   6  -2   5  870.17   48.60
   6  -2   4   14.22    8.35
   6   2  -4   17.68    5.59
  -6  -2  -4   16.50    6.42
   6  -2   3   28.60   10.37
   6   2  -3   33.45    7.91
  -6  -2  -3   31.54    9.00
   6   2  -2   59.21    8.12
   6  -2   2   50.30   13.93
   6   2  -2   65.19   11.35
  -6  -2  -2   64.45   12.61
   6  -2   1 2123.83   75.58
   6   2  -1 2203.68   48.67
   6  -2   1 2160.13   33.75
  -6   2   1 2267.57   46.75
   6   2   0  113.06   14.77
   6   2   0  109.16   11.17
   6  -2   0   92.97   15.46
  -6   2   0  106.08   11.88
   6  -2  -1 2329.14   78.07
   6   2   1 2232.62   54.76
  -6   2  -1 2383.84   61.34
   6   2   1 2263.09   68.25
   6   2   2   74.64   13.68
  -6   2  -2   59.53   11.18
   6  -2  -2   58.59   14.34
  -6   2  -3   26.70    7.98
  -6  -2   3   32.84    7.09
   6   2   4   29.44    9.45
  -6   2  -4   15.79    7.21
  -6  -2   4   26.62    7.35
   6   2   5  884.90   43.23
  -6   2  -5  892.08   48.83
  -6  -2   5  938.13   40.22
   6   2   6  160.14   18.74
  -6   2  -6  151.89   21.76
  -6  -2   6  167.26   18.33
  -6   2  -7 1371.14   66.03
  -6  -2   7 1545.19   57.74
  -6  -2   8   87.34   15.87
  -6   2  -8   42.65   13.25
  -6  -2   9   47.57   12.37
  -6   2  -9   33.14   12.18
  -6  -2  10   52.91   12.54
  -6   2 -10   37.06   12.66
  -6   2 -11  314.35   38.31
  -6  -2  11  351.26   32.17
  -6  -2  12   39.33   13.62
  -6   2 -12   23.34   15.15
  -6  -2  13  146.57   23.30
  -6   2 -13  136.34   28.66
  -6  -2  14   11.62    9.32
  -6   2 -14   10.37   12.92
  -6   2 -15   20.59   17.72
  -6   2 -16   14.77   17.94
  -6  -3 -15   46.76   19.68
  -6  -3 -14  188.28   33.80
  -6  -3 -13   65.68   20.21
  -6  -3 -12   -0.20    8.63
  -6  -3 -11   10.97    9.17
  -6  -3 -10  314.08   36.43
  -6  -3  -9  220.45   29.76
  -6  -3  -8  440.29   40.25
   6  -3   7  131.77   21.23
  -6  -3  -7  133.72   22.26
   6  -3   6   27.38    3.92
   6  -3   6   13.65    7.51
  -6   3   6   18.49    3.49
  -6  -3  -6   35.44   12.73
   6  -3   5  147.66   21.13
  -6  -3  -5  163.95   21.71
   6  -3   4  899.62   50.90
  -6  -3  -4  901.34   48.24
   6   3  -3  208.11   18.25
   6  -3   3  168.80   21.92
  -6  -3  -3  175.59   21.32
   6  -3   2  847.50   49.34
   6   3  -2  891.86   39.14
   6   3  -1  420.17   26.82
   6  -3   1  376.46   33.35
   6  -3   1  368.17   12.52
  -6   3   1  365.49   18.99
   6   3   0   86.13   12.56
   6  -3   0   74.94   15.64
  -6   3   0   98.41   11.45
  -6   3  -1  320.55   22.46
   6  -3  -1  306.21   28.84
   6   3   1  317.43   24.93
  -6   3  -2  826.89   39.31
   6  -3  -2  869.14   50.76
  -6  -3   2  812.59   36.77
   6   3   3  144.36   19.39
  -6   3  -3  155.32   18.33
  -6  -3   3  155.58   16.80
   6   3   4  909.57   46.47
  -6   3  -4  917.23   46.66
  -6  -3   4  905.24   41.68
   6   3   5  146.03   19.41
  -6   3  -5  144.24   20.24
  -6  -3   5  143.00   17.71
  -6   3  -6   29.16   12.25
   6   3   6   30.47    9.55
  -6  -3   6   31.71    9.71
  -6   3  -7  128.45   20.47
  -6  -3   7  137.55   19.73
  -6   3  -8  309.79   33.61
  -6  -3   8  362.96   32.11
  -6   3  -9  167.86   26.30
  -6  -3   9  231.96   27.07
  -6   3 -10  225.90   32.48
  -6  -3  10  269.55   28.94
  -6   3 -11   12.38    9.79
  -6  -3  11   11.91    7.74
  -6   3 -12   -6.48    9.78
  -6  -3  12   20.98   11.24
  -6  -3  13   68.32   17.38
  -6   3 -13   48.16   18.05
  -6  -3  14  144.88   24.33
  -6   3 -14  136.95   28.53
  -6   3 -15   50.17   20.41
  -6  -4 -15   -7.26   11.70
  -6  -4 -14   38.84   17.06
  -6  -4 -13   72.62   21.83
  -6  -4 -12  376.70   42.89
  -6  -4 -11   99.04   22.88
  -6  -4 -10  222.84   31.76
   6  -4   9   18.92   11.32
  -6  -4  -9   14.49    9.54
   6  -4   8   67.57   15.91
  -6  -4  -8   97.34   18.52
  -6  -4  -7  500.06   41.29
   6  -4   7  403.93   35.04
  -6  -4  -6  849.49   50.85
   6  -4   6  862.98   50.39
   6  -4   5    4.64    7.72
  -6  -4  -5    6.86    6.29
   6  -4   4  589.89   43.76
  -6  -4  -4  580.63   40.28
   6  -4   3   50.98   14.21
   6   4  -3   55.38    9.10
   6  -4   2  581.12   42.71
   6   4  -2  648.43   31.50
   6  -4   2  559.45   22.33
  -6   4   2  605.62   18.48
   6   4  -1  257.56   20.77
   6  -4   1  246.73   28.71
   6  -4   1  243.15   11.41
  -6   4   1  222.93   15.03
  -6   4   0  766.05   31.85
   6  -4   0  776.46   49.37
   6   4   0  852.14   37.76
   6  -4  -1  187.34   24.80
  -6   4  -1  220.99   18.95
   6   4   1  214.17   20.40
  -6   4  -2  503.55   31.05
  -6  -4   2  504.82   31.97
   6   4   3   46.10   12.30
  -6   4  -3   50.01   10.53
  -6  -4   3   46.33   10.04
   6   4   4  607.72   40.44
  -6   4  -4  650.02   40.03
  -6  -4   4  703.34   40.18
   6   4   5    5.00    8.25
  -6   4  -5   -0.54    6.15
  -6  -4   5    0.35    7.73
   6   4   6  905.66   50.18
  -6   4  -6  894.40   53.30
  -6  -4   6 1023.27   53.96
  -6   4  -7  481.72   40.61
  -6  -4   7  554.73   41.16
  -6   4  -8  161.14   24.30
  -6  -4   8  175.77   24.75
  -6   4  -9    8.55    8.24
  -6  -4   9   30.64   13.77
  -6  -4  10  239.86   30.67
  -6   4 -10  148.63   26.98
  -6   4 -11  120.28   26.02
  -6  -4  11  105.38   19.98
  -6   4 -12  423.20   47.71
  -6  -4  12  419.16   39.83
  -6   4 -13   77.55   21.10
  -6  -4  13   67.09   17.60
  -6   4 -14   40.37   20.14
  -6  -4  14   43.10   15.49
  -6   4 -15    9.56   14.88
  -6  -4  15   11.49   11.74
  -6  -5 -15  241.85   38.49
  -6  -5 -14   24.36   13.39
  -6  -5 -13  130.88   27.16
  -6  -5 -12   11.67    9.98
   6  -5  11  101.74   19.47
  -6  -5 -11   96.96   21.70
   6  -5  10   33.28   13.20
  -6  -5 -10   37.31   13.55
  -6  -5  -9  747.88   54.97
   6  -5   9  632.37   44.95
   6  -5   8  146.29   22.58
  -6  -5  -8  179.05   26.02
  -6  -5  -7  320.69   34.34
   6  -5   7  305.78   31.56
   6  -5   6   82.24   17.40
  -6  -5  -6   89.94   19.19
   6  -5   5  378.11   36.05
   6  -5   4   17.52   11.35
   6  -5   3  873.00   53.53
   6   5  -3  877.57   33.46
   6  -5   3  750.19   31.63
  -6   5   2  194.51   11.54
   6   5  -2  187.91   16.31
   6  -5   2  180.18   14.70
   6  -5   2  184.55   26.23
   6   5  -1  355.68   23.32
   6  -5   1  341.50   34.80
  -6   5   1  330.39   19.17
   6  -5   1  321.73   15.20
  -6   5   0  149.75   15.00
   6  -5   0  164.30   24.51
   6   5   0  165.95   16.58
   6  -5  -1  241.73   29.58
  -6   5  -1  247.12   20.71
  -6  -5   1  242.83   23.99
   6   5   2  176.15   22.50
  -6   5  -2  168.28   18.45
  -6  -5   2  193.88   21.77
   6   5   3  636.94   42.85
  -6   5  -3  629.09   37.68
  -6  -5   3  719.13   43.60
  -6   5  -4   24.29    9.39
   6   5   4   21.17    9.71
  -6  -5   4   18.64    9.49
   6   5   5  295.95   29.71
  -6   5  -5  290.82   29.24
  -6  -5   5  330.43   31.14
   6   5   6   75.16   15.65
  -6   5  -6   79.65   15.66
  -6  -5   6  106.15   19.03
  -6   5  -7  302.59   33.49
  -6  -5   7  391.01   37.91
  -6   5  -8  194.46   28.15
  -6  -5   8  218.47   29.08
  -6   5  -9  911.93   62.29
  -6  -5   9 1031.91   64.28
  -6  -5  10   37.84   15.86
  -6   5 -10   22.14   13.11
  -6  -5  11  129.74   25.73
  -6   5 -11   93.27   23.93
  -6   5 -12   29.54   16.00
  -6  -5  12   44.69   17.28
  -6   5 -13  164.03   32.56
  -6  -5  13  179.65   29.42
  -6   5 -14    8.60   11.10
  -6  -5  14   23.88   13.39
  -6   5 -15  257.70   44.32
  -6  -5  15  262.57   36.24
   6  -6  16   18.62   11.61
   6  -6  15   13.31    9.86
   6  -6  14   10.13    8.33
  -6  -6 -14    1.10    9.15
   6  -6  13   57.18   16.89
  -6  -6 -13   69.97   20.44
   6  -6  12   81.22   18.58
  -6  -6 -12  122.56   26.01
  -6  -6 -11  310.41   38.40
   6  -6  11  284.70   31.11
   6  -6  10    7.25    7.09
  -6  -6 -10    9.16    8.88
   6  -6   9   21.47   10.43
  -6  -6  -9   21.82   13.49
   6  -6   8  101.73   18.78
  -6  -6  -8  118.59   22.92
   6  -6   7  429.58   38.65
  -6  -6  -7  464.38   41.52
   6  -6   6  314.55   33.21
   6  -6   5 1150.00   62.03
   6  -6   5 1062.43   44.67
   6  -6   4  320.18   33.46
   6  -6   4  280.30   22.32
  -6   6   3  322.55   11.29
   6  -6   3  329.77   34.10
   6   6  -3  338.33   19.77
   6  -6   3  316.24   22.90
   6   6  -2   13.82    5.36
  -6   6   2   14.84    3.66
   6  -6   2   17.85   10.55
   6  -6   2   16.08    6.16
   6   6  -1  704.27   31.31
   6  -6   1  700.32   50.56
  -6   6   1  663.74   27.92
   6  -6   1  671.34   26.43
   6   6   0   32.98    7.42
  -6   6   0   27.65    7.01
   6  -6   0   21.02   11.58
   6  -6   0   23.82    4.09
   6   6   1  648.51   43.53
  -6   6  -1  670.30   34.51
  -6  -6   1  709.82   44.11
   6   6   2   14.60    9.66
  -6  -6   2   14.92    8.95
  -6   6  -2   18.08    7.45
   6   6   3  269.19   29.13
  -6   6  -3  274.48   25.44
  -6  -6   3  286.60   30.21
   6   6   4  251.74   28.67
  -6   6  -4  234.11   25.66
  -6  -6   4  294.52   31.86
   6   6   5 1245.56   63.61
  -6   6  -5 1113.16   57.63
   6   6   6  299.13   32.14
  -6  -6   6  341.72   36.89
  -6   6  -6  293.46   30.51
  -6  -6   7  600.28   49.69
  -6   6  -7  491.03   42.49
  -6   6  -8  133.91   24.14
  -6  -6   8  146.53   26.06
  -6   6  -9   28.27   13.59
  -6  -6   9   26.96   13.96
  -6   6 -10   18.56   14.29
  -6  -6  10   49.67   20.46
  -6   6 -11  299.57   40.19
  -6  -6  11  360.77   42.71
  -6  -6  12  177.58   30.86
  -6   6 -12  147.53   30.99
  -6  -6  13  100.18   24.99
  -6   6 -13   58.02   21.85
  -6   6 -14  -24.17   20.32
  -6  -6  14   42.80   17.00
  -6   6 -15   -1.86   13.07
  -6  -6  15   10.01   11.89
  -6  -6  16    9.84   11.45
   6  -7  16   50.15   15.74
   6  -7  15   34.84   14.63
   6  -7  14   80.79   19.25
  -6  -7 -14  124.01   28.88
   6  -7  13    0.12    5.92
  -6  -7 -13    2.99   10.50
   6  -7  12    5.36    7.37
  -6  -7 -12   38.33   17.88
   6  -7  11    2.12    8.65
  -6  -7 -11   -0.45   10.40
   6  -7  10  484.20   42.15
  -6  -7 -10  557.87   51.89
   6  -7   9   21.57   10.79
   6  -7   8  298.21   33.40
   6  -7   7   24.80   12.24
   6  -7   7   30.48   10.38
   6  -7   6  102.60   20.36
   6  -7   6   99.69   16.22
   6  -7   5  301.90   34.22
   6  -7   5  307.10   26.26
   6  -7   4  485.25   42.43
   6  -7   4  520.39   33.04
   6   7  -3  252.81   15.96
   6  -7   3  240.60   21.96
   6  -7   3  246.74   31.93
   6   7  -2  483.80   23.59
   6  -7   2  472.72   43.60
   6  -7   2  458.75   27.55
  -6   7   2  443.52   21.27
   6   7  -1   39.67    7.43
  -6   7   1   33.63    7.16
   6  -7   1   52.68   17.15
   6  -7   1   41.21    7.75
   6   7   0   94.28   19.79
   6   7   0   85.47   11.53
   6  -7   0   71.63    8.55
   6  -7   0   84.93   19.15
   6   7   1   49.92   14.31
  -6  -7   1   41.80   12.21
   6   7   2  363.52   35.25
  -6  -7   2  400.40   36.89
   6   7   3  205.06   27.01
  -6  -7   3  243.25   29.97
  -6   7  -3  231.71   24.13
   6   7   4  426.45   39.50
  -6  -7   4  540.58   46.23
  -6   7  -4  438.21   34.03
   6   7   5  325.37   34.92
  -6  -7   5  371.83   39.53
  -6   7  -5  258.57   28.74
   6   7   6   65.48   15.39
  -6  -7   6   69.81   18.74
  -6   7  -6   90.18   18.79
  -6   7  -7   19.59   11.94
  -6  -7   7   37.56   14.35
  -6  -7   8  300.46   39.55
  -6   7  -8  272.57   34.34
  -6  -7   9   14.78   13.14
  -6   7  -9   34.14   15.93
  -6  -7  10  528.55   53.66
  -6   7 -10  472.63   48.38
  -6   7 -11    7.14   10.60
  -6  -7  11   21.95   15.35
  -6   7 -12   15.34   13.47
  -6  -7  12   35.59   17.83
  -6  -7  13   37.95   19.07
  -6   7 -13  -12.71   15.95
  -6  -7  14  164.16   32.85
  -6   7 -14  105.03   27.19
  -6  -7  15   84.70   25.86
  -6  -7  16  109.40   29.04
   6  -8  15  -15.37   10.78
   6  -8  14    4.19    8.11
   6  -8  13  109.74   21.50
  -6  -8 -13  129.99   29.40
   6  -8  12   44.14   14.16
   6  -8  11  254.37   31.82
   6  -8  11  279.92   32.88
   6  -8  10   70.36   18.75
   6  -8  10   81.54   18.20
   6  -8   9  101.22   20.85
   6  -8   9  123.28   20.47
   6  -8   8   23.37   12.10
   6  -8   8   24.55   10.98
   6  -8   7  212.54   25.28
   6  -8   7  183.74   27.63
   6  -8   6  282.60   33.45
   6  -8   6  270.30   27.06
   6  -8   5  349.75   38.32
   6  -8   5  356.25   30.91
   6  -8   4   35.46   13.63
   6  -8   4   25.80    9.38
   6  -8   3    8.25   10.60
   6  -8   3   15.38    7.87
   6   8  -2  539.63   23.70
   6  -8   2  603.11   50.44
   6  -8   2  536.53   33.56
   6   8  -1  172.34   26.39
   6  -8   1  146.56   15.81
   6  -8   1  160.30   28.30
   6   8  -1  141.57   12.94
   6   8   0  318.79   34.96
   6  -8   0  318.01   21.12
   6   8   1  217.81   28.84
  -6  -8   1  205.91   28.05
   6   8   2  409.95   39.24
  -6  -8   2  480.25   43.11
   6   8   3    8.24    7.23
  -6  -8   3    3.44    9.10
   6   8   4   15.35    8.39
  -6  -8   4   66.48   19.06
   6   8   5  350.77   36.66
  -6  -8   5  441.27   47.09
   6   8   6  302.88   34.35
  -6  -8   6  415.56   47.11
  -6   8  -7  198.71   28.78
  -6  -8   7  269.60   38.82
  -6   8  -8   24.51   13.37
  -6  -8   8   -3.47   10.55
  -6   8  -9  168.21   29.17
  -6  -8   9  156.07   31.05
  -6   8 -10   59.87   19.42
  -6  -8  10   67.66   22.42
  -6  -8  11  366.73   48.36
  -6   8 -11  322.84   42.70
  -6   8 -12  119.45   27.93
  -6  -8  12  146.71   31.24
  -6   8 -13  158.08   33.74
  -6  -8  13  219.40   39.42
  -6   8 -14   34.89   18.54
  -6  -8  14    9.12   11.43
  -6  -8  15    7.60   13.87
   6  -9  14    2.86    7.23
   6  -9  14   17.57   12.15
   6  -9  13   65.22   17.23
   6  -9  13   73.59   18.31
   6  -9  12   42.58   13.62
   6  -9  12   41.42   15.11
   6  -9  11   24.01   12.23
   6  -9  11   37.20   14.62
   6  -9  10    8.31   10.29
   6  -9  10   22.85   12.11
   6  -9   9  484.13   44.83
   6  -9   9  491.57   41.63
   6  -9   8   17.71   12.51
   6  -9   8   10.97    9.50
   6  -9   7  151.80   26.08
   6  -9   7  154.09   21.67
   6  -9   6   28.44   13.65
   6  -9   6   34.95   12.18
   6  -9   5  140.53   24.73
   6  -9   5  147.05   21.74
   6  -9   4    7.32   11.36
   6  -9   4   27.20   11.38
   6  -9   3 1154.93   71.00
   6  -9   3 1163.62   55.51
   6  -9   2   25.09   14.64
   6  -9   2   45.85   11.56
   6   9  -1  597.68   47.81
   6  -9   1  563.49   34.54
   6   9   0  100.82   21.44
   6   9   1  541.98   44.81
  -6  -9   1  541.85   48.16
   6   9   2   43.52   14.93
  -6  -9   2   47.66   16.26
   6   9   3  911.33   60.77
  -6  -9   3 1005.63   70.00
  -6  -9   4    0.62   10.27
   6   9   4   -3.25   11.77
   6   9   5  195.47   28.03
  -6  -9   5  223.97   36.89
  -6  -9   6   35.73   20.46
  -6  -9   7   82.04   22.29
  -6  -9   8  -19.07   20.05
  -6  -9   9  582.51   61.36
  -6   9  -9  441.79   45.24
  -6  -9  10    8.43   13.03
  -6   9 -10    9.48   10.17
  -6   9 -11   49.19   18.80
  -6  -9  11   11.96   11.82
  -6  -9  12   68.64   24.59
  -6   9 -12   42.22   17.65
  -6   9 -13  118.37   29.37
  -6  -9  13  122.73   30.31
  -6  -9  14   74.58   27.40
   6 -10  14   21.24   13.51
   6 -10  13   66.67   18.65
   6 -10  12   40.59   14.80
   6 -10  12   26.66   12.88
   6 -10  11   41.79   14.14
   6 -10  11   31.74   14.34
   6 -10  10   72.51   20.04
   6 -10  10   41.63   13.68
   6 -10   9    9.08    9.86
   6 -10   9   22.64   11.60
   6 -10   8   32.01   14.29
   6 -10   8   51.48   14.98
   6 -10   7   55.12   17.97
   6 -10   7   73.65   18.00
   6 -10   6  158.15   27.29
   6 -10   6  163.55   24.82
   6 -10   5  221.40   32.12
   6 -10   5  207.32   27.84
   6  10  -4  198.42   30.07
   6 -10   4  149.50   28.28
   6 -10   4  158.61   23.11
   6 -10   3   34.44   14.56
   6 -10   3   14.02    8.03
   6  10  -2  362.16   38.76
   6  10  -1  369.75   39.95
   6  10   0  225.22   30.34
   6  10   1  345.84   36.90
  -6 -10   1  423.40   46.11
   6  10   2  230.23   31.76
  -6 -10   2  246.46   36.53
   6  10   3   18.82   10.98
  -6 -10   3    8.92   12.13
   6  10   4  117.15   23.66
  -6 -10   4  135.44   30.29
   6  10   5  149.26   26.17
  -6 -10   5  251.43   40.69
  -6 -10   6  186.15   36.60
  -6 -10   7   89.78   27.76
  -6 -10   8  -12.16   21.05
  -6 -10   9   -3.20   18.07
  -6  10 -10   24.80   13.23
  -6 -10  10  -26.52   23.09
  -6  10 -11   16.52   13.94
  -6 -10  11    9.45   14.94
  -6  10 -12   53.68   20.71
  -6 -10  12   28.18   16.65
  -6 -10  13   58.51   25.01
  -6 -10  14   23.66   17.73
   6 -11  13  -21.09   13.02
   6 -11  12   39.12   14.65
   6 -11  11   22.58   13.12
   6 -11  11   48.22   16.28
   6 -11  10   95.83   22.46
   6 -11  10   83.44   19.95
   6 -11   9   27.06   14.26
   6 -11   9   49.58   17.04
   6 -11   8  155.31   27.38
   6 -11   8  188.52   29.01
   6 -11   7    9.26   10.70
   6 -11   7    8.27    9.68
   6 -11   6  124.03   26.07
   6 -11   6  121.19   23.33
   6 -11   5   22.99   13.98
   6 -11   5   16.95    9.99
   6  11  -4  361.98   40.44
   6 -11   4  292.41   40.38
   6  11  -3  244.31   34.11
   6  11  -2  264.18   35.33
   6  11  -1   92.54   22.16
   6  11   0   36.28   12.34
   6  11   1   12.17    7.90
  -6 -11   1   36.26   16.04
   6  11   2  204.12   30.18
  -6 -11   2  180.11   33.57
   6  11   3  131.60   24.18
  -6 -11   3  198.66   37.55
   6  11   4  266.70   35.85
  -6 -11   4  347.94   49.71
  -6 -11   5   32.67   16.59
  -6 -11   6  148.32   36.35
  -6 -11   7   16.24   17.05
  -6 -11   8  185.74   40.43
  -6 -11   9  -65.34   33.60
  -6 -11  10   33.36   17.13
  -6 -11  11   66.27   26.04
  -6  11 -11   45.26   16.92
  -6  11 -12   51.78   20.27
  -6 -11  12   34.13   21.00
   6 -12   9   48.57   15.78
   6  12  -8   74.14   22.69
   6 -12   8   21.24   12.30
   6  12  -7  127.69   26.71
   6 -12   7   84.44   21.32
   6  12  -6  162.52   28.89
   6 -12   6  120.88   25.62
   6  12  -5  135.76   27.97
   6  12  -4   42.00   19.06
   6  12  -3   61.68   20.08
   6  12  -2   18.14   12.12
   6  12  -1  344.85   39.69
   6  12   0   55.06   16.18
   6  12   1  284.33   35.98
  -6 -12   1  388.09   50.28
   6  12   2    9.34   11.64
  -6 -12   2   11.27   13.25
   6  12   3    2.95   14.78
  -6 -12   3   55.93   21.50
   6  12   4   -2.23   10.92
  -6 -12   4   11.84   14.67
  -6 -12   5  150.44   37.64
  -6 -12   6   99.08   32.07
  -6 -12   7  135.15   37.09
  -6 -12   8   69.35   30.91
  -6 -12   9   16.24   20.65
  -6 -12  10  -65.38   33.11
  -6 -12  11  300.28   52.76
   6  13  -9  112.91   26.94
   6  13  -8  111.85   27.73
   6 -13   8   58.97   19.96
   6  13  -7   82.22   21.76
   6  13  -6   62.13   21.26
   6  13  -5   78.11   22.04
   6  13  -4   27.49   14.11
   6  13  -3  365.89   42.37
   6  13  -2   20.03   13.49
   6  13  -1   61.29   19.60
   6  13   0    3.87   12.33
   6  13   1   41.23   12.11
  -6 -13   1   26.43   16.60
   6  13   2   -9.55   12.57
  -6 -13   2   16.73   16.00
   6  13   3  258.37   35.70
  -6 -13   3  363.93   55.03
  -6 -13   4   -8.43   17.40
  -6 -13   5   60.69   26.35
  -6 -13   6   35.56   22.94
  -6 -13   7   84.92   31.98
  -6 -13   8   77.29   32.56
  -6 -13   9  172.30   46.48
   6  14  -7  105.15   26.15
   6  14  -6  275.17   39.32
   6  14  -5   23.20   15.49
   6  14  -4   65.03   19.72
   6  14  -3   -5.17    9.43
   6  14  -2  124.55   26.23
   6  14  -1   10.12   10.92
   6  14   0  233.39   36.05
   6  14   1  -13.21   17.35
   6  14   2   82.96   19.57
  -6 -14   2  117.74   33.68
  -6 -14   3   -6.61   18.17
  -6 -14   4   32.08   18.28
  -6 -14   5    4.86   17.58
  -6 -14   6  240.48   50.06
  -6 -14   7   73.10   33.22
   6  15  -3  101.53   24.51
   6  15  -2   50.28   19.52
   6  15  -1   84.34   22.25
   6  15   0   -5.42   10.92
   6  15   1   86.37   21.51
  -6 -15   2   97.50   34.72
  -6 -15   3  166.59   43.10
  -6 -15   4   48.38   24.82
   7   0   0  -10.27    9.69
   7   0   0    2.55    2.50
   7   0   1   33.17   11.61
   7   0  -1   27.34    9.83
  -7   0  -1   39.40   10.01
   7   0   1   30.20    5.61
   7   0   2 1392.00   62.90
   7   0  -2 1308.52   41.04
   7   0   2 1386.57   40.97
  -7   0  -2 1367.70   54.83
   7   0  -3  174.94   22.74
   7   0  -3  113.13   11.27
   7   0   3  121.41   19.77
  -7   0  -3  133.30   17.66
  -7   0  -4  571.08   39.36
   7   0   4  506.12   38.58
  -7   0  -5   14.71    8.15
   7   0   5    8.82    4.76
   7   0   5   22.14   10.64
  -7   0   5   15.52    4.01
  -7   0  -6    5.22    6.34
   7   0   6    2.18    3.61
   7   0   7    5.54    4.75
  -7   0  -7    6.08    8.74
  -7   0  -8 1258.62   71.05
  -7   0  -9   22.18   13.19
  -7   0 -10  406.68   44.08
  -7   0 -11    2.59    8.84
  -7   0 -12    7.49   11.14
  -7   0 -13   13.98   13.61
  -7   0 -14  110.73   27.38
  -7   0 -15   53.04   22.40
  -7  -1 -15    0.29   11.22
  -7  -1 -14   78.25   21.44
  -7  -1 -13   78.18   22.08
  -7  -1 -12  205.56   34.71
  -7  -1 -11  269.69   37.60
  -7  -1 -10   24.29   12.83
  -7  -1  -9   31.03   13.90
  -7  -1  -8    0.86    9.19
  -7  -1  -7   28.06   11.39
   7  -1   6  410.43   25.54
  -7  -1  -6  414.90   37.23
   7  -1   6  391.82   35.54
   7  -1   5  288.67   21.83
  -7  -1  -5  324.35   31.17
   7  -1   5  289.67   30.29
   7  -1   4  173.91   24.11
  -7  -1  -4  170.85   22.34
   7  -1   3  386.50   34.19
   7   1  -3  372.43   23.38
   7   1  -3  488.01   34.44
  -7  -1  -3  403.49   32.32
   7  -1   2   40.64   12.33
   7   1  -2   54.27   13.07
  -7  -1  -2   56.75   12.67
   7  -1   2   36.06    6.29
   7  -1   1  259.97   28.29
   7   1  -1  258.09   25.44
   7   1  -1  224.31   14.42
   7  -1   1  233.22   12.59
   7   1   0  206.73   22.62
   7  -1   0  196.87   24.68
   7   1   0  185.12   13.78
  -7   1   0  209.28   18.42
   7   1   1  259.45   26.51
   7  -1  -1  231.18   26.74
   7   1   1  218.16   15.93
  -7   1  -1  207.12   19.64
   7   1   2   29.68    9.65
   7  -1  -2   44.81   11.85
  -7   1  -2   39.72   10.19
   7  -1  -3  455.24   36.43
  -7   1  -3  382.95   30.73
   7   1   3  386.03   32.42
  -7   1  -4  114.69   18.17
   7   1   4  115.88   19.70
  -7  -1   4  113.90   11.55
   7   1   5  209.30   21.67
  -7  -1   5  237.21   17.76
  -7   1  -5  249.85   27.45
   7   1   6  468.88   32.11
  -7  -1   6  483.46   27.25
  -7   1  -6  499.11   41.26
   7   1   7   65.45   12.49
  -7   1  -7   55.97   15.38
  -7  -1   7   56.54   10.26
  -7   1  -8   23.69   13.43
  -7   1  -9    7.31    9.10
  -7   1 -10   14.87   12.31
  -7   1 -11  257.91   37.16
  -7   1 -12  223.34   36.09
  -7   1 -13  114.45   26.05
  -7   1 -14   62.54   19.02
  -7   1 -15   -2.14   13.66
  -7  -2 -14   19.83   17.46
  -7  -2 -13  161.73   31.42
  -7  -2 -12   35.32   17.34
  -7  -2 -11   93.19   22.36
  -7  -2 -10    5.44    9.40
  -7  -2  -9  222.58   31.44
  -7  -2  -8  362.34   37.52
   7  -2   7  175.22   24.16
  -7  -2  -7  214.24   29.13
   7  -2   6    8.96    4.84
   7  -2   6    5.11    8.36
  -7  -2  -6   11.18    9.86
   7  -2   5  173.36   23.78
  -7  -2  -5  210.41   25.26
   7  -2   4  243.96   28.51
  -7  -2  -4  262.16   27.36
   7  -2   3 1149.54   60.85
   7   2  -3 1311.53   53.87
  -7  -2  -3 1130.66   54.88
   7  -2   2    2.90    9.61
   7   2  -2    4.23    2.67
   7   2  -2    2.07    6.41
   7  -2   2    3.98    1.66
   7   2  -1  109.12   11.45
   7  -2   1  120.68    6.98
   7  -2   1  115.87   19.64
   7   2  -1  141.28   17.91
   7   2   0   22.92    9.54
   7  -2   0   19.47   10.77
   7   2   0   14.60    4.79
  -7   2   0   12.68    4.17
   7   2   1  192.53   21.95
   7  -2  -1  218.67   26.41
  -7   2  -1  179.36   18.03
   7   2   2    1.49    6.39
  -7   2  -2    4.95    4.12
   7  -2  -2    7.46    7.94
  -7   2  -3 1230.29   54.85
   7   2   3 1274.47   57.23
   7   2   4  233.38   23.68
  -7  -2   4  291.49   21.41
  -7   2  -4  256.30   26.41
  -7   2  -5  170.23   22.83
   7   2   5  145.79   18.93
  -7  -2   5  179.15   17.41
   7   2   6    6.80    6.13
  -7   2  -6    7.65    9.17
  -7  -2   6   -4.69    7.09
   7   2   7  221.92   23.58
  -7  -2   7  231.91   21.63
  -7   2  -7  180.15   26.84
  -7   2  -8  336.65   36.91
  -7  -2   8  396.60   30.20
  -7   2  -9  253.27   34.09
  -7   2 -10   -3.00   12.59
  -7   2 -11  104.45   23.95
  -7   2 -12   36.48   15.91
  -7   2 -13  137.89   31.66
  -7   2 -14   22.31   15.70
  -7   2 -15  127.81   30.23
  -7  -3 -14   69.90   21.70
  -7  -3 -13   39.18   16.93
  -7  -3 -12  213.58   34.62
  -7  -3 -11   19.25   11.27
  -7  -3 -10  188.17   30.75
   7  -3   9   39.10   11.89
  -7  -3  -9   68.88   19.34
  -7  -3  -8  229.84   30.46
   7  -3   8  195.83   25.75
  -7  -3  -7  437.77   40.36
   7  -3   7  328.33   33.36
   7  -3   6  211.28   27.94
  -7  -3  -6  200.39   26.66
   7  -3   5  487.71   40.64
  -7  -3  -5  500.16   39.98
   7  -3   4  495.22   41.37
  -7  -3  -4  517.09   39.39
   7  -3   3   11.08    9.23
   7   3  -3   27.79    9.00
   7  -3   2  106.03   20.50
   7   3  -2  101.03   14.50
   7   3  -1  178.40   19.96
   7  -3   1  169.64   24.48
  -7   3   1  203.70   15.10
   7   3   0  825.92   43.14
   7  -3   0  824.68   52.99
  -7   3   0  812.90   34.71
   7   3   1  141.05   18.48
   7  -3  -1  142.21   21.65
  -7   3  -1  138.51   15.99
   7   3   2   65.00   13.38
  -7   3  -2   81.44   13.39
   7  -3  -2   77.73   17.55
   7   3   3   18.89    9.89
  -7   3  -3   10.86    6.31
  -7  -3   3   13.45    5.02
   7   3   4  497.66   36.64
  -7   3  -4  555.82   39.33
  -7  -3   4  570.66   34.06
   7   3   5  497.75   36.09
  -7   3  -5  514.16   39.89
  -7  -3   5  591.02   35.11
   7   3   6  226.27   25.11
  -7   3  -6  228.82   28.41
  -7  -3   6  266.50   25.09
   7   3   7  398.37   33.14
  -7   3  -7  379.33   37.74
  -7  -3   7  423.83   32.58
  -7  -3   8  249.01   26.20
  -7   3  -8  180.26   27.59
  -7  -3   9   61.68   13.44
  -7   3  -9   51.09   15.84
  -7   3 -10  219.22   33.17
  -7  -3  10  232.34   26.78
  -7   3 -11    4.80   12.03
  -7   3 -12  245.67   38.77
  -7   3 -13   -7.81   12.81
  -7   3 -14   92.69   27.34
  -7  -4 -14  174.53   32.97
  -7  -4 -13  100.56   25.25
   7  -4  12   19.13   10.49
  -7  -4 -12   12.45   10.54
   7  -4  11   -6.33   10.83
  -7  -4 -11   12.33   12.06
   7  -4  10  124.83   21.08
  -7  -4 -10  177.02   30.18
   7  -4   9   -7.92   10.26
  -7  -4  -9   18.23   11.52
   7  -4   8  195.13   26.16
  -7  -4  -8  211.87   30.01
  -7  -4  -7  337.19   36.22
   7  -4   7  310.27   33.62
   7  -4   6   37.44   11.83
  -7  -4  -6   54.80   15.17
   7  -4   5  247.20   29.94
  -7  -4  -5  224.90   28.52
   7  -4   4  371.47   36.91
   7  -4   3  625.01   47.67
   7   4  -3  702.90   35.74
   7  -4   2  657.23   49.22
   7   4  -2  713.19   36.99
   7  -4   2  615.67   21.33
   7   4  -1  126.39   15.92
   7  -4   1  126.19   22.76
  -7   4   1  111.47   11.12
  -7   4   0   58.11    9.81
   7   4   0   59.52   12.00
   7  -4   0   42.96   14.75
  -7   4  -1  107.51   14.41
   7   4   1  102.29   15.43
   7  -4  -1   92.01   19.18
  -7   4  -2  467.47   32.05
   7  -4  -2  531.42   44.85
   7   4   2  457.18   33.26
   7   4   3  572.85   39.82
  -7   4  -3  608.65   38.47
  -7  -4   3  687.38   39.62
   7   4   4  331.11   30.94
  -7   4  -4  340.90   30.62
  -7  -4   4  380.45   30.52
   7   4   5  245.14   27.21
  -7   4  -5  244.93   27.55
  -7  -4   5  278.74   27.26
  -7   4  -6   48.90   14.47
   7   4   6   74.12   15.64
   7   4   7  350.82   33.26
  -7   4  -7  358.91   36.81
  -7  -4   7  405.01   34.74
  -7   4  -8  247.73   32.90
  -7  -4   8  337.64   33.27
  -7   4  -9   -0.30    9.61
  -7  -4   9    8.84    8.15
  -7   4 -10  157.51   27.05
  -7  -4  10  205.59   27.99
  -7   4 -11   -4.49   10.34
  -7   4 -12   -2.16   10.53
  -7   4 -13   71.58   21.51
  -7   4 -14  126.87   29.34
   7  -5  15   17.09   10.13
   7  -5  14   14.42   10.37
  -7  -5 -14   13.91   13.17
   7  -5  13   28.30   12.52
  -7  -5 -13   62.51   20.39
   7  -5  12   14.92   11.05
  -7  -5 -12   13.78   12.38
   7  -5  11  160.65   24.99
  -7  -5 -11  202.40   32.92
   7  -5  10   12.35    9.80
  -7  -5 -10   29.13   15.48
   7  -5   9    6.72    9.45
  -7  -5  -9   -4.91   10.61
   7  -5   8  179.05   26.51
  -7  -5  -8  183.87   29.77
   7  -5   7  705.26   50.13
  -7  -5  -7  775.19   55.02
   7  -5   6    9.86   10.58
  -7  -5  -6    5.19    8.45
   7  -5   5 1410.98   72.45
   7  -5   4   68.05   17.02
   7  -5   4   60.80    9.90
   7   5  -3   54.44    9.85
   7  -5   3   42.08    7.65
   7   5  -2  174.70   17.45
   7  -5   2  152.14   25.20
   7   5  -1  484.97   29.85
   7  -5   1  461.72   41.61
  -7   5   1  463.01   22.97
   7   5   0  300.15   24.37
  -7   5   0  285.38   21.34
   7  -5   0  318.69   36.87
  -7   5  -1  435.86   28.07
   7  -5  -1  488.08   44.64
   7   5   1  457.13   31.26
   7   5   2  166.20   23.45
  -7   5  -2  157.45   18.65
  -7  -5   2  174.22   20.97
   7   5   3   67.30   15.65
  -7   5  -3   52.11   11.96
  -7  -5   3   56.23   12.05
   7   5   4   36.24   12.14
  -7   5  -4   48.66   11.98
  -7  -5   4   51.75   13.61
   7   5   5 1154.47   61.25
  -7   5  -5 1162.37   60.09
   7   5   6  -11.18   11.14
  -7   5  -6    7.82    8.68
  -7  -5   6    3.79    7.15
   7   5   7  668.30   47.55
  -7   5  -7  633.47   49.21
  -7  -5   7  782.35   52.17
  -7   5  -8  162.13   26.68
  -7  -5   8  199.88   28.41
  -7   5  -9   -8.49   11.88
  -7  -5   9    7.36    7.13
  -7   5 -10    7.28   10.59
  -7  -5  10   29.56   12.70
  -7   5 -11  174.18   30.79
  -7  -5  11  225.42   31.88
  -7   5 -12    9.31    9.98
  -7   5 -13   21.44   13.91
  -7   5 -14   23.08   15.75
   7  -6  14   39.85   13.77
   7  -6  13   -5.01    9.31
  -7  -6 -13    9.39   11.77
   7  -6  12   48.47   15.87
  -7  -6 -12   52.08   18.28
   7  -6  11   50.68   14.41
  -7  -6 -11   64.48   20.86
   7  -6  10    4.06    8.13
  -7  -6 -10   21.50   11.14
   7  -6   9  132.08   23.19
  -7  -6  -9  153.53   28.50
   7  -6   8   70.87   16.89
  -7  -6  -8   95.46   22.35
   7  -6   7  104.72   21.52
   7  -6   6   99.64   21.43
   7  -6   6   80.71   13.57
   7  -6   5  214.94   20.30
   7  -6   5  223.12   30.02
   7  -6   4  171.14   16.86
   7  -6   4  177.60   26.55
   7   6  -3  267.47   19.85
   7  -6   3  228.21   31.28
   7   6  -2  307.67   22.19
   7  -6   2  300.70   36.03
   7   6  -1  472.66   28.26
   7  -6   1  506.36   47.06
  -7   6   0   14.63    5.12
   7   6   0    7.16    6.83
   7  -6   0   -6.58   13.41
   7   6   1  497.25   40.03
  -7   6  -1  487.96   30.92
   7   6   1  552.69   33.43
   7   6   2  214.40   27.14
  -7   6  -2  236.82   23.21
  -7  -6   2  230.96   26.30
   7   6   3  315.07   33.71
  -7   6  -3  314.83   28.55
  -7  -6   3  360.40   34.28
   7   6   4  128.00   22.59
  -7   6  -4  106.41   17.70
  -7  -6   4  128.08   20.85
   7   6   5  201.24   27.85
  -7   6  -5  175.23   24.00
  -7  -6   5  246.16   30.77
   7   6   6  116.17   20.75
  -7   6  -6  116.38   21.26
  -7  -6   6  128.10   23.39
   7   6   7  137.76   22.95
  -7  -6   7  189.76   27.15
  -7   6  -7  132.88   23.06
  -7   6  -8   65.56   17.56
  -7  -6   8   80.20   18.22
  -7   6  -9  123.48   24.26
  -7  -6   9  183.88   29.72
  -7   6 -10   26.01   13.96
  -7  -6  10   43.49   16.30
  -7   6 -11   58.07   19.38
  -7  -6  11   68.24   19.39
  -7   6 -12   42.74   17.92
  -7  -6  12   62.83   18.71
  -7   6 -13  -17.19   15.10
  -7   6 -14   48.90   21.81
   7  -7  14   16.03   10.35
   7  -7  13    9.31    8.19
  -7  -7 -13    7.45   14.25
   7  -7  12   77.57   18.91
  -7  -7 -12  142.58   31.00
   7  -7  11    4.47    8.03
  -7  -7 -11   45.32   19.69
   7  -7  10  113.21   21.36
   7  -7   9   24.58   13.30
   7  -7   8   60.67   17.08
   7  -7   8   67.48   14.20
   7  -7   7   40.55   15.40
   7  -7   7   37.12   10.56
   7  -7   6  629.01   51.22
   7  -7   6  640.02   38.02
   7  -7   5    5.47   11.63
   7  -7   4  122.41   23.41
   7  -7   3   55.03   18.04
   7   7  -3   34.97    7.38
   7   7  -2  134.91   13.89
   7  -7   2  109.42   22.54
   7   7  -1   48.60    9.70
   7  -7   1   34.77   16.76
   7   7   0 1632.62   73.90
  -7   7   0 1682.20   53.00
   7   7   0 1819.24   55.92
   7   7   1   48.81   16.29
   7   7   1   49.56   10.49
  -7   7  -1   40.47    9.68
   7   7   2  155.29   24.81
  -7   7  -2  167.10   19.58
  -7  -7   2  180.97   25.36
   7   7   3   29.00   11.75
  -7   7  -3   34.11    9.96
  -7  -7   3   13.54    8.00
   7   7   4  116.57   21.26
  -7   7  -4  119.55   19.09
  -7  -7   4  167.22   26.95
   7   7   5   -2.85    9.76
  -7   7  -5    8.13    7.55
  -7  -7   5   18.79   12.08
   7   7   6  639.25   50.41
  -7   7  -6  605.50   46.73
  -7   7  -7   18.39   10.24
  -7  -7   7   62.97   20.16
  -7   7  -8   40.17   13.92
  -7  -7   8   66.51   19.27
  -7  -7   9   13.58   10.75
  -7   7  -9   31.75   13.45
  -7  -7  10  149.08   28.42
  -7   7 -10  115.69   25.25
  -7  -7  11   42.78   17.22
  -7   7 -11   17.83   13.28
  -7   7 -12   76.40   21.45
  -7  -7  12  123.12   28.40
  -7   7 -13   29.03   16.14
   7  -8  14   19.31   11.79
   7  -8  13   51.23   17.61
   7  -8  12   -9.67   10.79
   7  -8  12    7.86    9.23
   7  -8  11   -7.50   11.39
   7  -8  11    4.24    7.65
   7  -8  10  190.86   25.66
   7  -8  10  184.24   29.55
   7  -8   9   25.88   11.51
   7  -8   9   65.19   15.50
   7  -8   8   88.16   20.47
   7  -8   7  116.72   23.37
   7  -8   6   15.81   11.19
   7  -8   5   24.42   14.38
   7  -8   4  232.97   33.46
   7  -8   3  443.45   45.58
   7  -8   2  172.18   30.54
   7   8  -1  413.01   39.20
   7   8  -1  402.92   24.39
   7  -8   1  439.92   47.94
   7   8   0   26.07   14.83
   7   8   0   16.25    6.03
   7   8   1  379.37   38.87
  -7   8  -1  344.57   26.31
   7   8   1  457.05   29.22
   7   8   2  154.52   25.17
  -7   8  -2  134.49   17.49
  -7  -8   2  143.36   23.95
   7   8   3  444.36   41.24
  -7   8  -3  402.36   32.46
  -7  -8   3  523.16   48.72
   7   8   4  210.26   29.06
  -7   8  -4  204.52   24.39
   7   8   5   11.48   10.00
  -7  -8   5   27.34   13.59
  -7   8  -5   15.89    9.02
   7   8   6   29.30   11.56
  -7   8  -6   36.40   13.48
  -7  -8   6   38.84   16.91
  -7   8  -7   67.65   17.34
  -7  -8   7  113.79   27.08
  -7   8  -8   78.86   19.88
  -7  -8   8   60.75   15.23
  -7   8  -9   82.11   21.65
  -7  -8   9   27.27   12.27
  -7   8 -10  198.99   32.67
  -7  -8  10  263.86   40.11
  -7  -8  11  -13.64   13.60
  -7   8 -11   -4.39   11.52
  -7  -8  12    8.36   14.11
  -7   8 -12    3.91   10.29
  -7  -8  13   34.70   17.53
  -7   8 -13   26.52   16.62
   7  -9  14    1.25    8.76
   7  -9  13  103.42   22.82
   7  -9  12   30.30   13.29
   7  -9  11  158.38   27.33
   7  -9  10    8.81   10.24
   7  -9   9    4.69    9.97
   7  -9   8   -1.54   10.93
   7  -9   7  180.96   28.99
   7  -9   6   23.02   12.95
   7  -9   5  229.38   33.54
   7  -9   4  182.95   30.60
   7  -9   3   -2.51   13.65
   7   9  -2   76.54   21.31
   7  -9   2    1.01   14.56
   7   9  -1  341.34   37.24
   7   9   0  145.27   25.53
   7   9   1  241.32   32.06
   7   9   2   20.51   10.36
  -7   9  -2   21.17    9.01
  -7  -9   2    4.76   10.89
   7   9   3   13.74    9.37
  -7   9  -3   14.39    8.01
  -7  -9   3   34.33   15.53
   7   9   4  113.24   23.23
  -7  -9   4  160.72   30.48
  -7   9  -4   95.99   17.69
   7   9   5  145.38   25.05
  -7   9  -5  171.82   24.13
  -7  -9   5  202.35   34.25
   7   9   6    6.89    8.68
  -7   9  -6   27.89   12.51
  -7  -9   6   47.47   21.92
  -7   9  -7  133.87   23.60
  -7  -9   7  180.82   34.25
  -7  -9   8   37.23   21.99
  -7   9  -8   15.64   10.73
  -7   9  -9   17.10   11.07
  -7  -9   9  -68.33   27.69
  -7   9 -10   35.36   15.12
  -7  -9  10   -0.36   17.19
  -7   9 -11  146.02   29.27
  -7  -9  11  226.20   39.61
  -7   9 -12   39.93   16.13
  -7  -9  12   26.85   16.74
  -7  -9  13  143.18   33.05
   7 -10  13   19.09   13.32
   7 -10  12   30.13   13.54
   7 -10  11   56.40   19.67
   7 -10  10   67.07   18.98
   7 -10   9  144.56   28.44
   7 -10   8  143.45   26.88
   7 -10   7   66.14   20.94
   7 -10   6    0.85   12.97
   7 -10   5   60.48   17.99
   7  10  -4  304.24   36.60
   7 -10   4  304.30   41.06
   7  10  -3  112.89   24.67
   7 -10   3   35.28   16.80
   7  10  -2  175.81   29.09
   7  10  -1   26.76   16.36
   7  10   0  104.67   23.06
   7  10   1    6.64    7.64
   7  10   2  127.72   24.26
  -7 -10   2  127.75   26.00
   7  10   3   43.74   14.36
  -7 -10   3   56.96   18.97
   7  10   4  257.70   34.47
  -7 -10   4  330.68   44.73
  -7  10  -5   47.02   14.10
   7  10   5   50.22   14.52
  -7 -10   5   65.40   19.93
  -7  10  -6   32.61   12.93
  -7 -10   6   15.14   14.64
  -7  10  -7   59.44   16.45
  -7 -10   7   88.21   29.18
  -7  10  -8  123.30   24.02
  -7 -10   8  220.71   42.06
  -7  10  -9   95.53   21.55
  -7 -10   9  153.42   35.23
  -7 -10  10   64.07   17.10
  -7  10 -10   67.41   19.79
  -7  10 -11   43.08   18.13
  -7 -10  11   -4.36   21.29
  -7 -10  12   36.58   20.78
  -7 -10  13   31.99   17.87
   7 -11  11   52.08   17.78
   7 -11  10   77.95   21.87
   7 -11   9   -1.18   10.90
   7 -11   8   36.27   15.88
   7 -11   7   42.50   16.96
   7 -11   6  192.91   32.81
   7  11  -5  137.29   27.27
   7 -11   5   77.52   22.05
   7  11  -4  236.85   33.78
   7 -11   4  175.13   31.82
   7  11  -3   89.43   23.65
   7  11  -2  118.32   26.50
   7  11  -1   21.92   14.38
   7  11   0  233.29   33.13
   7  11   1    6.95   10.93
   7  11   2  135.20   26.52
  -7 -11   2  122.64   27.68
   7  11   3   23.95   11.75
  -7 -11   3    0.93   12.61
   7  11   4  151.10   27.72
  -7 -11   4  162.54   34.25
   7  11   5   45.61   15.48
  -7 -11   5   58.16   22.86
  -7 -11   6  207.03   40.54
  -7  11  -7   42.66   14.49
  -7 -11   7   16.15   16.37
  -7  11  -8   28.58   12.49
  -7 -11   8  124.47   34.46
  -7 -11   9   70.46   29.42
  -7  11  -9   25.74   14.31
  -7  11 -10   59.35   19.41
  -7 -11  10   29.42   22.53
  -7 -11  11   -0.67   21.60
  -7  11 -11   82.09   22.14
  -7 -11  12   51.19   22.68
   7 -12  10   48.89   18.32
   7 -12   9  129.37   26.99
   7  12  -8  116.86   26.79
   7 -12   8   35.91   15.84
   7  12  -7  233.27   36.36
   7 -12   7  148.09   29.18
   7  12  -6   23.93   17.02
   7 -12   6   12.64   13.72
   7  12  -5   65.31   20.78
   7  12  -4   27.06   17.80
   7  12  -3  228.53   34.68
   7  12  -2   79.68   22.22
   7  12  -1   88.02   22.25
   7  12   0    9.09   12.08
   7  12   1   40.97   14.61
   7  12   2   17.44   10.48
  -7 -12   2   16.18   12.59
   7  12   3  139.34   27.30
  -7 -12   3  122.37   31.44
   7  12   4  -16.59   15.17
  -7 -12   4  -36.29   24.01
  -7 -12   5   -8.22   19.25
  -7 -12   6   25.79   19.86
  -7 -12   7  173.15   40.11
  -7  12  -8   44.52   14.95
  -7 -12   8   35.93   23.29
  -7  12  -9   88.41   20.95
  -7 -12   9  206.51   46.05
  -7 -12  10  215.62   48.44
  -7  12 -10   58.54   18.44
   7 -13   8   19.74   14.50
   7 -13   7   84.68   25.46
   7  13  -6   85.94   25.10
   7  13  -5   74.14   21.52
   7  13  -4   31.04   16.64
   7  13  -3  108.09   25.04
   7  13  -2   -5.05    9.29
   7  13  -1  135.84   26.38
   7  13   0   31.50   13.05
   7  13   1  105.08   23.08
   7  13   2  -10.34   13.85
  -7 -13   2   10.02   14.05
   7  13   3   30.58    9.22
  -7 -13   3   97.64   31.33
   7  13   4   11.57    9.13
  -7 -13   4   14.41   18.01
  -7 -13   5   50.58   24.40
  -7 -13   6   16.28   18.27
  -7 -13   7  116.67   34.36
  -7 -13   8   13.44   24.04
  -7  13  -9   33.09   15.15
   7  14  -2  159.13   30.25
   7  14  -1   13.10   13.28
   7  14   0    2.52    7.56
   7  14   1  -26.80   19.46
   7  14   2   58.88   18.13
  -7 -14   3  -28.54   24.39
  -7 -14   4   10.39   14.70
  -7 -14   5   17.11   17.97
  -7 -14   6   50.71   26.68
   8   0   0 1315.67   65.21
   8   0   1  -10.55   11.38
   8   0  -1    2.06    8.03
   8   0   2 1047.88   57.70
   8   0  -2 1132.16   58.87
  -8   0  -2  962.30   49.14
   8   0   3   37.19   12.80
   8   0  -3   43.58   13.36
  -8   0  -3   44.83   12.62
   8   0   4   46.39   13.90
  -8   0  -4   42.79   12.87
   8   0   5    3.04    5.17
   8   0   5  -10.43    9.85
  -8   0  -5    4.89    7.86
  -8   0  -6  395.77   37.89
   8   0   6  333.06   34.92
  -8   0  -7   18.37   11.74
   8   0   7   -1.30   10.48
  -8   0  -8   53.73   17.68
  -8   0  -9    3.34    9.46
  -8   0 -10  122.55   25.10
  -8   0 -11    5.54    9.83
  -8   0 -12  108.91   26.69
  -8   0 -13   -0.64   11.47
  -8   0 -14    2.74   12.31
  -8  -1 -13   31.37   17.50
  -8  -1 -12   10.03   12.01
  -8  -1 -11   55.74   18.44
  -8  -1 -10  127.56   26.87
  -8  -1  -9  299.74   38.39
  -8  -1  -8  283.88   35.15
   8  -1   8  269.98   32.95
   8  -1   7   89.56   19.50
  -8  -1  -7  104.52   20.67
   8  -1   6   20.62   12.33
  -8  -1  -6   22.41   11.57
   8  -1   5  184.55   18.89
   8  -1   5  209.13   28.15
  -8  -1  -5  219.47   27.46
   8  -1   4  107.95   20.69
  -8  -1  -4  108.43   19.06
   8  -1   3  359.78   36.18
   8   1  -3  439.33   35.47
  -8  -1  -3  362.80   32.58
   8  -1   2  462.40   40.30
   8   1  -2  544.61   39.73
  -8  -1  -2  517.68   36.92
   8  -1   1  430.36   38.64
   8   1  -1  513.97   38.76
   8   1   0   18.18   10.75
   8  -1   0   21.63   12.71
   8   1   1  572.30   41.25
   8  -1  -1  573.54   44.46
  -8   1  -1  537.13   33.94
   8   1   2  572.28   42.06
   8  -1  -2  617.93   45.49
  -8   1  -2  539.54   36.31
   8  -1  -3  378.95   35.99
  -8   1  -3  345.37   30.47
   8   1   3  308.73   31.35
   8   1   4   59.49   14.65
  -8   1  -4   78.48   16.78
   8   1   5  168.81   20.16
   8   1   5  169.66   24.34
  -8   1  -5  186.85   25.42
  -8   1  -6   23.75   11.39
   8   1   6   11.45    6.97
   8   1   6   24.49   15.10
  -8   1  -7   57.49   15.39
  -8   1  -8  252.54   33.65
  -8   1  -9  288.28   37.82
  -8   1 -10  176.81   30.83
  -8   1 -11   28.61   15.00
  -8   1 -12    2.34    8.26
  -8   1 -13   33.23   18.85
  -8   1 -14   37.27   19.97
  -8  -2 -13   55.99   20.57
  -8  -2 -12   28.41   17.76
  -8  -2 -11  159.96   30.41
   8  -2  10   40.56   14.81
  -8  -2 -10   32.51   15.55
   8  -2   9   17.27   10.73
  -8  -2  -9   51.01   18.58
   8  -2   8   18.03   11.07
  -8  -2  -8   34.05   14.02
   8  -2   7  174.56   25.94
  -8  -2  -7  219.16   29.80
   8  -2   6    0.04    8.99
  -8  -2  -6   11.97    9.66
   8  -2   5  401.55   38.91
  -8  -2  -5  443.82   39.86
   8  -2   4   73.55   17.45
  -8  -2  -4   80.73   17.60
   8  -2   3   -2.98    8.54
   8   2  -3   11.81    7.09
   8   2  -2  196.86   23.23
   8  -2   2  159.04   25.44
   8  -2   1  348.99   35.76
   8   2  -1  332.99   30.39
   8   2   0  644.62   42.74
   8  -2   0  753.44   51.79
  -8   2   0  732.37   35.01
   8   2   1  394.87   33.69
   8  -2  -1  401.49   38.75
  -8   2  -1  378.59   27.87
   8   2   2  169.78   23.50
   8  -2  -2  167.89   25.58
  -8   2  -2  160.45   19.44
  -8   2  -3   14.22    7.79
   8   2   3    7.40    7.58
   8   2   4   58.58   13.71
  -8   2  -4   64.40   14.25
   8   2   4   79.11   17.24
   8   2   5  508.06   36.39
  -8   2  -5  535.05   42.95
   8   2   5  527.91   43.01
   8   2   6   18.30    8.44
  -8   2  -6   29.18   12.67
   8   2   7  244.76   25.62
  -8   2  -7  232.50   30.86
  -8   2  -8   19.38   10.53
  -8   2  -9   21.91   14.07
  -8   2 -10   26.76   12.32
  -8   2 -11  171.15   32.47
  -8   2 -12    7.11    9.64
  -8   2 -13   28.27   14.47
   8  -3  13    7.80    8.48
  -8  -3 -13   38.46   18.42
   8  -3  12    5.75    7.57
  -8  -3 -12   36.05   16.89
   8  -3  11   23.21   12.10
  -8  -3 -11   38.12   16.70
   8  -3  10   91.36   20.00
  -8  -3 -10   88.09   22.50
   8  -3   9   33.73   13.98
  -8  -3  -9   34.82   14.76
  -8  -3  -8  311.83   37.88
   8  -3   8  323.57   35.45
   8  -3   7  106.03   21.28
  -8  -3  -7  100.46   21.12
   8  -3   6  115.01   22.42
  -8  -3  -6  137.27   24.38
   8  -3   5  213.17   28.90
  -8  -3  -5  199.25   27.59
   8  -3   4  344.04   37.07
   8   3  -3  206.92   22.30
   8  -3   3  178.97   27.10
   8  -3   2  297.72   34.62
   8   3  -2  367.91   30.30
   8   3  -1  149.78   20.54
   8  -3   1  125.65   23.05
   8   3   0  370.32   30.75
   8  -3   0  371.55   37.92
  -8   3   0  354.55   23.76
   8   3   1   93.12   16.49
   8  -3  -1   87.54   20.09
  -8   3  -1   93.34   13.61
   8  -3  -2  218.49   30.99
  -8   3  -2  228.39   23.41
   8   3   2  230.59   26.41
  -8   3  -3  191.47   22.90
   8   3   3  210.97   25.12
   8   3   4  353.33   31.81
   8   3   4  426.14   37.48
  -8   3  -4  384.58   34.86
   8   3   5  200.34   24.82
  -8   3  -5  250.87   29.65
   8   3   6  100.23   18.01
  -8   3  -6   99.24   19.41
   8   3   7  109.55   18.21
  -8   3  -7  120.03   22.54
  -8   3  -8  355.10   40.63
  -8   3  -9   52.42   18.28
  -8   3 -10  129.45   26.50
  -8   3 -11   20.11   12.27
  -8   3 -12   18.99   12.07
  -8   3 -13   36.06   18.37
   8  -4  13   -0.37    7.67
  -8  -4 -13    6.09    9.23
   8  -4  12  168.24   26.78
  -8  -4 -12  169.65   32.41
   8  -4  11    0.84    8.06
  -8  -4 -11   -3.36   10.44
   8  -4  10   11.61    9.58
  -8  -4 -10   20.99   10.35
   8  -4   9   17.71    9.68
  -8  -4  -9   26.11   13.13
   8  -4   8   61.92   18.20
  -8  -4  -8   97.22   23.01
   8  -4   7   53.43   15.44
  -8  -4  -7   80.77   20.09
   8  -4   6  541.15   46.81
  -8  -4  -6  554.35   47.46
   8  -4   5   53.40   17.38
   8  -4   4  510.77   45.33
   8   4  -3  198.82   21.30
   8  -4   3  168.75   27.27
   8  -4   2  310.22   36.60
   8   4  -2  329.63   28.01
   8   4  -1   37.45    9.30
   8  -4   1   28.59   14.75
   8   4   0 1294.40   55.61
   8  -4   0 1246.13   72.27
  -8   4  -1   55.71   11.16
   8   4   1   54.93   12.52
   8  -4  -1   75.41   20.08
   8  -4  -2  249.38   34.31
  -8   4  -2  216.72   22.79
   8   4   2  246.71   26.42
   8   4   3  148.85   21.96
   8   4   3  179.79   23.38
  -8   4  -3  177.96   21.70
  -8   4  -4  555.73   41.72
   8   4   4  495.38   39.39
  -8  -4   4  614.05   38.91
   8   4   5   60.71   14.90
  -8   4  -5   56.13   15.46
  -8   4  -6  574.23   46.74
   8   4   6  558.05   42.42
   8   4   7   51.46   13.47
  -8   4  -7   59.76   17.42
  -8   4  -8   86.53   21.31
  -8   4  -9   -7.98   13.63
  -8   4 -10    2.86    9.81
  -8   4 -11  -10.89   15.64
  -8   4 -12  144.30   30.05
  -8   4 -13   19.54   14.33
   8  -5  13   88.72   20.21
   8  -5  12   14.32   11.07
  -8  -5 -12    5.75   10.10
   8  -5  11   18.33   10.36
  -8  -5 -11   34.88   14.74
   8  -5  10   27.89   12.90
  -8  -5 -10   26.82   16.32
   8  -5   9  126.94   23.86
  -8  -5  -9  167.78   29.84
   8  -5   8   23.12   12.02
  -8  -5  -8   37.67   17.47
   8  -5   7  110.37   20.40
   8  -5   6    3.90    9.14
   8  -5   5   34.88   15.34
   8  -5   4  311.84   36.82
   8  -5   3  351.83   40.48
   8   5  -3  348.18   26.42
   8   5  -2   87.23   13.43
   8  -5   2   67.87   18.94
   8   5  -1  114.94   16.24
   8  -5   1   97.60   23.21
   8   5   0   -1.53    6.01
   8  -5   0    4.95   10.87
   8   5   1  109.19   16.14
   8  -5  -1  127.01   25.05
  -8   5  -1  112.24   15.06
   8   5   2  107.91   20.07
   8   5   2   92.78   15.58
  -8   5  -2   89.31   14.74
   8   5   3  334.02   33.36
  -8   5  -3  371.51   31.62
   8   5   3  394.67   33.20
   8   5   4  258.43   30.39
  -8   5  -4  282.68   29.99
  -8  -5   4  339.44   31.76
   8   5   5   68.77   16.12
  -8   5  -5   89.24   18.23
  -8  -5   5   81.47   16.70
   8   5   6   19.55    9.80
  -8   5  -6   10.78    7.91
   8   5   7  147.70   23.23
  -8   5  -7  126.35   22.97
  -8   5  -8   17.40   10.55
  -8   5  -9  176.75   29.38
  -8   5 -10   23.50   12.96
  -8   5 -11   29.53   13.02
  -8   5 -12   16.73   15.96
  -8   5 -13   98.26   27.55
   8  -6  13   28.39   14.35
   8  -6  12   11.09    8.83
  -8  -6 -12   41.95   17.39
   8  -6  11   71.91   17.81
  -8  -6 -11  128.59   28.58
   8  -6  10    6.95   10.85
  -8  -6 -10   17.49   11.94
   8  -6   9   22.82   11.68
   8  -6   8   75.26   19.80
   8  -6   7  159.74   27.03
   8  -6   6  194.95   28.88
   8  -6   5  281.44   36.09
   8  -6   4   19.40   13.20
   8  -6   3   94.51   21.57
   8   6  -3  113.08   14.47
   8   6  -2  294.89   24.06
   8  -6   2  280.56   37.00
   8   6  -1  200.55   20.70
   8  -6   1  201.70   31.72
   8   6   0   22.43    8.84
   8  -6   0   14.84   11.33
   8   6   1  210.44   27.87
   8   6   1  212.52   22.39
   8   6   2  236.96   28.84
  -8   6  -2  271.79   25.66
   8   6   2  290.55   26.97
   8   6   3   90.52   19.24
   8   6   3  111.70   18.55
  -8   6  -3   82.53   15.08
   8   6   4   23.63   11.93
  -8  -6   4   19.25    7.28
  -8   6  -4   13.95    6.74
   8   6   5  194.68   27.60
  -8   6  -5  222.31   26.83
  -8  -6   5  285.49   32.82
   8   6   6  205.26   28.68
  -8   6  -6  218.00   29.05
  -8  -6   6  289.05   33.20
  -8   6  -7  183.76   28.33
   8   6   7  168.76   25.96
  -8   6  -8   73.49   18.77
  -8   6  -9   10.43    9.71
  -8   6 -10   -5.11   11.10
  -8   6 -11   75.00   21.44
  -8   6 -12   34.71   15.52
  -8   6 -13   19.33   13.72
   8  -7  12   23.55   13.16
   8  -7  11   14.74   10.33
   8  -7  10  126.56   23.83
   8  -7   9   23.16   12.06
   8  -7   8  210.12   31.72
   8  -7   7    7.35   11.41
   8  -7   6   36.64   15.41
   8  -7   5   -4.03   11.33
   8  -7   4  264.38   36.42
   8  -7   3   56.64   17.41
   8  -7   2  580.52   53.74
   8   7  -1  151.36   16.99
   8  -7   1  127.53   27.37
   8   7   0   59.22   17.04
   8   7   0   34.43    9.98
   8  -7   0   28.35   16.31
   8   7   1  127.66   22.71
   8   7   1  152.13   18.35
   8   7   2  444.75   41.21
   8   7   2  477.81   34.29
   8   7   3   58.74   17.11
  -8   7  -3   50.30   11.80
  -8  -7   3   66.15   16.46
   8   7   4  167.27   26.40
  -8   7  -4  177.01   23.13
  -8  -7   4  209.80   29.44
   8   7   5    0.01    7.41
  -8   7  -5    7.67    5.51
  -8  -7   5   -0.06    9.94
   8   7   6   20.54   10.17
  -8   7  -6   32.60   11.64
  -8  -7   6   42.46   14.15
   8   7   7  -16.60   13.65
  -8   7  -7    6.57    7.33
  -8  -7   7   11.87   12.48
  -8   7  -8  192.86   29.55
  -8   7  -9   20.37   12.30
  -8   7 -10  126.04   26.16
  -8   7 -11   14.53   10.70
  -8   7 -12   13.27   11.07
   8  -8  12   86.73   21.18
   8  -8  11   40.65   16.16
   8  -8  10   63.69   18.35
   8  -8   9   37.63   16.28
   8  -8   8   12.04   10.71
   8  -8   7   51.57   18.03
   8  -8   6  183.53   30.10
   8  -8   5  106.93   25.35
   8  -8   4  278.28   36.94
   8  -8   3    5.75   10.46
   8  -8   2   55.44   21.68
   8   8  -1  193.16   28.96
   8  -8   1  152.53   30.84
   8   8   0   65.43   18.22
   8   8   1  138.48   24.69
   8   8   1  151.10   17.81
   8   8   2   54.44   16.12
   8   8   2   43.11   11.10
   8   8   3    4.69    9.75
  -8  -8   3  -10.36   12.22
   8   8   4  203.21   30.48
  -8   8  -4  199.75   25.00
  -8  -8   4  272.82   35.88
   8   8   5   79.35   19.25
  -8   8  -5   87.28   17.60
  -8  -8   5   84.06   20.62
   8   8   6  119.43   23.37
  -8   8  -6  123.07   22.07
  -8  -8   6  167.17   29.74
  -8   8  -7   24.52   10.62
  -8  -8   7   34.63   16.72
  -8   8  -8   -0.07    7.11
  -8  -8   8    6.31   11.86
  -8   8  -9   38.12   14.94
  -8   8 -10   49.04   16.39
  -8   8 -11   49.17   18.92
  -8   8 -12  107.27   27.57
   8  -9  11   86.40   22.67
   8  -9  10   24.28   13.31
   8  -9   9  183.43   31.42
   8  -9   8   -7.06   11.42
   8  -9   7   48.28   18.95
   8  -9   6   44.65   18.60
   8  -9   5   70.62   22.46
   8  -9   4    0.38   13.04
   8  -9   3  222.67   36.82
   8   9  -2   85.35   21.77
   8  -9   2   35.86   19.83
   8   9  -1   72.29   19.37
   8   9   0   28.12   14.61
   8   9   1   47.97   14.54
   8   9   2   28.29   13.93
   8   9   3  176.82   28.28
  -8  -9   3  222.15   33.95
   8   9   4   -6.02   11.15
  -8  -9   4   -8.78   14.29
  -8   9  -5   78.06   15.92
   8   9   5   55.85   16.53
  -8  -9   5   81.89   20.91
  -8   9  -6   39.81   12.58
   8   9   6   32.15   13.50
  -8  -9   6   56.21   18.66
  -8  -9   7   38.47   17.36
  -8   9  -7   33.77   13.42
  -8  -9   8   21.09   15.05
  -8   9  -8   -4.96    7.46
  -8   9  -9  124.72   24.16
  -8   9 -10    6.34    9.53
  -8   9 -11   12.69    9.85
   8 -10  10  108.92   24.59
   8 -10   9    5.33    8.78
   8 -10   8   18.56   14.48
   8 -10   7   73.59   21.37
   8 -10   6  197.22   32.82
   8 -10   5   41.79   17.62
   8 -10   4   66.68   22.72
   8  10  -3   60.24   18.68
   8 -10   3   46.87   18.11
   8  10  -2   49.24   19.30
   8  10  -1  139.94   27.26
   8  10   0   91.36   22.28
   8  10   1   95.93   22.59
   8  10   2   -5.88    9.12
   8  10   3   -9.58   11.34
  -8 -10   3    4.05   10.25
   8  10   4   16.63   12.25
  -8 -10   4   13.34   10.38
   8  10   5   30.62   12.33
  -8 -10   5   62.51   21.61
   8  10   6  149.75   28.23
  -8  10  -6  150.69   23.33
  -8 -10   6  171.49   34.52
  -8  10  -7   39.47   13.29
  -8 -10   7   40.13   18.52
  -8  10  -8    6.92    8.77
  -8 -10   8    3.24   12.82
  -8  10  -9    8.55    8.60
  -8  10 -10   79.72   20.81
  -8  10 -11   24.13   14.00
   8 -11  10  113.19   27.53
   8 -11   9   21.32   14.60
   8 -11   8   26.75   14.26
   8 -11   7   33.82   15.84
   8 -11   6   71.38   22.90
   8  11  -5   56.56   20.43
   8 -11   5  -10.21   13.20
   8  11  -4  391.29   43.08
   8 -11   4  382.74   50.15
   8  11  -3   49.27   17.69
   8  11  -2  237.77   34.93
   8  11  -1   29.90   16.79
   8  11   0   16.88   11.52
   8  11   1   -7.88   10.61
   8  11   2  159.71   28.70
   8  11   3   -2.00   11.43
  -8 -11   3    7.84   11.75
   8  11   4  221.42   32.19
  -8 -11   4  282.08   42.87
   8  11   5  -17.86   13.13
  -8 -11   5    0.02   11.70
  -8 -11   6   59.06   21.84
  -8  11  -7   33.73   12.94
  -8 -11   7   30.41   18.97
  -8  11  -8   13.46    9.34
  -8 -11   8   55.64   25.25
  -8  11  -9   10.20    9.96
  -8 -11   9   29.16   20.45
  -8  11 -10   78.91   21.22
   8 -12   8  -12.56   13.57
   8 -12   7   69.00   24.49
   8 -12   6    6.85   13.08
   8  12  -4   63.55   21.40
   8  12  -3   60.43   20.45
   8  12  -2   85.83   22.46
   8  12  -1  212.22   33.06
   8  12   0  101.15   24.68
   8  12   1  145.12   27.43
   8  12   2   19.02   11.07
   8  12   3   18.81   11.57
  -8 -12   3   29.91   17.88
   8  12   4    7.91    8.98
  -8 -12   4   15.13   16.54
   8  12   5   23.65   12.18
  -8 -12   5   48.68   20.52
  -8 -12   6  -20.58   18.50
  -8 -12   7   51.92   24.89
  -8 -12   8  -10.41   16.34
  -8  12  -9   21.48   12.83
  -8 -12   9   16.62   16.91
  -8 -13   4  -55.14   27.32
  -8 -13   5   -4.90   14.07
  -8 -13   6  -11.40   21.15
  -8 -13   7    6.29   12.75
   9   0   0  -15.23   12.30
   9   0   1  277.94   32.13
   9   0  -1  308.25   33.73
   9   0  -2  194.32   26.95
   9   0   2  141.20   24.08
  -9   0  -2  176.64   22.55
   9   0   3   77.42   18.31
  -9   0  -3   84.38   17.15
   9   0  -3   95.84   19.57
   9   0   4   62.57   16.85
  -9   0  -4   75.99   17.16
   9   0   5  161.70   26.32
  -9   0  -5  160.09   25.27
   9   0   6   21.97   13.39
  -9   0  -6   34.22   15.36
   9   0   7  101.83   21.16
  -9   0  -7   92.27   21.85
   9   0   8   23.73   12.11
  -9   0  -8   12.88   10.51
   9   0   9   47.44   15.54
  -9   0  -9   55.20   19.30
  -9   0 -10  191.11   33.66
   9   0  10  168.44   29.64
  -9   0 -11   19.99   14.04
  -9   0 -12   27.31   17.05
  -9  -1 -12   31.21   16.06
   9  -1  11  110.84   23.90
  -9  -1 -11  149.18   31.26
   9  -1  10   20.43   14.41
  -9  -1 -10   30.94   15.81
   9  -1   9   28.76   13.26
  -9  -1  -9   51.64   17.56
   9  -1   8   80.00   20.53
  -9  -1  -8   55.93   17.40
   9  -1   7   29.48   15.29
  -9  -1  -7   35.64   13.03
   9  -1   6  225.41   30.95
  -9  -1  -6  214.53   30.35
   9  -1   5  257.92   33.62
  -9  -1  -5  286.16   33.42
   9  -1   4   18.05   10.34
  -9  -1  -4   28.75   10.99
   9  -1   3   46.34   17.05
  -9  -1  -3   49.49   13.97
   9   1  -3   52.51   15.43
   9  -1   2   86.32   19.27
   9   1  -2  118.46   20.15
   9  -1   1  402.75   40.27
   9   1  -1  411.43   37.82
   9   1   0   -5.17    9.03
   9  -1   0   21.16   12.14
   9   1   1  416.14   38.21
   9  -1  -1  516.09   44.46
   9   1   2   63.38   15.61
   9  -1  -2   83.37   20.10
  -9   1  -2   74.54   14.85
   9   1   3   40.41   13.84
   9  -1  -3   56.97   17.16
  -9   1  -3   46.78   12.92
   9   1   4   22.48   12.97
  -9   1  -4   26.41   11.94
  -9   1  -5  222.47   29.55
   9   1   5  236.97   31.67
   9   1   6  207.20   30.01
  -9   1  -6  194.22   28.35
  -9   1  -7   30.92   14.94
   9   1   7   33.19   13.39
  -9   1  -8   74.39   21.28
   9   1   8   77.52   20.30
  -9   1  -9   50.54   18.09
  -9   1 -10   36.43   18.35
  -9   1 -11  127.84   28.06
  -9   1 -12   15.71   11.91
  -9  -2 -12   14.08   12.40
   9  -2  11   -6.51    9.96
  -9  -2 -11    2.90   12.52
   9  -2  10   20.48   12.44
  -9  -2 -10    9.29   11.93
  -9  -2  -9  328.87   41.82
   9  -2   9  299.73   36.49
   9  -2   8   21.28   12.48
  -9  -2  -8    7.34   10.47
   9  -2   7   36.16   13.25
  -9  -2  -7   40.65   15.20
   9  -2   6    3.71    7.63
  -9  -2  -6    2.42    8.69
   9  -2   5  425.56   42.85
  -9  -2  -5  397.86   39.86
   9  -2   4   62.07   17.74
  -9  -2  -4   54.70   15.33
   9  -2   3  636.88   51.64
   9   2  -3  692.14   47.39
   9  -2   2    9.53   10.57
   9   2  -2    9.07    8.90
   9   2  -1  211.86   26.27
   9  -2   1  192.02   28.67
   9   2   0    1.79    8.53
   9  -2   0    0.59    9.40
   9   2   1  149.64   23.15
   9  -2  -1  164.81   27.10
   9   2   2    3.07    8.56
   9  -2  -2   -8.68   11.64
  -9   2  -2    1.85    4.48
   9   2   3  499.80   42.03
  -9   2  -3  492.68   38.41
   9   2   4   48.76   12.87
   9   2   4   61.14   17.28
  -9   2  -4   55.09   13.58
   9   2   5  272.94   28.33
  -9   2  -5  335.17   35.18
   9   2   5  355.60   37.40
  -9   2  -6    7.40    6.87
   9   2   6   10.74   10.90
  -9   2  -7   33.23   14.10
   9   2   7   36.48   12.96
  -9   2  -8   16.32   11.41
  -9   2  -9  289.78   40.12
  -9   2 -10   27.61   16.50
  -9   2 -11   10.18    8.97
  -9   2 -12    7.80   10.62
  -9  -3 -12   69.04   21.78
   9  -3  11    8.72   11.72
  -9  -3 -11    1.89   10.18
   9  -3  10   55.76   18.68
  -9  -3 -10   53.47   18.73
   9  -3   9   27.17   13.97
  -9  -3  -9   20.06   12.49
   9  -3   8   51.69   15.96
  -9  -3  -8   88.60   22.38
   9  -3   7   63.29   17.71
  -9  -3  -7   78.14   20.48
   9  -3   6  263.62   35.90
  -9  -3  -6  276.05   35.87
   9  -3   5    4.28   10.40
   9  -3   4   45.93   16.75
   9  -3   3  150.45   27.01
   9   3  -3  153.51   21.61
   9  -3   2   74.29   20.37
   9   3  -2   82.59   16.74
   9   3  -1   50.59   13.56
   9  -3   1   32.46   14.51
   9   3   0  166.65   22.85
   9  -3   0  166.68   27.51
   9   3   1   81.79   17.48
   9  -3  -1   67.74   18.18
   9   3   2   58.73   15.36
   9  -3  -2   66.69   20.02
   9   3   3  120.47   20.02
   9   3   3  156.84   24.32
  -9   3  -3  136.11   20.02
  -9   3  -4   77.78   16.45
   9   3   4   70.22   16.34
   9   3   4   68.14   16.54
   9   3   5   11.16    9.44
  -9   3  -5    4.26    6.41
   9   3   5    9.33    7.68
   9   3   6  226.32   26.75
   9   3   6  235.97   31.31
  -9   3  -6  218.05   30.55
  -9   3  -7   56.03   16.87
  -9   3  -8   72.43   20.71
  -9   3  -9   20.62   10.98
  -9   3 -10   68.19   20.90
  -9   3 -11   24.01   13.54
  -9   3 -12   36.93   16.75
   9  -4  11   20.41   13.59
  -9  -4 -11    1.48    9.95
   9  -4  10   18.50   12.69
  -9  -4 -10   62.65   21.33
   9  -4   9   -8.20   11.39
  -9  -4  -9   13.14   12.27
   9  -4   8   81.18   20.04
  -9  -4  -8   91.62   24.05
   9  -4   7   -7.85   10.37
  -9  -4  -7   11.96   13.48
   9  -4   6   -2.92    8.71
   9  -4   5   54.75   17.38
   9  -4   4   93.67   22.09
   9  -4   3   63.92   19.23
   9   4  -3   65.88   13.74
   9  -4   2   65.26   21.06
   9   4  -2   77.99   15.37
   9   4  -1   75.32   14.52
   9  -4   1   87.45   21.69
   9   4   0   83.56   15.94
   9  -4   0   90.79   22.72
   9   4   1   61.05   14.42
   9  -4  -1   86.69   21.57
   9   4   2   72.22   16.37
   9   4   3   58.20   14.79
   9   4   3   98.47   19.81
   9   4   4  105.98   19.81
  -9   4  -4  112.54   19.94
   9   4   4  116.03   21.60
   9   4   5   87.87   17.78
   9   4   5   92.01   19.67
  -9   4  -5   75.79   17.43
   9   4   6   12.56    5.98
  -9   4  -6    4.24    8.20
  -9   4  -7   11.76    7.97
  -9   4  -8   79.14   20.40
  -9   4  -9    7.39    9.70
  -9   4 -10   14.84   11.07
  -9   4 -11    0.45   11.00
  -9   4 -12  -24.41   16.61
   9  -5  11  124.27   25.18
  -9  -5 -11  134.41   29.90
   9  -5  10   19.30   14.46
  -9  -5 -10   32.95   16.92
   9  -5   9   20.65   10.57
  -9  -5  -9   38.79   18.37
   9  -5   8   35.94   16.19
   9  -5   7  240.86   33.86
   9  -5   6   30.78   15.41
   9  -5   5  193.44   30.91
   9  -5   4   54.47   19.31
   9   5  -3  164.28   20.53
   9  -5   3  133.17   26.80
   9   5  -2    7.78    6.45
   9  -5   2   -6.96   12.15
   9   5  -1  305.36   28.43
   9  -5   1  354.79   42.38
   9   5   0   55.59   13.14
   9  -5   0   57.60   20.65
   9   5   1  245.70   26.50
   9  -5  -1  276.09   38.92
   9   5   2   27.98   12.70
   9   5   2   -4.16    7.47
   9   5   3  125.46   22.56
   9   5   3  135.19   21.52
   9   5   4   27.09   11.53
   9   5   4   33.17   12.42
  -9   5  -4   28.24   10.31
   9   5   5  125.02   22.46
   9   5   5  139.43   23.48
  -9   5  -5  121.13   21.24
   9   5   6   17.71   10.12
  -9   5  -6   28.18   11.52
  -9   5  -7  230.53   32.16
   9   5   7  202.83   27.74
  -9   5  -8   11.06    8.49
  -9   5  -9   21.11   13.59
  -9   5 -10  -17.51   13.24
  -9   5 -11  134.80   28.95
  -9   5 -12    0.81    7.50
   9  -6  10    7.68   10.74
   9  -6   9  303.90   37.79
   9  -6   8   32.28   13.56
   9  -6   7   98.05   23.22
   9  -6   6   37.05   16.51
   9  -6   5  127.92   26.35
   9  -6   4   90.97   23.30
   9  -6   3  319.36   41.25
   9  -6   2  122.03   27.47
   9   6  -1  158.66   19.38
   9  -6   1  157.38   31.27
   9   6   0   27.79    9.97
   9  -6   0   12.29   15.87
   9   6   1  183.30   21.98
   9   6   1  131.64   22.93
   9   6   2  103.80   20.66
   9   6   2  107.23   18.28
   9   6   3  267.36   32.54
   9   6   3  287.44   29.71
   9   6   4   60.87   16.20
   9   6   4   91.90   18.82
   9   6   5   48.92   14.32
  -9   6  -5   85.15   18.55
   9   6   6   25.32   10.15
  -9   6  -6   37.98   12.98
   9   6   7   87.13   19.51
  -9   6  -7   89.92   20.17
  -9   6  -8   29.79   12.34
  -9   6  -9  240.51   35.44
  -9   6 -10   18.70   13.37
  -9   6 -11   33.44   16.92
   9  -7  10   29.21   13.20
   9  -7   9    4.07   11.06
   9  -7   8   45.01   17.40
   9  -7   7   -6.73    9.08
   9  -7   6  116.01   26.59
   9  -7   5   19.59   15.67
   9  -7   4   26.94   14.91
   9  -7   3  107.98   26.57
   9  -7   2  105.43   25.78
   9  -7   1   18.55   15.87
   9   7   0   45.91   15.56
   9   7   1   17.31   12.69
   9   7   1    2.28    5.76
   9   7   2   85.25   20.32
   9   7   2   83.10   16.03
   9   7   3   71.27   18.57
   9   7   3   80.73   15.32
   9   7   4    7.34    8.43
   9   7   4   18.39   10.44
   9   7   5   23.71   13.15
   9   7   6   70.99   18.18
  -9   7  -6   64.66   15.51
   9   7   7   -7.82    9.61
  -9   7  -7   -8.66    9.85
  -9   7  -8   17.30   10.60
  -9   7  -9    7.27    8.54
  -9   7 -10    2.70    9.60
  -9   7 -11   -7.82    9.40
   9  -8   9  131.89   27.24
   9  -8   8   39.03   16.69
   9  -8   7   52.79   18.41
   9  -8   6   13.61   11.58
   9  -8   5   -6.60   11.41
   9  -8   4    0.07   11.78
   9  -8   3  216.91   35.91
   9  -8   2  173.90   33.96
   9   8  -1  181.71   27.79
   9  -8   1  198.66   37.06
   9   8   0   33.40   14.76
   9   8   1  171.46   27.29
   9   8   2  109.78   21.76
   9   8   3   99.74   21.24
   9   8   3  144.99   20.57
   9   8   4   21.12   11.68
   9   8   4   40.67   12.96
   9   8   5   18.47   12.71
   9   8   6   -9.56   10.56
   9   8   7   20.34   11.85
  -9   8  -8   57.91   17.53
  -9   8  -9  124.28   24.62
  -9   8 -10   -3.20    9.98
  -9   8 -11  -14.32   13.63
   9  -9   8    0.31    9.77
   9  -9   7   98.82   24.74
   9  -9   6   52.94   19.72
   9  -9   5  270.03   40.44
   9  -9   4   34.38   18.75
   9  -9   3  102.53   27.05
   9   9  -2   69.13   20.43
   9  -9   2   48.78   23.75
   9   9  -1  192.43   29.20
   9   9   0   23.19   13.23
   9   9   1  157.92   26.74
   9   9   2   11.33   10.70
   9   9   3   61.08   18.38
   9   9   4   -1.39    7.83
   9   9   5  224.86   33.47
   9   9   6   18.19    8.22
  -9   9  -9   11.95   10.48
  -9   9 -10   -6.95    8.77
   9 -10   7   -8.11   10.03
   9 -10   6   40.75   18.35
   9 -10   5   40.18   18.14
   9  10  -4  123.92   25.32
   9 -10   4  117.91   30.23
   9  10  -3  106.36   24.30
   9 -10   3   46.46   22.46
   9  10  -2  210.06   30.85
   9  10  -1  100.94   24.63
   9  10   0   42.59   16.11
   9  10   1   60.36   17.67
   9  10   2  157.86   28.56
   9  10   3   74.44   20.39
   9  10   4   70.53   19.99
   9  10   5    5.92    9.68
   9  10   6    5.46    9.84
   9 -11   5   46.25   19.94
   9  11  -2  102.51   24.72
   9  11  -1  113.11   25.38
   9  11   0  245.65   35.05
   9  11   1   58.48   18.89
   9  11   2   43.13   15.37
   9  11   3   26.32   11.93
   9  11   4   23.54   12.00
   9  11   5   20.58   13.13
  10   0   0  914.13   62.22
  10   0   1   -3.34    9.10
  10   0  -1    3.41    8.32
  10   0   2   -0.12    8.70
  10   0  -2    3.58    8.71
  10   0   3   81.53   19.52
  10   0   4  352.37   39.47
 -10   0  -4  301.88   32.93
  10   0   5   13.15   10.75
 -10   0  -5   14.32   11.91
  10   0   6  289.10   37.29
 -10   0  -6  241.04   32.94
  10   0   7   79.72   22.75
 -10   0  -7   46.10   15.78
  10   0   8   28.80   16.12
 -10   0  -8   -0.87    7.10
  10   0   9   73.39   20.45
 -10   0  -9  120.94   27.27
 -10   0 -10   79.00   23.54
 -10   0 -11   22.45   15.94
 -10  -1 -11    2.86    9.41
 -10  -1 -10   56.11   19.18
  10  -1   9   28.25   14.43
 -10  -1  -9   27.26   15.07
  10  -1   8  103.79   24.81
 -10  -1  -8  110.86   24.17
  10  -1   7   87.98   21.79
 -10  -1  -7  105.50   22.19
  10  -1   6   37.55   15.26
 -10  -1  -6   44.38   15.83
  10  -1   5   39.14   16.30
 -10  -1  -5   17.68   10.84
  10  -1   4   99.47   23.31
  10  -1   3   54.76   16.76
  10   1  -3   64.42   18.22
  10  -1   2  113.99   23.45
  10   1  -2  141.17   23.37
  10  -1   1   31.69   15.13
  10   1  -1   37.22   13.81
  10   1   0   -6.51    9.77
  10  -1   0    6.68    9.89
  10   1   1   27.68   12.48
  10  -1  -1   48.29   17.55
  10   1   2   87.33   20.41
  10  -1  -2  143.90   26.50
  10   1   3   56.52   16.96
  10   1   4  128.29   25.03
 -10   1  -4  123.07   21.41
  10   1   5   21.42   13.03
 -10   1  -5    9.18    8.35
  10   1   6   48.46   17.95
 -10   1  -6   35.40   13.70
  10   1   7  147.77   27.07
 -10   1  -7  129.35   26.21
  10   1   8  130.54   25.71
 -10   1  -8  113.26   25.51
  10   1   9   27.27   13.28
 -10   1  -9   38.90   16.69
 -10   1 -10   39.00   16.90
 -10   1 -11    7.28   12.31
 -10  -2 -10   51.15   19.03
  10  -2   9   26.49   12.45
 -10  -2  -9   46.48   18.03
  10  -2   8    6.64   10.70
 -10  -2  -8    1.43    8.65
  10  -2   7   34.04   15.21
 -10  -2  -7   57.31   18.23
  10  -2   6   39.49   16.81
 -10  -2  -6   47.20   16.76
  10  -2   5  107.00   23.64
  10  -2   4  114.18   24.81
  10  -2   3   25.93   13.32
  10   2  -3   26.54   10.55
  10  -2   2   -0.76   10.43
  10   2  -2   -4.19    9.62
  10  -2   1   96.92   22.47
  10   2  -1  112.92   21.34
  10   2   0   69.68   17.57
  10  -2   0   34.30   13.43
  10   2   1  102.44   20.66
  10  -2  -1   99.37   23.14
  10   2   2    4.77    7.63
  10  -2  -2    3.91   11.17
  10   2   3   38.89   14.61
  10   2   4  103.60   22.33
  10   2   5  162.91   27.06
 -10   2  -5  170.80   26.35
  10   2   6   41.17   14.27
 -10   2  -6   59.99   17.48
  10   2   7  114.93   24.77
 -10   2  -7   71.80   19.31
 -10   2  -8   25.05   13.75
  10   2   8   -0.22    8.32
 -10   2  -9   27.34   15.35
  10   2   9   28.91   13.24
 -10   2 -10   57.02   20.26
 -10   2 -11  107.42   27.79
 -10  -3 -10  100.98   26.99
  10  -3   9   27.24   13.55
 -10  -3  -9   27.00   14.10
  10  -3   8  159.70   29.14
 -10  -3  -8  176.41   31.99
  10  -3   7  -12.01   12.02
 -10  -3  -7   12.27   11.36
  10  -3   6    8.37   10.79
  10  -3   5   26.58   14.81
  10  -3   4  133.04   26.45
  10   3  -3  228.01   27.83
  10  -3   3  189.04   31.41
  10  -3   2  137.26   26.74
  10   3  -2  150.00   23.04
  10   3  -1   72.11   16.81
  10  -3   1   89.45   22.81
  10   3   0    4.28    7.23
  10  -3   0   17.82   13.65
  10   3   1   79.81   16.72
  10  -3  -1   90.48   23.65
  10   3   2  115.30   21.62
  10   3   3  156.22   23.03
  10   3   3  197.10   27.79
  10   3   4  106.92   19.80
  10   3   4  145.95   25.39
  10   3   5   42.55   15.88
 -10   3  -6   32.34   14.21
  10   3   6   11.64   12.72
 -10   3  -7    0.64    8.66
  10   3   7   -4.48    9.69
 -10   3  -8  166.28   29.82
  10   3   8  138.27   26.79
 -10   3  -9   26.52   12.94
  10   3   9   37.27   14.83
 -10   3 -10   82.68   23.43
 -10   3 -11   11.56   12.84
 -10  -4 -10   39.44   18.93
 -10  -4  -9   10.86   13.24
  10  -4   8   34.59   15.42
  10  -4   7    0.99    8.64
  10  -4   6  156.16   28.59
  10  -4   5    7.46   11.48
  10  -4   4  250.47   37.19
  10  -4   3   30.36   17.99
  10   4  -3   27.92   11.43
  10  -4   2   80.09   21.94
  10   4  -2   52.43   13.38
  10   4  -1  112.72   20.05
  10  -4   1  110.85   25.02
  10   4   0  380.20   35.15
  10  -4   0  392.71   47.40
  10   4   1   74.61   16.43
  10  -4  -1  147.86   30.38
  10   4   2   74.20   17.75
  10   4   3   21.06   10.69
  10   4   3   36.27   12.68
  10   4   4  203.07   28.61
  10   4   4  154.16   24.17
  10   4   5   25.50   12.31
  10   4   6  160.21   26.81
 -10   4  -7   27.34   12.82
  10   4   7    5.24   10.37
  10   4   8   31.91   14.63
 -10   4  -8   12.89   10.93
 -10   4  -9   -6.81    9.10
 -10   4 -10    0.67   10.22
 -10   4 -11    6.59   10.44
  10  -5   8   26.07   14.91
  10  -5   7   30.13   15.45
  10  -5   6   24.95   15.25
  10  -5   5    0.62   12.40
  10  -5   4   36.10   17.32
  10  -5   3  316.46   42.27
  10  -5   2    9.92   12.07
  10   5  -1   60.35   14.15
  10  -5   1   51.78   19.35
  10   5   0   13.22    7.64
  10  -5   0   19.33   15.17
  10   5   1   28.76   11.07
  10   5   2   47.90   15.43
  10   5   2   19.74   10.60
  10   5   3  302.00   33.19
  10   5   3  252.54   30.58
  10   5   4   44.98   14.39
  10   5   4   36.82   13.50
  10   5   5   14.46    9.94
  10   5   5   28.80   11.94
  10   5   6   29.90   14.78
  10   5   7   44.34   15.61
 -10   5  -8   27.34   12.86
 -10   5  -9    7.43    9.61
 -10   5 -10    0.37   10.28
 -10   5 -11   13.09   12.25
  10  -6   7   19.94   13.69
  10  -6   6   79.38   22.77
  10  -6   5    0.55    8.55
  10  -6   4   -1.41   13.85
  10  -6   3   17.35   15.34
  10  -6   2    3.70   14.48
  10  -6   1   26.22   18.52
  10  -6   0  119.20   29.23
  10   6   1   39.19   13.91
  10   6   1   43.60   12.02
  10   6   2   27.77   12.17
  10   6   2   26.57   10.96
  10   6   3   37.43   14.37
  10   6   3   -3.27    6.84
  10   6   4    9.12    9.71
  10   6   4    5.83    6.86
  10   6   5    5.04    8.49
  10   6   5   10.48    6.72
  10   6   6   52.77   16.38
  10   6   7   33.21   15.10
 -10   6  -9   20.55   13.48
 -10   6 -10    3.35    7.81
  10  -7   6    6.29   14.74
  10  -7   5   28.45   17.57
  10  -7   4  145.25   31.05
  10  -7   3   46.42   18.87
  10  -7   2  265.24   43.96
  10  -7   1   -7.73   14.37
  10   7   0  149.39   25.49
  10   7   1   23.42   13.34
  10   7   2  150.97   25.58
  10   7   3   35.74   12.55
  10   7   3   30.65   11.96
  10   7   4   76.75   18.91
  10   7   4  113.58   20.64
  10   7   5    7.92    7.84
  10   7   5   33.23   12.61
  10   7   6    0.22    7.64
  10   7   6   27.13   13.51
  10  -8   4   17.06   15.57
  10  -8   3   12.67   16.54
  10  -8   2   50.14   20.13
  10   8  -1   69.43   18.99
  10   8   0  182.13   29.23
  10   8   1   32.93   13.40
  10   8   2   34.67   13.28
  10   8   3    5.21    9.53
  10   8   4   -4.37    8.61
  10   8   5   48.98   16.77
  10   8   5   52.72   15.40
  10   8   6   65.06   17.60
  10   8   6   65.45   18.61
  10   9  -2   37.89   15.46
  10   9  -1   59.58   19.34
  10   9   0   48.36   16.24
  10   9   1   10.74   11.40
  10   9   2  -17.24   12.13
  10   9   3   67.69   18.88
  10   9   4   -2.22    9.09
  10   9   5   11.98    7.30
  10   9   6   22.00   12.33
  10  10   1    9.77   10.71
  10  10   2   36.74   13.87
  10  10   3    3.93    9.18
  10  10   4   14.66   11.00
  10  10   5    3.63    7.06
  10  10   6   16.84   12.06
  11   0   0    9.84    8.83
  11   0   1   36.24   16.12
  11   0  -1   11.16   12.05
  11   0   2  143.30   28.33
  11   0  -2  121.84   25.04
  11   0   3  -10.07   13.33
  11   0   4   58.62   18.43
  11   0   5   -0.88   10.54
  11   0   6    5.16   11.85
 -11   0  -8   56.30   18.74
 -11   0  -9    1.07    7.75
 -11  -1  -9   45.64   19.43
 -11  -1  -8   35.39   14.89
 -11  -1  -7  120.84   26.32
  11  -1   6   60.82   19.44
  11  -1   5   12.59   12.03
  11  -1   4  173.34   31.76
  11  -1   3   -2.40   10.37
  11  -1   2   10.89    8.95
  11   1  -2   37.68   14.25
  11  -1   1  146.67   27.38
  11   1  -1  168.51   27.39
  11   1   0   11.73   11.36
  11  -1   0    1.38    9.52
  11   1   1  185.65   30.09
  11  -1  -1  184.28   31.60
  11   1   2   22.34   12.48
  11  -1  -2   28.18   14.08
  11   1   3   11.12    8.32
  11   1   4  165.65   28.71
  11   1   5   35.01   15.23
  11   1   6   84.73   22.54
 -11   1  -9   17.51   12.10
 -11   1 -10    2.42    8.24
 -11  -2  -9  144.17   30.23
 -11  -2  -8   26.21   14.42
  11  -2   6   -4.42    9.91
  11  -2   5   75.27   20.71
  11  -2   4   12.66   14.61
  11  -2   3   76.26   21.31
  11  -2   2   23.54   15.61
  11   2  -2   18.66   13.13
  11  -2   1   14.40   12.62
  11   2  -1    9.30    8.63
  11   2   0   17.18   12.78
  11  -2   0    1.54   10.38
  11   2   1   15.78   10.63
  11  -2  -1   14.82   11.73
  11   2   2   -1.28   10.98
  11   2   3   68.87   18.67
  11   2   4   19.74   11.36
  11   2   5   73.20   21.19
  11   2   6   13.63   11.80
  11   2   7    5.86   11.42
 -11   2 -10  -27.16   15.83
  11  -3   5   72.57   20.81
  11  -3   4   17.21   13.79
  11  -3   3  -13.61   12.59
  11  -3   2   16.87   16.15
  11   3  -2   31.69   12.76
  11   3  -1   63.40   17.08
  11  -3   1   69.49   23.18
  11   3   0   95.96   20.72
  11  -3   0  113.16   25.88
  11   3   1   52.68   16.68
  11  -3  -1   47.84   20.47
  11   3   2   21.11   11.67
  11   3   3   -1.01   10.37
  11   3   4   35.94   15.03
  11   3   5   64.47   19.29
  11   3   6   44.94   15.38
  11   3   7   14.39   14.69
  11  -4   4   40.25   19.56
  11  -4   3   80.04   24.63
  11  -4   2   47.32   19.95
  11   4  -1    9.13    7.69
  11  -4   1   18.44   14.09
  11   4   0    6.89    7.76
  11  -4   0   16.37   12.85
  11   4   1   -1.51    6.02
  11  -4  -1   17.56   13.08
  11   4   2   29.81   12.21
  11   4   2   26.69   12.46
  11   4   3   64.60   16.68
  11   4   3   80.53   18.97
  11   4   4   39.86   14.73
  11   4   5   34.65   15.11
  11   4   6    2.32    9.71
  11   4   7   26.88   15.27
  11  -5   3   28.36   15.22
  11  -5   2    4.33   12.56
  11  -5   1   45.13   20.62
  11  -5   0   13.51   19.03
  11   5   1   38.32   14.77
  11   5   1   26.54   11.38
  11   5   2   15.27    9.35
  11   5   2   12.53    9.97
  11   5   3   16.11    9.56
  11   5   3   -4.93    8.59
  11   5   4   16.46   10.75
  11   5   5   38.28   13.79
  11   5   6   41.03   16.51
  11   6   1   28.23   12.11
  11   6   2   38.73   14.18
  11   6   3   49.85   16.26
  11   6   3   40.61   13.15
  11   6   4   11.33    8.97
  11   6   5   48.32   15.42
  11   6   6   31.06   15.14
  11   7  -1   27.39   12.95
  11   7   0   65.08   18.05
  11   7   1   36.38   15.31
  11   7   2   26.85   13.74
  11   7   3   21.73   12.03
  11   7   4   26.81   12.38
  11   7   6  149.45   26.65
  11   8   1   33.56   14.41
  11   8   2    7.23    9.22
  11   8   3   28.42   12.42
  11   8   4    4.04    8.75
  12   0   0   -5.43   11.93
  12   0   1   -1.97   11.09
  12   0  -1   -1.21    9.58
  12   0   2   51.01   20.06
  12   1  -2  186.27   31.05
  12  -1   1   31.71   16.09
  12   1  -1   16.16   13.11
  12   1   0   41.10   16.48
  12  -1   0   25.88   15.17
  12   1   1    3.62    9.15
  12  -1  -1   14.43   11.60
  12   1   2  161.52   29.54
  12   2  -2   21.34   12.84
  12   2  -1   56.36   17.33
  12   2   0    8.54    9.82
  12   2   1   61.53   18.71
  12   2   2   25.66   13.77
  12   2   3   23.04   14.63
  12   3   0    9.87    9.92
  12   3   1   11.12    9.71
  12   3   2   84.69   21.02
  12   3   3   -4.75    9.60
  12   4   2   -5.12    9.92
  12   4   3  -22.70   13.70
  12   5   1   16.96   10.99
   0   0   0    0.00    0.00


TITL 20220922-Yan HL-PL-4304-200K-2_auto in P2(1)2(1)2(1)
REM P2(1)2(1)2(1) (#19 in standard setting)
CELL 0.71073   9.297442  14.055348  15.086272  90.0000  90.0000  90.0000
ZERR    4.00   0.000755   0.001277   0.001278   0.0000   0.0000   0.0000
LATT -1
SYMM -x+1/2,-y, z+1/2
SYMM -x, y+1/2,-z+1/2
SYMM  x+1/2,-y+1/2,-z
SFAC C H O F Br
UNIT 100.00 64.00 12.00 4.00 4.00
REM  CrysAlisPro recorded range (K): Min=200.0; max=200.0; aver:200.0
TEMP -73
TREF
HKLF 4
END
_computing_structure_solution     'SHELXT 2018/2 (Sheldrick, 2018)'
;
_shelx_hkl_checksum                12407
_olex2_submission_special_instructions  'No special instructions were received'
_oxdiff_exptl_absorpt_empirical_details
;
Empirical correction (ABSPACK) includes:
- Absorption correction using spherical harmonics
- Frame scaling
;
_oxdiff_exptl_absorpt_empirical_full_max  1.808
_oxdiff_exptl_absorpt_empirical_full_min  0.622
