# Supplementary material for: Organocatalytic C─O Bond Cleavage and Asymmetric Transformations via [1,3]‐Sigmatropic Rearrangement
Source: Adv Sci (Weinh). 2025 May 19;12(29):70006. doi: 10.1002/advs.202504718 (PMC12362732; doi:10.1002/advs.202504718)
Supplement: Supplementary file 2 — Supporting Information [file ADVS-12-70006-s001.zip › advs70006-sup-0004-2u.cif]

data_20220414-pl-3795
_audit_creation_date               2022-04-15
_audit_creation_method
;
Olex2 1.5
(compiled 2021.10.07 svn.r9718050b for OlexSys, GUI svn.r6410)
;
_shelx_SHELXL_version_number       '2018/3'
_audit_contact_author_address      ?
_audit_contact_author_email        ?
_audit_contact_author_name         ''
_audit_contact_author_phone        ?
_publ_contact_author_id_orcid      ?
_publ_section_references
;
Dolomanov, O.V., Bourhis, L.J., Gildea, R.J, Howard, J.A.K. & Puschmann, H.
 (2009), J. Appl. Cryst. 42, 339-341.

Sheldrick, G.M. (2015). Acta Cryst. A71, 3-8.

Sheldrick, G.M. (2015). Acta Cryst. C71, 3-8.
;
_chemical_name_common              ?
_chemical_name_systematic          ?
_chemical_formula_moiety           'C35 H21 Br O2'
_chemical_formula_sum              'C35 H21 Br O2'
_chemical_formula_weight           553.43
_chemical_absolute_configuration   ad
_chemical_melting_point            ?
_chemical_oxdiff_formula           'C36 H23 Br O2'
loop_
  _atom_type_symbol
  _atom_type_description
  _atom_type_scat_dispersion_real
  _atom_type_scat_dispersion_imag
  _atom_type_scat_source
 'C' 'C' 0.0033 0.0016 'International Tables Vol C Tables 4.2.6.8 and 6.1.1.4'
 'H' 'H' 0.0000 0.0000 'International Tables Vol C Tables 4.2.6.8 and 6.1.1.4'
 'Br' 'Br' -0.2901 2.4595
 'International Tables Vol C Tables 4.2.6.8 and 6.1.1.4'
 'O' 'O' 0.0106 0.0060 'International Tables Vol C Tables 4.2.6.8 and 6.1.1.4'

_shelx_space_group_comment
;
The symmetry employed for this shelxl refinement is uniquely defined
by the following loop, which should always be used as a source of
symmetry information in preference to the above space-group names.
They are only intended as comments.
;
_space_group_crystal_system        'orthorhombic'
_space_group_IT_number             19
_space_group_name_H-M_alt          'P 21 21 21'
_space_group_name_Hall             'P 2ac 2ab'
loop_
  _space_group_symop_operation_xyz
 'x, y, z'
 '-x+1/2, -y, z+1/2'
 'x+1/2, -y+1/2, -z'
 '-x, y+1/2, -z+1/2'

_cell_length_a                     7.7388(4)
_cell_length_b                     13.0068(8)
_cell_length_c                     25.1855(18)
_cell_angle_alpha                  90
_cell_angle_beta                   90
_cell_angle_gamma                  90
_cell_volume                       2535.1(3)
_cell_formula_units_Z              4
_cell_measurement_reflns_used      3206
_cell_measurement_temperature      298.15
_cell_measurement_theta_max        24.4490
_cell_measurement_theta_min        1.7770
_shelx_estimated_absorpt_T_max     0.755
_shelx_estimated_absorpt_T_min     0.673
_exptl_absorpt_coefficient_mu      1.654
_exptl_absorpt_correction_T_max    1.00000
_exptl_absorpt_correction_T_min    0.50851
_exptl_absorpt_correction_type     multi-scan
_exptl_absorpt_process_details
;
CrysAlisPro 1.171.41.117a (Rigaku Oxford Diffraction, 2021)
Empirical absorption correction using spherical harmonics,
implemented in SCALE3 ABSPACK scaling algorithm.
;
_exptl_absorpt_special_details     ?
_exptl_crystal_colour              'clear light colourless'
_exptl_crystal_colour_lustre       clear
_exptl_crystal_colour_modifier     light
_exptl_crystal_colour_primary      colourless
_exptl_crystal_density_diffrn      1.450
_exptl_crystal_density_meas        ?
_exptl_crystal_density_method      ?
_exptl_crystal_description         block
_exptl_crystal_F_000               1128
_exptl_crystal_size_max            0.26
_exptl_crystal_size_mid            0.19
_exptl_crystal_size_min            0.18
_exptl_transmission_factor_max     ?
_exptl_transmission_factor_min     ?
_diffrn_reflns_av_R_equivalents    0.0334
_diffrn_reflns_av_unetI/netI       0.0754
_diffrn_reflns_Laue_measured_fraction_full  1.000
_diffrn_reflns_Laue_measured_fraction_max  0.884
_diffrn_reflns_limit_h_max         6
_diffrn_reflns_limit_h_min         -10
_diffrn_reflns_limit_k_max         9
_diffrn_reflns_limit_k_min         -17
_diffrn_reflns_limit_l_max         25
_diffrn_reflns_limit_l_min         -33
_diffrn_reflns_number              10661
_diffrn_reflns_point_group_measured_fraction_full  1.000
_diffrn_reflns_point_group_measured_fraction_max  0.854
_diffrn_reflns_theta_full          25.242
_diffrn_reflns_theta_max           28.995
_diffrn_reflns_theta_min           1.617
_diffrn_ambient_temperature        298.15
_diffrn_detector                   'CCD plate'
_diffrn_detector_area_resol_mean   16.0892
_diffrn_detector_type              Eos
_diffrn_measured_fraction_theta_full  1.000
_diffrn_measured_fraction_theta_max  0.884
_diffrn_measurement_details
;
List of Runs (angles in degrees, time in seconds):

  # Type    Start    End  Width  t~exp~   \w     \q     \k     \f   Frames
--------------------------------------------------------------------------
  1  \w      7.00  34.00   1.00  125.00    --   18.74  77.00 120.00   27
  2  \w     58.00  94.00   1.00  125.00    --   18.74-178.00   0.00   36
  3  \w    -88.00  54.00   1.00  125.00    --  -18.85   0.00   0.00  142
;
_diffrn_measurement_device         'four-circle diffractometer'
_diffrn_measurement_device_type    'SuperNova, Single source at offset/far, Eos'
_diffrn_measurement_method         '\w scans'
_diffrn_orient_matrix_type        
 'CrysAlisPro convention (1999,Acta A55,543-557)'
_diffrn_orient_matrix_UB_11        -0.0515307000
_diffrn_orient_matrix_UB_12        -0.0124719000
_diffrn_orient_matrix_UB_13        0.0224178000
_diffrn_orient_matrix_UB_21        0.0464331000
_diffrn_orient_matrix_UB_22        0.0362308000
_diffrn_orient_matrix_UB_23        0.0154818000
_diffrn_orient_matrix_UB_31        -0.0598629000
_diffrn_orient_matrix_UB_32        0.0387718000
_diffrn_orient_matrix_UB_33        -0.0072174000
_diffrn_radiation_monochromator    mirror
_diffrn_radiation_probe            x-ray
_diffrn_radiation_type             'Mo K\a'
_diffrn_radiation_wavelength       0.71073
_diffrn_source                     'micro-focus sealed X-ray tube'
_diffrn_source_type                'SuperNova (Mo) X-ray Source'
_reflns_Friedel_coverage           0.710
_reflns_Friedel_fraction_full      1.000
_reflns_Friedel_fraction_max       0.815
_reflns_number_gt                  3178
_reflns_number_total               5766
_reflns_special_details
;
 Reflections were merged by SHELXL according to the crystal
 class for the calculation of statistics and refinement.
 
 _reflns_Friedel_fraction is defined as the number of unique
 Friedel pairs measured divided by the number that would be
 possible theoretically, ignoring centric projections and
 systematic absences.
;
_reflns_threshold_expression       'I > 2\s(I)'
_computing_cell_refinement         'CrysAlisPro 1.171.41.117a (Rigaku OD, 2021)'
_computing_data_collection         'CrysAlisPro 1.171.41.117a (Rigaku OD, 2021)'
_computing_data_reduction          'CrysAlisPro 1.171.41.117a (Rigaku OD, 2021)'
_computing_molecular_graphics      'Olex2 1.5 (Dolomanov et al., 2009)'
_computing_publication_material    'Olex2 1.5 (Dolomanov et al., 2009)'
_computing_structure_refinement    'SHELXL 2018/3 (Sheldrick, 2015)'
_computing_structure_solution      'SHELXT  (Sheldrick, 2015)'
_refine_diff_density_max           0.295
_refine_diff_density_min           -0.409
_refine_diff_density_rms           0.059
_refine_ls_abs_structure_details
;
 Flack x determined using 922 quotients [(I+)-(I-)]/[(I+)+(I-)]
 (Parsons, Flack and Wagner, Acta Cryst. B69 (2013) 249-259).
;
_refine_ls_abs_structure_Flack     -0.005(6)
_refine_ls_extinction_coef         .
_refine_ls_extinction_method       none
_refine_ls_goodness_of_fit_ref     1.102
_refine_ls_hydrogen_treatment      constr
_refine_ls_matrix_type             full
_refine_ls_number_parameters       343
_refine_ls_number_reflns           5766
_refine_ls_number_restraints       0
_refine_ls_R_factor_all            0.1249
_refine_ls_R_factor_gt             0.0564
_refine_ls_restrained_S_all        1.102
_refine_ls_shift/su_max            0.001
_refine_ls_shift/su_mean           0.000
_refine_ls_structure_factor_coef   Fsqd
_refine_ls_weighting_details      
 'w=1/[\s^2^(Fo^2^)+(0.0267P)^2^+0.9613P] where P=(Fo^2^+2Fc^2^)/3'
_refine_ls_weighting_scheme        calc
_refine_ls_wR_factor_gt            0.0928
_refine_ls_wR_factor_ref           0.1128
_refine_special_details            ?
_olex2_refinement_description
;
1. Fixed Uiso
 At 1.2 times of:
  All C(H) groups, All C(H,H) groups
2.a Secondary CH2 refined with riding coordinates:
 C19(H19A,H19B)
2.b Aromatic/amide H refined with riding coordinates:
 C2(H2), C22(H22), C23(H23), C25(H25), C34(H34), C35(H35), C32(H32), C11(H11),
 C5(H5), C26(H26), C31(H31), C14(H14), C16(H16), C27(H27), C17(H17), C4(H4),
 C3(H3), C12(H12), C13(H13)
;
_atom_sites_solution_hydrogens     geom
_atom_sites_solution_primary       dual
_atom_sites_solution_secondary     ?
loop_
  _atom_site_label
  _atom_site_type_symbol
  _atom_site_fract_x
  _atom_site_fract_y
  _atom_site_fract_z
  _atom_site_U_iso_or_equiv
  _atom_site_adp_type
  _atom_site_occupancy
  _atom_site_site_symmetry_order
  _atom_site_calc_flag
  _atom_site_refinement_flags_posn
  _atom_site_refinement_flags_adp
  _atom_site_refinement_flags_occupancy
  _atom_site_disorder_assembly
  _atom_site_disorder_group
 Br1 Br 1.08624(9) 0.28063(7) 0.66687(4) 0.0810(3) Uani 1 1 d . . . . .
 O1 O 0.5777(5) 0.3475(3) 0.65682(15) 0.0471(10) Uani 1 1 d . . . . .
 O2 O 0.7469(7) 0.1285(4) 0.7320(2) 0.0730(15) Uani 1 1 d . . . . .
 C10 C 0.7511(8) 0.1479(5) 0.5859(3) 0.0478(16) Uani 1 1 d . . . . .
 C21 C 0.3754(7) -0.0041(4) 0.5901(2) 0.0370(15) Uani 1 1 d . . . . .
 C29 C 0.2664(7) -0.1528(5) 0.5395(3) 0.0417(15) Uani 1 1 d . . . . .
 C9 C 0.6848(8) 0.1709(5) 0.6419(2) 0.0435(16) Uani 1 1 d . . . . .
 C1 C 0.6404(8) 0.4441(4) 0.6700(2) 0.0443(15) Uani 1 1 d . . . . .
 C28 C 0.2091(7) -0.2561(5) 0.5378(3) 0.0443(16) Uani 1 1 d . . . . .
 C2 C 0.5462(9) 0.5312(5) 0.6763(2) 0.0560(19) Uani 1 1 d . . . . .
 H2 H 0.427321 0.531678 0.670983 0.067 Uiso 1 1 calc R U . . .
 C20 C 0.4246(9) 0.0382(4) 0.6392(2) 0.0437(15) Uani 1 1 d . . . . .
 C24 C 0.2804(8) -0.0962(5) 0.4915(2) 0.0426(16) Uani 1 1 d . . . . .
 C30 C 0.3119(7) -0.1063(5) 0.5881(2) 0.0388(14) Uani 1 1 d . . . . .
 C6 C 0.8189(9) 0.4400(5) 0.6768(2) 0.0462(16) Uani 1 1 d . . . . .
 C22 C 0.3827(8) 0.0513(5) 0.5407(3) 0.0457(16) Uani 1 1 d . . . . .
 H22 H 0.419063 0.119408 0.541043 0.055 Uiso 1 1 calc R U . . .
 C23 C 0.3391(8) 0.0081(5) 0.4943(3) 0.0482(18) Uani 1 1 d . . . . .
 H23 H 0.347179 0.046634 0.463258 0.058 Uiso 1 1 calc R U . . .
 C8 C 0.7199(7) 0.2832(5) 0.6557(2) 0.0434(15) Uani 1 1 d . . . . .
 C33 C 0.2970(8) -0.1655(5) 0.6362(3) 0.0465(16) Uani 1 1 d . . . . .
 C18 C 0.7670(9) 0.1044(5) 0.6860(3) 0.0550(18) Uani 1 1 d . . . . .
 C25 C 0.2392(8) -0.1428(5) 0.4435(3) 0.0583(19) Uani 1 1 d . . . . .
 H25 H 0.246511 -0.105569 0.412048 0.070 Uiso 1 1 calc R U . . .
 C19 C 0.4850(7) 0.1498(5) 0.6449(3) 0.0480(17) Uani 1 1 d . . . . .
 H19A H 0.443565 0.175417 0.678787 0.058 Uiso 1 1 calc R U . . .
 H19B H 0.429212 0.190050 0.617402 0.058 Uiso 1 1 calc R U . . .
 C15 C 0.8393(8) 0.0552(6) 0.5764(3) 0.061(2) Uani 1 1 d . . . . .
 C34 C 0.3458(9) -0.1203(5) 0.6832(3) 0.0572(19) Uani 1 1 d . . . . .
 H34 H 0.336294 -0.156959 0.714708 0.069 Uiso 1 1 calc R U . . .
 C35 C 0.4088(10) -0.0211(5) 0.6841(3) 0.0587(18) Uani 1 1 d . . . . .
 H35 H 0.442098 0.006791 0.716477 0.070 Uiso 1 1 calc R U . . .
 C32 C 0.2340(8) -0.2686(5) 0.6330(3) 0.0577(18) Uani 1 1 d . . . . .
 H32 H 0.221559 -0.306668 0.664014 0.069 Uiso 1 1 calc R U . . .
 C11 C 0.7168(8) 0.2137(6) 0.5446(3) 0.0582(18) Uani 1 1 d . . . . .
 H11 H 0.665526 0.276980 0.551544 0.070 Uiso 1 1 calc R U . . .
 C5 C 0.9063(11) 0.5291(5) 0.6913(2) 0.0589(18) Uani 1 1 d . . . . .
 H5 H 1.025647 0.529242 0.695720 0.071 Uiso 1 1 calc R U . . .
 C26 C 0.1869(8) -0.2454(6) 0.4424(3) 0.066(2) Uani 1 1 d . . . . .
 H26 H 0.162728 -0.277179 0.410197 0.079 Uiso 1 1 calc R U . . .
 C31 C 0.1924(8) -0.3117(5) 0.5864(3) 0.0599(19) Uani 1 1 d . . . . .
 H31 H 0.151988 -0.379044 0.585658 0.072 Uiso 1 1 calc R U . . .
 C14 C 0.8851(11) 0.0326(7) 0.5237(4) 0.083(3) Uani 1 1 d . . . . .
 H14 H 0.946919 -0.027129 0.516544 0.100 Uiso 1 1 calc R U . . .
 C16 C 0.8852(9) -0.0109(6) 0.6201(4) 0.076(3) Uani 1 1 d . . . . .
 H16 H 0.942483 -0.071973 0.612430 0.091 Uiso 1 1 calc R U . . .
 C7 C 0.8632(7) 0.3355(5) 0.6657(3) 0.0472(15) Uani 1 1 d . . . . .
 C27 C 0.1711(8) -0.2995(5) 0.4890(3) 0.0594(19) Uani 1 1 d . . . . .
 H27 H 0.133602 -0.367356 0.487643 0.071 Uiso 1 1 calc R U . . .
 C17 C 0.8510(9) 0.0099(6) 0.6705(4) 0.074(2) Uani 1 1 d . . . . .
 H17 H 0.881728 -0.037430 0.696488 0.088 Uiso 1 1 calc R U . . .
 C4 C 0.8101(12) 0.6175(6) 0.6989(3) 0.072(2) Uani 1 1 d . . . . .
 H4 H 0.865789 0.677427 0.709606 0.086 Uiso 1 1 calc R U . . .
 C3 C 0.6339(12) 0.6190(5) 0.6911(3) 0.067(2) Uani 1 1 d . . . . .
 H3 H 0.573231 0.680099 0.695808 0.081 Uiso 1 1 calc R U . . .
 C12 C 0.7570(12) 0.1877(7) 0.4928(3) 0.083(3) Uani 1 1 d . . . . .
 H12 H 0.727509 0.231529 0.465064 0.099 Uiso 1 1 calc R U . . .
 C13 C 0.8406(12) 0.0968(8) 0.4825(4) 0.093(3) Uani 1 1 d . . . . .
 H13 H 0.867160 0.078670 0.447683 0.111 Uiso 1 1 calc R U . . .

loop_
  _atom_site_aniso_label
  _atom_site_aniso_U_11
  _atom_site_aniso_U_22
  _atom_site_aniso_U_33
  _atom_site_aniso_U_23
  _atom_site_aniso_U_13
  _atom_site_aniso_U_12
 Br1 0.0415(3) 0.0977(6) 0.1039(6) 0.0033(6) -0.0092(5) 0.0104(5)
 O1 0.041(2) 0.044(2) 0.056(3) -0.013(2) -0.006(2) 0.006(2)
 O2 0.083(4) 0.080(4) 0.056(3) 0.004(3) -0.007(3) 0.000(3)
 C10 0.037(3) 0.054(4) 0.053(4) -0.011(4) -0.001(3) -0.001(4)
 C21 0.032(3) 0.039(3) 0.040(4) 0.004(3) 0.003(3) 0.009(3)
 C29 0.029(3) 0.045(3) 0.051(4) -0.003(3) -0.002(3) 0.004(3)
 C9 0.034(3) 0.050(4) 0.046(4) -0.007(3) -0.006(3) 0.012(3)
 C1 0.058(4) 0.041(3) 0.034(3) -0.005(3) 0.000(4) 0.001(3)
 C28 0.030(3) 0.048(4) 0.054(4) -0.005(3) -0.005(3) -0.003(3)
 C2 0.073(5) 0.048(4) 0.047(4) -0.006(4) 0.007(4) 0.010(4)
 C20 0.040(3) 0.049(4) 0.042(4) -0.005(3) 0.003(3) 0.008(4)
 C24 0.035(3) 0.049(4) 0.043(4) 0.001(3) -0.004(3) -0.001(3)
 C30 0.027(3) 0.043(3) 0.045(4) 0.003(3) 0.002(3) 0.008(3)
 C6 0.057(4) 0.053(4) 0.029(4) -0.004(3) 0.000(3) -0.002(4)
 C22 0.041(4) 0.041(3) 0.056(4) 0.006(3) -0.005(3) -0.002(3)
 C23 0.049(4) 0.057(4) 0.038(4) 0.008(3) -0.008(3) 0.001(4)
 C8 0.038(3) 0.048(3) 0.044(4) -0.011(3) -0.005(3) 0.005(4)
 C33 0.046(4) 0.047(4) 0.046(4) 0.010(3) 0.007(3) 0.001(3)
 C18 0.047(4) 0.050(4) 0.068(5) -0.002(4) -0.007(4) 0.006(4)
 C25 0.052(4) 0.064(5) 0.059(5) -0.001(4) -0.010(4) -0.012(4)
 C19 0.038(3) 0.050(4) 0.057(4) -0.019(3) 0.008(3) 0.005(3)
 C15 0.038(4) 0.062(5) 0.083(6) -0.035(5) 0.011(4) -0.001(4)
 C34 0.067(5) 0.058(4) 0.047(5) 0.007(4) 0.011(4) 0.002(4)
 C35 0.060(4) 0.068(4) 0.048(4) -0.001(4) 0.007(4) 0.004(5)
 C32 0.054(4) 0.058(4) 0.061(5) 0.018(4) 0.004(4) 0.000(4)
 C11 0.063(4) 0.062(4) 0.049(4) -0.014(4) 0.008(4) -0.013(4)
 C5 0.060(4) 0.063(4) 0.054(4) 0.002(4) -0.009(4) -0.018(5)
 C26 0.052(4) 0.077(6) 0.069(5) -0.019(4) -0.009(4) -0.007(4)
 C31 0.047(4) 0.054(4) 0.079(5) 0.017(4) -0.002(4) -0.009(4)
 C14 0.053(5) 0.083(6) 0.114(8) -0.047(6) 0.027(6) -0.009(5)
 C16 0.046(5) 0.060(5) 0.121(8) -0.007(5) -0.008(5) 0.024(4)
 C7 0.035(3) 0.067(4) 0.039(4) -0.003(4) -0.001(3) 0.000(3)
 C27 0.053(4) 0.057(4) 0.069(5) -0.004(4) -0.010(4) -0.012(4)
 C17 0.073(5) 0.072(5) 0.076(6) 0.000(5) -0.021(5) 0.022(4)
 C4 0.103(7) 0.055(5) 0.058(5) -0.015(4) -0.002(5) -0.015(5)
 C3 0.102(7) 0.045(4) 0.054(5) -0.004(4) 0.014(4) -0.003(5)
 C12 0.095(6) 0.095(7) 0.057(5) -0.002(5) 0.009(5) -0.042(6)
 C13 0.089(7) 0.110(8) 0.080(7) -0.042(6) 0.036(6) -0.043(6)

_geom_special_details
;
 All esds (except the esd in the dihedral angle between two l.s. planes)
 are estimated using the full covariance matrix.  The cell esds are taken
 into account individually in the estimation of esds in distances, angles
 and torsion angles; correlations between esds in cell parameters are only
 used when they are defined by crystal symmetry.  An approximate (isotropic)
 treatment of cell esds is used for estimating esds involving l.s. planes.
;
loop_
  _geom_bond_atom_site_label_1
  _geom_bond_atom_site_label_2
  _geom_bond_distance
  _geom_bond_site_symmetry_2
  _geom_bond_publ_flag
 Br1 C7 1.868(6) . ?
 O1 C1 1.386(6) . ?
 O1 C8 1.382(7) . ?
 O2 C18 1.209(7) . ?
 C10 C9 1.529(8) . ?
 C10 C15 1.406(9) . ?
 C10 C11 1.374(9) . ?
 C21 C20 1.405(8) . ?
 C21 C30 1.419(8) . ?
 C21 C22 1.438(8) . ?
 C29 C28 1.416(8) . ?
 C29 C24 1.420(8) . ?
 C29 C30 1.409(8) . ?
 C9 C8 1.526(8) . ?
 C9 C18 1.547(9) . ?
 C9 C19 1.573(7) . ?
 C1 C2 1.357(8) . ?
 C1 C6 1.393(8) . ?
 C28 C31 1.426(9) . ?
 C28 C27 1.385(8) . ?
 C2 H2 0.9300 . ?
 C2 C3 1.380(9) . ?
 C20 C19 1.531(8) . ?
 C20 C35 1.375(8) . ?
 C24 C23 1.432(9) . ?
 C24 C25 1.390(8) . ?
 C30 C33 1.440(8) . ?
 C6 C5 1.391(8) . ?
 C6 C7 1.430(8) . ?
 C22 H22 0.9300 . ?
 C22 C23 1.341(8) . ?
 C23 H23 0.9300 . ?
 C8 C7 1.325(8) . ?
 C33 C34 1.373(8) . ?
 C33 C32 1.429(9) . ?
 C18 C17 1.444(10) . ?
 C25 H25 0.9300 . ?
 C25 C26 1.395(9) . ?
 C19 H19A 0.9700 . ?
 C19 H19B 0.9700 . ?
 C15 C14 1.404(11) . ?
 C15 C16 1.441(10) . ?
 C34 H34 0.9300 . ?
 C34 C35 1.378(9) . ?
 C35 H35 0.9300 . ?
 C32 H32 0.9300 . ?
 C32 C31 1.341(9) . ?
 C11 H11 0.9300 . ?
 C11 C12 1.383(9) . ?
 C5 H5 0.9300 . ?
 C5 C4 1.383(10) . ?
 C26 H26 0.9300 . ?
 C26 C27 1.372(9) . ?
 C31 H31 0.9300 . ?
 C14 H14 0.9300 . ?
 C14 C13 1.377(12) . ?
 C16 H16 0.9300 . ?
 C16 C17 1.325(10) . ?
 C27 H27 0.9300 . ?
 C17 H17 0.9300 . ?
 C4 H4 0.9300 . ?
 C4 C3 1.378(10) . ?
 C3 H3 0.9300 . ?
 C12 H12 0.9300 . ?
 C12 C13 1.372(11) . ?
 C13 H13 0.9300 . ?

loop_
  _geom_angle_atom_site_label_1
  _geom_angle_atom_site_label_2
  _geom_angle_atom_site_label_3
  _geom_angle
  _geom_angle_site_symmetry_1
  _geom_angle_site_symmetry_3
  _geom_angle_publ_flag
 C8 O1 C1 105.9(5) . . ?
 C15 C10 C9 119.2(7) . . ?
 C11 C10 C9 120.7(6) . . ?
 C11 C10 C15 119.9(7) . . ?
 C20 C21 C30 119.5(6) . . ?
 C20 C21 C22 123.6(5) . . ?
 C30 C21 C22 116.9(6) . . ?
 C28 C29 C24 119.3(6) . . ?
 C30 C29 C28 120.8(6) . . ?
 C30 C29 C24 119.9(6) . . ?
 C10 C9 C18 114.5(5) . . ?
 C10 C9 C19 109.9(5) . . ?
 C8 C9 C10 109.8(5) . . ?
 C8 C9 C18 107.4(5) . . ?
 C8 C9 C19 109.3(5) . . ?
 C18 C9 C19 105.7(6) . . ?
 O1 C1 C6 110.0(5) . . ?
 C2 C1 O1 126.7(6) . . ?
 C2 C1 C6 123.3(6) . . ?
 C29 C28 C31 118.9(6) . . ?
 C27 C28 C29 118.7(6) . . ?
 C27 C28 C31 122.4(6) . . ?
 C1 C2 H2 121.3 . . ?
 C1 C2 C3 117.4(7) . . ?
 C3 C2 H2 121.3 . . ?
 C21 C20 C19 122.5(6) . . ?
 C35 C20 C21 118.6(6) . . ?
 C35 C20 C19 118.8(6) . . ?
 C29 C24 C23 118.3(6) . . ?
 C25 C24 C29 119.8(6) . . ?
 C25 C24 C23 121.9(6) . . ?
 C21 C30 C33 119.9(6) . . ?
 C29 C30 C21 121.3(6) . . ?
 C29 C30 C33 118.8(6) . . ?
 C1 C6 C7 104.5(5) . . ?
 C5 C6 C1 118.9(6) . . ?
 C5 C6 C7 136.6(7) . . ?
 C21 C22 H22 118.8 . . ?
 C23 C22 C21 122.4(6) . . ?
 C23 C22 H22 118.8 . . ?
 C24 C23 H23 119.4 . . ?
 C22 C23 C24 121.2(6) . . ?
 C22 C23 H23 119.4 . . ?
 O1 C8 C9 116.2(5) . . ?
 C7 C8 O1 110.6(5) . . ?
 C7 C8 C9 133.1(6) . . ?
 C34 C33 C30 118.3(6) . . ?
 C34 C33 C32 123.0(7) . . ?
 C32 C33 C30 118.7(6) . . ?
 O2 C18 C9 119.4(6) . . ?
 O2 C18 C17 122.6(7) . . ?
 C17 C18 C9 117.8(7) . . ?
 C24 C25 H25 120.0 . . ?
 C24 C25 C26 120.0(7) . . ?
 C26 C25 H25 120.0 . . ?
 C9 C19 H19A 107.9 . . ?
 C9 C19 H19B 107.9 . . ?
 C20 C19 C9 117.5(5) . . ?
 C20 C19 H19A 107.9 . . ?
 C20 C19 H19B 107.9 . . ?
 H19A C19 H19B 107.2 . . ?
 C10 C15 C16 120.1(7) . . ?
 C14 C15 C10 117.6(8) . . ?
 C14 C15 C16 122.3(8) . . ?
 C33 C34 H34 119.6 . . ?
 C33 C34 C35 120.8(6) . . ?
 C35 C34 H34 119.6 . . ?
 C20 C35 C34 122.9(6) . . ?
 C20 C35 H35 118.6 . . ?
 C34 C35 H35 118.6 . . ?
 C33 C32 H32 119.2 . . ?
 C31 C32 C33 121.6(7) . . ?
 C31 C32 H32 119.2 . . ?
 C10 C11 H11 119.4 . . ?
 C10 C11 C12 121.2(7) . . ?
 C12 C11 H11 119.4 . . ?
 C6 C5 H5 121.1 . . ?
 C4 C5 C6 117.9(7) . . ?
 C4 C5 H5 121.1 . . ?
 C25 C26 H26 120.0 . . ?
 C27 C26 C25 120.0(7) . . ?
 C27 C26 H26 120.0 . . ?
 C28 C31 H31 119.4 . . ?
 C32 C31 C28 121.1(6) . . ?
 C32 C31 H31 119.4 . . ?
 C15 C14 H14 119.2 . . ?
 C13 C14 C15 121.5(8) . . ?
 C13 C14 H14 119.2 . . ?
 C15 C16 H16 118.0 . . ?
 C17 C16 C15 124.1(7) . . ?
 C17 C16 H16 118.0 . . ?
 C6 C7 Br1 125.6(5) . . ?
 C8 C7 Br1 125.5(5) . . ?
 C8 C7 C6 108.9(5) . . ?
 C28 C27 H27 119.0 . . ?
 C26 C27 C28 122.1(6) . . ?
 C26 C27 H27 119.0 . . ?
 C18 C17 H17 119.2 . . ?
 C16 C17 C18 121.6(8) . . ?
 C16 C17 H17 119.2 . . ?
 C5 C4 H4 119.2 . . ?
 C3 C4 C5 121.6(7) . . ?
 C3 C4 H4 119.2 . . ?
 C2 C3 H3 119.6 . . ?
 C4 C3 C2 120.9(7) . . ?
 C4 C3 H3 119.6 . . ?
 C11 C12 H12 120.1 . . ?
 C13 C12 C11 119.7(8) . . ?
 C13 C12 H12 120.1 . . ?
 C14 C13 H13 120.1 . . ?
 C12 C13 C14 119.8(8) . . ?
 C12 C13 H13 120.1 . . ?

loop_
  _geom_torsion_atom_site_label_1
  _geom_torsion_atom_site_label_2
  _geom_torsion_atom_site_label_3
  _geom_torsion_atom_site_label_4
  _geom_torsion
  _geom_torsion_site_symmetry_1
  _geom_torsion_site_symmetry_2
  _geom_torsion_site_symmetry_3
  _geom_torsion_site_symmetry_4
  _geom_torsion_publ_flag
 O1 C1 C2 C3 178.1(6) . . . . ?
 O1 C1 C6 C5 -178.6(5) . . . . ?
 O1 C1 C6 C7 1.4(7) . . . . ?
 O1 C8 C7 Br1 -178.6(4) . . . . ?
 O1 C8 C7 C6 2.8(8) . . . . ?
 O2 C18 C17 C16 -174.0(8) . . . . ?
 C10 C9 C8 O1 107.6(6) . . . . ?
 C10 C9 C8 C7 -69.8(9) . . . . ?
 C10 C9 C18 O2 167.0(6) . . . . ?
 C10 C9 C18 C17 -18.9(9) . . . . ?
 C10 C9 C19 C20 66.8(8) . . . . ?
 C10 C15 C14 C13 -2.1(11) . . . . ?
 C10 C15 C16 C17 -0.6(11) . . . . ?
 C10 C11 C12 C13 -3.3(11) . . . . ?
 C21 C20 C19 C9 -93.4(8) . . . . ?
 C21 C20 C35 C34 -0.4(11) . . . . ?
 C21 C30 C33 C34 -0.1(9) . . . . ?
 C21 C30 C33 C32 -179.5(5) . . . . ?
 C21 C22 C23 C24 0.7(10) . . . . ?
 C29 C28 C31 C32 -1.7(9) . . . . ?
 C29 C28 C27 C26 -0.1(10) . . . . ?
 C29 C24 C23 C22 1.1(9) . . . . ?
 C29 C24 C25 C26 -1.0(10) . . . . ?
 C29 C30 C33 C34 178.4(6) . . . . ?
 C29 C30 C33 C32 -1.0(8) . . . . ?
 C9 C10 C15 C14 174.6(6) . . . . ?
 C9 C10 C15 C16 -7.7(9) . . . . ?
 C9 C10 C11 C12 -171.8(6) . . . . ?
 C9 C8 C7 Br1 -1.2(11) . . . . ?
 C9 C8 C7 C6 -179.7(6) . . . . ?
 C9 C18 C17 C16 12.1(11) . . . . ?
 C1 O1 C8 C9 -179.9(5) . . . . ?
 C1 O1 C8 C7 -1.9(7) . . . . ?
 C1 C2 C3 C4 0.0(10) . . . . ?
 C1 C6 C5 C4 0.8(9) . . . . ?
 C1 C6 C7 Br1 178.9(5) . . . . ?
 C1 C6 C7 C8 -2.6(8) . . . . ?
 C28 C29 C24 C23 -179.8(5) . . . . ?
 C28 C29 C24 C25 -0.5(9) . . . . ?
 C28 C29 C30 C21 177.7(5) . . . . ?
 C28 C29 C30 C33 -0.8(8) . . . . ?
 C2 C1 C6 C5 0.6(10) . . . . ?
 C2 C1 C6 C7 -179.4(6) . . . . ?
 C20 C21 C30 C29 -177.9(5) . . . . ?
 C20 C21 C30 C33 0.5(8) . . . . ?
 C20 C21 C22 C23 178.3(6) . . . . ?
 C24 C29 C28 C31 -178.9(6) . . . . ?
 C24 C29 C28 C27 1.0(8) . . . . ?
 C24 C29 C30 C21 -1.3(8) . . . . ?
 C24 C29 C30 C33 -179.8(5) . . . . ?
 C24 C25 C26 C27 2.0(10) . . . . ?
 C30 C21 C20 C19 -176.6(5) . . . . ?
 C30 C21 C20 C35 -0.3(9) . . . . ?
 C30 C21 C22 C23 -2.8(9) . . . . ?
 C30 C29 C28 C31 2.1(8) . . . . ?
 C30 C29 C28 C27 -178.0(6) . . . . ?
 C30 C29 C24 C23 -0.8(8) . . . . ?
 C30 C29 C24 C25 178.6(6) . . . . ?
 C30 C33 C34 C35 -0.5(10) . . . . ?
 C30 C33 C32 C31 1.5(10) . . . . ?
 C6 C1 C2 C3 -1.0(10) . . . . ?
 C6 C5 C4 C3 -1.8(11) . . . . ?
 C22 C21 C20 C19 2.3(9) . . . . ?
 C22 C21 C20 C35 178.7(6) . . . . ?
 C22 C21 C30 C29 3.0(8) . . . . ?
 C22 C21 C30 C33 -178.5(5) . . . . ?
 C23 C24 C25 C26 178.3(6) . . . . ?
 C8 O1 C1 C2 -179.0(6) . . . . ?
 C8 O1 C1 C6 0.2(7) . . . . ?
 C8 C9 C18 O2 44.8(8) . . . . ?
 C8 C9 C18 C17 -141.1(6) . . . . ?
 C8 C9 C19 C20 -172.5(5) . . . . ?
 C33 C34 C35 C20 0.8(11) . . . . ?
 C33 C32 C31 C28 -0.1(10) . . . . ?
 C18 C9 C8 O1 -127.4(6) . . . . ?
 C18 C9 C8 C7 55.2(9) . . . . ?
 C18 C9 C19 C20 -57.3(7) . . . . ?
 C25 C24 C23 C22 -178.2(6) . . . . ?
 C25 C26 C27 C28 -1.4(11) . . . . ?
 C19 C9 C8 O1 -13.1(8) . . . . ?
 C19 C9 C8 C7 169.5(7) . . . . ?
 C19 C9 C18 O2 -71.9(8) . . . . ?
 C19 C9 C18 C17 102.2(7) . . . . ?
 C19 C20 C35 C34 176.1(6) . . . . ?
 C15 C10 C9 C8 137.8(6) . . . . ?
 C15 C10 C9 C18 16.9(8) . . . . ?
 C15 C10 C9 C19 -101.9(7) . . . . ?
 C15 C10 C11 C12 4.4(10) . . . . ?
 C15 C14 C13 C12 3.2(13) . . . . ?
 C15 C16 C17 C18 -1.8(12) . . . . ?
 C34 C33 C32 C31 -177.9(7) . . . . ?
 C35 C20 C19 C9 90.3(8) . . . . ?
 C32 C33 C34 C35 178.8(7) . . . . ?
 C11 C10 C9 C8 -46.0(8) . . . . ?
 C11 C10 C9 C18 -166.8(6) . . . . ?
 C11 C10 C9 C19 74.3(8) . . . . ?
 C11 C10 C15 C14 -1.7(10) . . . . ?
 C11 C10 C15 C16 176.1(6) . . . . ?
 C11 C12 C13 C14 -0.5(12) . . . . ?
 C5 C6 C7 Br1 -1.0(12) . . . . ?
 C5 C6 C7 C8 177.5(7) . . . . ?
 C5 C4 C3 C2 1.4(11) . . . . ?
 C31 C28 C27 C26 179.8(6) . . . . ?
 C14 C15 C16 C17 177.0(7) . . . . ?
 C16 C15 C14 C13 -179.8(7) . . . . ?
 C7 C6 C5 C4 -179.2(7) . . . . ?
 C27 C28 C31 C32 178.4(6) . . . . ?

_shelx_res_file
;
TITL SIR92 run in space group P 21 21 21
    20220414-pl-3795.res
    created by SHELXL-2018/3 at 10:04:55 on 15-Apr-2022
CELL 0.71073 7.7388 13.0068 25.1855 90 90 90
ZERR 4 0.0004 0.0008 0.0018 0 0 0
LATT -1
SYMM 0.5-X,-Y,0.5+Z
SYMM 0.5+X,0.5-Y,-Z
SYMM -X,0.5+Y,0.5-Z
SFAC C H Br O
UNIT 140 84 4 8

L.S. 30
PLAN  20
SIZE 0.26 0.19 0.18
TEMP 25
CONF
BOND $H
fmap 2
acta
MORE -1
MERG 2
REM <olex2.extras>
REM <HklSrc "%.\\20220414-PL-3795.hkl">
REM </olex2.extras>

WGHT    0.026700    0.961300
FVAR       2.72543
BR1   3    1.086241    0.280626    0.666875    11.00000    0.04152    0.09771 =
         0.10392    0.00332   -0.00921    0.01045
O1    4    0.577744    0.347504    0.656820    11.00000    0.04064    0.04431 =
         0.05630   -0.01259   -0.00590    0.00609
O2    4    0.746899    0.128475    0.731980    11.00000    0.08259    0.08048 =
         0.05597    0.00411   -0.00736    0.00023
C10   1    0.751129    0.147887    0.585930    11.00000    0.03652    0.05417 =
         0.05285   -0.01052   -0.00096   -0.00072
C21   1    0.375383   -0.004082    0.590122    11.00000    0.03240    0.03895 =
         0.03965    0.00367    0.00322    0.00900
C29   1    0.266381   -0.152778    0.539539    11.00000    0.02921    0.04504 =
         0.05081   -0.00348   -0.00195    0.00382
C9    1    0.684819    0.170947    0.641861    11.00000    0.03432    0.04987 =
         0.04642   -0.00724   -0.00574    0.01201
C1    1    0.640407    0.444056    0.669968    11.00000    0.05808    0.04060 =
         0.03436   -0.00462   -0.00046    0.00092
C28   1    0.209087   -0.256148    0.537798    11.00000    0.03013    0.04841 =
         0.05439   -0.00460   -0.00493   -0.00283
C2    1    0.546220    0.531195    0.676342    11.00000    0.07301    0.04791 =
         0.04699   -0.00560    0.00719    0.01034
AFIX  43
H2    2    0.427321    0.531678    0.670983    11.00000   -1.20000
AFIX   0
C20   1    0.424571    0.038231    0.639168    11.00000    0.04006    0.04884 =
         0.04212   -0.00481    0.00294    0.00760
C24   1    0.280410   -0.096178    0.491498    11.00000    0.03516    0.04935 =
         0.04323    0.00135   -0.00367   -0.00138
C30   1    0.311881   -0.106313    0.588099    11.00000    0.02735    0.04340 =
         0.04550    0.00316    0.00155    0.00791
C6    1    0.818889    0.440030    0.676768    11.00000    0.05653    0.05254 =
         0.02944   -0.00442   -0.00007   -0.00237
C22   1    0.382749    0.051252    0.540742    11.00000    0.04056    0.04079 =
         0.05568    0.00583   -0.00511   -0.00163
AFIX  43
H22   2    0.419063    0.119408    0.541043    11.00000   -1.20000
AFIX   0
C23   1    0.339137    0.008110    0.494268    11.00000    0.04908    0.05714 =
         0.03848    0.00787   -0.00837    0.00132
AFIX  43
H23   2    0.347179    0.046634    0.463258    11.00000   -1.20000
AFIX   0
C8    1    0.719874    0.283238    0.655722    11.00000    0.03776    0.04795 =
         0.04437   -0.01105   -0.00456    0.00465
C33   1    0.296978   -0.165459    0.636219    11.00000    0.04633    0.04671 =
         0.04636    0.01002    0.00684    0.00083
C18   1    0.767017    0.104366    0.686034    11.00000    0.04734    0.04999 =
         0.06766   -0.00241   -0.00680    0.00646
C25   1    0.239202   -0.142803    0.443492    11.00000    0.05158    0.06398 =
         0.05938   -0.00078   -0.01046   -0.01240
AFIX  43
H25   2    0.246511   -0.105569    0.412048    11.00000   -1.20000
AFIX   0
C19   1    0.484973    0.149798    0.644928    11.00000    0.03752    0.04967 =
         0.05679   -0.01865    0.00772    0.00459
AFIX  23
H19A  2    0.443565    0.175417    0.678787    11.00000   -1.20000
H19B  2    0.429212    0.190050    0.617402    11.00000   -1.20000
AFIX   0
C15   1    0.839292    0.055233    0.576398    11.00000    0.03767    0.06180 =
         0.08256   -0.03550    0.01102   -0.00062
C34   1    0.345823   -0.120256    0.683154    11.00000    0.06674    0.05798 =
         0.04702    0.00725    0.01108    0.00153
AFIX  43
H34   2    0.336294   -0.156959    0.714708    11.00000   -1.20000
AFIX   0
C35   1    0.408803   -0.021145    0.684062    11.00000    0.06000    0.06817 =
         0.04784   -0.00124    0.00667    0.00375
AFIX  43
H35   2    0.442098    0.006791    0.716477    11.00000   -1.20000
AFIX   0
C32   1    0.234001   -0.268566    0.633003    11.00000    0.05373    0.05837 =
         0.06101    0.01763    0.00357   -0.00044
AFIX  43
H32   2    0.221559   -0.306668    0.664014    11.00000   -1.20000
AFIX   0
C11   1    0.716773    0.213729    0.544577    11.00000    0.06335    0.06209 =
         0.04927   -0.01386    0.00759   -0.01320
AFIX  43
H11   2    0.665526    0.276980    0.551544    11.00000   -1.20000
AFIX   0
C5    1    0.906342    0.529116    0.691287    11.00000    0.06011    0.06295 =
         0.05359    0.00201   -0.00892   -0.01835
AFIX  43
H5    2    1.025647    0.529242    0.695720    11.00000   -1.20000
AFIX   0
C26   1    0.186881   -0.245414    0.442436    11.00000    0.05164    0.07704 =
         0.06949   -0.01919   -0.00862   -0.00738
AFIX  43
H26   2    0.162728   -0.277179    0.410197    11.00000   -1.20000
AFIX   0
C31   1    0.192405   -0.311722    0.586357    11.00000    0.04701    0.05411 =
         0.07860    0.01659   -0.00151   -0.00903
AFIX  43
H31   2    0.151988   -0.379044    0.585658    11.00000   -1.20000
AFIX   0
C14   1    0.885115    0.032595    0.523722    11.00000    0.05306    0.08253 =
         0.11447   -0.04662    0.02668   -0.00850
AFIX  43
H14   2    0.946919   -0.027129    0.516544    11.00000   -1.20000
AFIX   0
C16   1    0.885224   -0.010886    0.620093    11.00000    0.04648    0.06025 =
         0.12145   -0.00660   -0.00782    0.02433
AFIX  43
H16   2    0.942483   -0.071973    0.612430    11.00000   -1.20000
AFIX   0
C7    1    0.863193    0.335477    0.665700    11.00000    0.03526    0.06710 =
         0.03924   -0.00320   -0.00088   -0.00022
C27   1    0.171059   -0.299464    0.488954    11.00000    0.05261    0.05661 =
         0.06884   -0.00385   -0.01038   -0.01220
AFIX  43
H27   2    0.133602   -0.367356    0.487643    11.00000   -1.20000
AFIX   0
C17   1    0.850960    0.009934    0.670491    11.00000    0.07282    0.07196 =
         0.07646   -0.00044   -0.02107    0.02202
AFIX  43
H17   2    0.881728   -0.037430    0.696488    11.00000   -1.20000
AFIX   0
C4    1    0.810149    0.617523    0.698922    11.00000    0.10272    0.05467 =
         0.05765   -0.01488   -0.00199   -0.01510
AFIX  43
H4    2    0.865789    0.677427    0.709606    11.00000   -1.20000
AFIX   0
C3    1    0.633875    0.619049    0.691090    11.00000    0.10222    0.04540 =
         0.05427   -0.00448    0.01438   -0.00251
AFIX  43
H3    2    0.573231    0.680099    0.695808    11.00000   -1.20000
AFIX   0
C12   1    0.757014    0.187655    0.492776    11.00000    0.09541    0.09536 =
         0.05746   -0.00228    0.00923   -0.04216
AFIX  43
H12   2    0.727509    0.231529    0.465064    11.00000   -1.20000
AFIX   0
C13   1    0.840610    0.096827    0.482454    11.00000    0.08865    0.10964 =
         0.07980   -0.04172    0.03603   -0.04254
AFIX  43
H13   2    0.867160    0.078670    0.447683    11.00000   -1.20000
AFIX   0
HKLF 4


REM  SIR92 run in space group P 21 21 21
REM wR2 = 0.1128, GooF = S = 1.102, Restrained GooF = 1.102 for all data
REM R1 = 0.0564 for 3178 Fo > 4sig(Fo) and 0.1249 for all 5766 data
REM 343 parameters refined using 0 restraints

END

WGHT      0.0267      0.9613

REM Highest difference peak  0.295,  deepest hole -0.409,  1-sigma level  0.059
Q1    1   1.0217  0.2881  0.7078  11.00000  0.05    0.30
Q2    1   1.0789  0.2040  0.6400  11.00000  0.05    0.27
Q3    1   1.1670  0.2756  0.7163  11.00000  0.05    0.25
Q4    1   1.1343  0.2973  0.6674  11.00000  0.05    0.25
Q5    1   1.1746  0.2844  0.6186  11.00000  0.05    0.25
Q6    1   0.4110  0.3882  0.6725  11.00000  0.05    0.25
Q7    1   1.2450  0.2747  0.6692  11.00000  0.05    0.24
Q8    1   0.9229  0.2614  0.6713  11.00000  0.05    0.24
Q9    1   0.5363  0.2146  0.6736  11.00000  0.05    0.22
Q10   1   0.3596 -0.1951  0.7239  11.00000  0.05    0.22
Q11   1   1.1853  0.3735  0.6707  11.00000  0.05    0.22
Q12   1   1.0731  0.6071  0.6674  11.00000  0.05    0.21
Q13   1   0.8275 -0.0972  0.7239  11.00000  0.05    0.21
Q14   1   0.8150  0.6186  0.7838  11.00000  0.05    0.20
Q15   1   0.9773  0.6372  0.7788  11.00000  0.05    0.20
Q16   1   0.2394 -0.1406  0.6626  11.00000  0.05    0.20
Q17   1   0.5178  0.6754  0.7115  11.00000  0.05    0.20
Q18   1   0.9868  0.2734  0.6206  11.00000  0.05    0.20
Q19   1   1.2057  0.4923  0.7251  11.00000  0.05    0.20
Q20   1   1.1193  0.2325  0.6615  11.00000  0.05    0.19
;
_shelx_res_checksum                28553
_shelx_hkl_file
;
   0   0  -2-1.96092 8.51955   3
   0   0   2 105.829 24.6274   3
   0   0  -3 103.775 57.3981   3
   0   0   3 14.0413 34.6995   3
   0   0   4 82446.3 782.716   3
   0   0  -4 84236.8 738.145   3
   0   0  -5 1761.23 203.187   3
   0   0   5 518.761 112.690   3
   0   0  -6 775870. 2737.33   3
   0   0   6 762079. 2902.55   3
   0   0   7 611.243 131.470   3
   0   0  -7 5842.76 365.006   3
   0   0   8 133791. 1425.69   3
   0   0  -8 128998. 1314.74   3
   0   0   9 48.6143 72.3765   3
   0   0  -9 415.105 193.780   3
   0   0 -10 15636.9 518.457   3
   0   0 -11 1132.05 242.224   3
   0   0 -12 104781. 1441.10   3
   0   0 -13 3483.84 362.837   3
   0   0 -14 12341.4 570.212   3
   0   0 -15 3136.39 358.131   3
   0   0 -16 5850.64 459.763   3
   0   0 -17 8508.37 554.152   3
   0   0 -18 14260.2 702.188   3
   0   0 -19 13323.6 697.161   3
   0   0 -20 12196.5 687.273   3
   0   0 -20 9609.74 543.569   2
   0   0 -21 11230.2 677.694   3
   0   0 -21 9677.28 552.588   2
   0   0 -22 17915.2 845.309   3
   0   0 -22 17103.9 715.788   2
   0   0 -23 6751.03 469.261   2
   0   0 -23 6779.29 559.262   3
   0   0 -24 5808.05 441.367   2
   0   0 -24 6348.05 555.210   3
   0   0 -25 2761.67 323.323   2
   0   0 -25 3435.25 464.111   3
   0   0 -26 2443.24 405.907   3
   0   0 -27 1497.37 352.020   3
   0   0 -28 1512.33 349.213   3
   0   0 -29 1060.97 334.131   3
   0   0 -30 1174.31 325.129   3
   0   0 -31 776.253 296.096   3
   0   0 -32 851.094 307.382   3
   0  -1   0-8.71578 10.3205   1
   0   1   1 7193.25 169.478   3
   0  -1   1 11374.8 162.655   1
   0   1   2 26854.0 382.252   3
   0  -1  -2 25609.1 369.874   3
   0   1  -2 25951.6 256.690   1
   0  -1   3 243970. 1108.16   3
   0  -1  -4 97552.8 903.283   3
   0   1   4 98531.7 933.130   3
   0   1  -4 97960.6 705.327   2
   0  -1   4 93197.0 741.708   2
   0   1  -4 97689.1 785.693   3
   0  -1   4 96268.9 788.211   3
   0   1  -5 43668.8 574.445   3
   0   1   5 42594.1 676.517   3
   0   1  -5 42932.6 514.120   2
   0  -1  -5 42336.8 648.484   3
   0  -1   5 42145.1 587.579   3
   0  -1   5 41480.2 527.356   2
   0   1   6 14336.5 430.484   3
   0   1  -6 13358.3 323.918   2
   0  -1  -6 14696.9 418.497   3
   0  -1   6 13130.4 362.706   3
   0   1  -6 13922.4 372.729   3
   0   1   7 113712. 1289.24   3
   0   1  -7 118641. 998.739   2
   0  -1   7 116878. 1160.85   3
   0  -1  -7 117728. 1243.92   3
   0   1  -7 115867. 1109.74   3
   0   1   8 22036.3 610.888   3
   0   1  -8 21714.3 464.085   2
   0  -1   8 21158.8 536.168   3
   0  -1  -8 22843.8 584.792   3
   0   1  -8 23035.1 553.245   3
   0   1   9 98485.1 1366.36   3
   0  -1  -9 96043.7 1256.74   3
   0  -1   9 97536.2 1231.49   3
   0   1  -9 97757.3 1166.93   3
   0   1  -9 98438.8 1025.37   2
   0  -1 -10 27170.6 702.918   3
   0  -1  10 25699.7 675.647   3
   0   1 -10 26749.8 661.958   3
   0   1 -10 25761.6 553.575   2
   0  -1 -11 2188.27 267.705   3
   0   1 -11 2577.31 247.967   3
   0   1 -11 2347.73 193.458   2
   0  -1 -12 6818.34 425.515   3
   0   1 -12 6278.62 382.458   3
   0   1 -12 6604.86 319.712   2
   0  -1 -13 56077.9 1123.65   3
   0   1 -13 54629.3 1075.88   3
   0   1 -13 53657.3 906.632   2
   0   1 -14 1307.94 269.035   3
   0  -1 -14 988.928 296.715   3
   0   1 -14 608.131 155.412   2
   0  -1 -15 51642.0 1172.89   3
   0   1 -15 51158.1 1108.35   3
   0   1 -15 51597.8 965.099   2
   0  -1 -16 1683.30 288.910   3
   0   1 -16 1434.11 204.307   2
   0   1 -16 1954.01 281.828   3
   0   1 -17 1626.96 206.202   2
   0   1 -17 2111.24 288.056   3
   0  -1 -17 1609.07 268.497   3
   0   1 -18 727.815 152.686   2
   0  -1 -18 1024.18 246.384   3
   0   1 -18 968.323 227.460   3
   0  -1 -19 5239.15 438.183   3
   0   1 -19 4707.50 428.224   3
   0   1 -19 4848.02 354.698   2
   0   1 -20 16658.1 761.468   3
   0  -1 -20 17802.2 797.476   3
   0   1 -20 16275.1 641.028   2
   0   1 -21 5508.68 469.641   3
   0  -1 -21 5123.55 465.372   3
   0   1 -21 4834.10 367.239   2
   0   1 -22 245.577 133.021   2
   0  -1 -22 487.265 222.952   3
   0   1 -22 415.298 220.667   3
   0   1 -23-121.110 132.228   2
   0   1 -23-14.7833 207.827   3
   0  -1 -23-106.969 211.610   3
   0   1 -24 109.443 130.161   2
   0  -1 -24 212.689 221.419   3
   0   1 -24 137.876 215.300   3
   0  -1 -25 657.622 176.651   2
   0   1 -25 731.977 191.000   2
   0   1 -25 965.218 279.320   3
   0  -1 -25 973.383 274.248   3
   0  -1 -26 711.270 188.563   2
   0   1 -26 1319.62 317.522   3
   0  -1 -26 732.219 259.209   3
   0  -1 -27 118.272 223.957   3
   0   1 -27 185.213 228.953   3
   0  -1 -28 83.4022 222.152   3
   0   1 -28 51.1430 206.612   3
   0   1 -29-1.57277 197.982   3
   0  -1 -29 49.1777 227.903   3
   0   1 -30 408.006 246.794   3
   0  -1 -30 17.7151 224.760   3
   0  -1 -31 132.923 221.252   3
   0   1 -31 221.300 227.435   3
   0  -1 -32 410.897 257.591   3
   0   1 -32 114.559 214.855   3
   0   2   0 20748.4 338.737   3
   0  -2   0 21159.9 336.900   3
   0  -2   0 21656.1 315.133   1
   0   2  -1 3132.71 134.188   3
   0  -2   1 3280.78 133.701   3
   0  -2   1 3402.31 129.487   1
   0   2  -1 3226.42 123.192   1
   0   2   1 2896.69 140.556   3
   0  -2  -1 3134.22 141.543   3
   0   2   2 773.602 86.3797   3
   0  -2  -2 780.755 85.5613   3
   0  -2   2 777.173 72.8517   1
   0   2  -2 780.185 68.1707   1
   0  -2  -3 122.619 70.4681   3
   0   2   3 65.4124 47.9376   3
   0   2  -3 54.7352 32.4481   1
   0  -2   3 34.4308 37.5830   1
   0  -2   4 24172.0 426.521   2
   0   2  -4 25601.7 354.444   1
   0  -2  -4 24420.6 508.440   3
   0   2   4 25441.3 524.395   3
   0  -2  -5 79376.9 977.871   3
   0   2   5 82461.4 1011.53   3
   0  -2   5 79381.5 810.998   3
   0  -2   5 78010.5 799.134   2
   0   2  -5 80830.5 655.736   1
   0  -2  -6 15857.5 472.330   3
   0   2   6 16489.2 492.017   3
   0   2  -6 15339.1 367.736   2
   0  -2   6 15970.8 382.764   2
   0  -2   6 15927.2 394.163   3
   0   2   7 31558.4 714.120   3
   0  -2  -7 29673.4 677.657   3
   0  -2   7 28217.5 581.339   3
   0   2  -7 29476.0 523.587   2
   0  -2   7 29331.0 552.353   2
   0  -2  -8 356.606 123.647   3
   0   2   8 303.093 111.434   3
   0   2  -8 442.247 107.335   2
   0  -2   8 251.342 77.7604   2
   0   2  -8 421.999 118.803   3
   0  -2   8 368.588 90.5168   3
   0  -2  -9 8834.15 425.732   3
   0  -2   9 10079.2 392.205   3
   0   2  -9 9671.95 405.027   3
   0   2  -9 9921.31 335.477   2
   0  -2  10 103155. 1322.34   3
   0  -2 -10 100736. 1446.50   3
   0   2 -10 103017. 1272.00   3
   0   2 -10 101153. 1116.85   2
   0  -2 -11 7623.18 442.169   3
   0   2 -11 7301.05 408.315   3
   0   2 -11 7217.42 327.992   2
   0  -2 -12 2549.99 312.585   3
   0   2 -12 2637.04 267.411   3
   0   2 -12 2156.76 202.029   2
   0  -2 -13 32196.2 894.170   3
   0   2 -13 28688.5 780.750   3
   0   2 -13 27453.6 657.246   2
   0  -2 -14 1505.82 284.877   3
   0   2 -14 1376.06 184.297   2
   0   2 -14 1551.06 256.033   3
   0  -2 -15 767.013 234.546   3
   0   2 -15 254.613 121.717   2
   0   2 -15 644.036 201.981   3
   0  -2 -16 12162.6 648.069   3
   0   2 -16 11217.5 554.716   3
   0   2 -16 10889.6 461.749   2
   0  -2 -17 9407.39 592.309   3
   0   2 -17 8683.29 520.197   3
   0   2 -17 7992.17 416.020   2
   0  -2 -18 7502.12 532.069   3
   0   2 -18 7187.96 502.770   3
   0   2 -18 6578.21 394.350   2
   0  -2 -19 6204.84 494.142   3
   0   2 -19 5685.60 472.514   3
   0   2 -19 5260.28 355.969   2
   0  -2 -20 0.54156 264.129   3
   0   2 -20 589.125 243.323   3
   0   2 -20 408.203 151.959   2
   0   2 -21 88.6708 188.989   3
   0  -2 -21-311.465 245.331   3
   0   2 -21-62.3461 114.341   2
   0   2 -22 2152.57 257.354   2
   0  -2 -22 2177.89 359.939   3
   0   2 -22 2085.62 346.954   3
   0   2 -23 2237.39 270.133   2
   0  -2 -23 2341.36 355.776   3
   0   2 -23 1868.60 322.841   3
   0   2 -24 1217.37 316.801   3
   0  -2 -24 1275.87 306.974   3
   0   2 -24 1325.93 227.192   2
   0   2 -25 1087.20 284.270   3
   0  -2 -25 1356.19 315.862   3
   0   2 -25 1218.57 221.996   2
   0   2 -26 64.0681 193.433   3
   0  -2 -26 27.4710 215.682   3
   0  -2 -27 380.758 245.016   3
   0   2 -27 148.117 217.688   3
   0   2 -28-4.66303 196.070   3
   0  -2 -28 481.514 264.300   3
   0  -2 -29-0.08367 203.258   3
   0  -2 -30 200.563 226.628   3
   0  -2 -31 0.09202 206.635   3
   0  -3   0 7.94267 54.7376   1
   0   3   0 45.8468 43.7200   3
   0  -3   0-3.64671 54.9353   3
   0  -3   1 587.754 83.5269   3
   0   3   1 601.565 85.6100   3
   0   3  -1 478.133 74.0543   3
   0  -3   1 621.747 83.7691   1
   0  -3  -1 650.848 92.4654   3
   0   3   2 69394.7 818.468   3
   0  -3  -2 68950.4 864.926   3
   0  -3   2 67953.5 735.050   3
   0   3  -2 68520.1 670.427   1
   0  -3   2 67534.6 684.152   1
   0   3   3 94123.3 1018.58   3
   0  -3   3 93508.6 880.413   3
   0   3  -3 91509.8 789.586   1
   0  -3   3 90733.7 829.428   1
   0  -3  -3 89634.9 1046.67   3
   0  -3  -4 6950.48 308.809   3
   0   3   4 7362.89 309.150   3
   0   3  -4 7127.31 225.531   1
   0  -3   4 6660.33 239.131   1
   0  -3  -5 21677.4 568.721   3
   0  -3   5 22274.3 483.147   2
   0   3   5 22328.2 572.362   3
   0   3  -5 21702.0 393.999   1
   0  -3   6 1005.61 125.763   2
   0   3  -6 771.706 90.3454   1
   0  -3  -6 896.811 173.778   3
   0   3   6 792.306 139.362   3
   0  -3   6 779.163 113.763   3
   0  -3   7 1598.47 148.300   2
   0   3  -7 1729.94 126.592   1
   0   3   7 1505.91 176.916   3
   0  -3  -7 1632.45 195.036   3
   0  -3   7 1556.43 142.591   3
   0  -3  -8 12899.0 510.483   3
   0   3  -8 13397.4 334.398   1
   0  -3   8 13156.6 414.592   2
   0  -3   8 13123.2 418.717   3
   0  -3  -9 19697.6 667.874   3
   0  -3   9 18130.8 513.300   2
   0  -3   9 17092.9 517.512   3
   0   3  -9 16987.5 390.713   1
   0  -3  10 27414.8 676.970   3
   0   3 -10 26291.4 597.338   2
   0  -3  10 27424.2 656.248   2
   0   3 -10 27651.2 501.368   1
   0  -3 -10 26898.8 793.555   3
   0   3 -11 32749.1 685.606   2
   0   3 -11 34267.4 571.955   1
   0  -3  11 34700.9 756.358   2
   0  -3 -11 34211.1 911.063   3
   0   3 -12 2276.08 229.720   2
   0  -3 -12 2370.58 326.050   3
   0   3 -12 1305.21 131.948   1
   0  -3 -13 268.081 243.417   3
   0   3 -13 246.678 133.885   2
   0   3 -13 32.0752 54.4511   1
   0  -3 -14 6822.18 485.444   3
   0   3 -14 6341.03 268.916   1
   0   3 -14 6356.48 346.826   2
   0  -3 -15 2521.24 327.624   3
   0   3 -15 2476.53 236.995   2
   0   3 -16 1084.37 178.475   2
   0   3 -16 1171.99 132.018   1
   0  -3 -16 1859.78 332.951   3
   0  -3 -17 1026.07 275.838   3
   0   3 -17 550.971 148.125   2
   0   3 -17 463.856 96.1482   1
   0  -3 -18 2126.20 372.699   3
   0   3 -18 1253.00 200.935   2
   0   3 -18 1021.54 126.766   1
   0  -3 -19 5279.51 502.578   3
   0   3 -19 3545.41 311.652   2
   0  -3 -20 9097.75 641.318   3
   0   3 -20 6783.11 427.926   2
   0   3 -21 1315.46 215.203   2
   0  -3 -21 1141.72 312.850   3
   0   3 -22 1093.34 222.752   2
   0  -3 -22 1470.15 320.262   3
   0   3 -23 257.023 160.961   2
   0  -3 -23 414.181 259.689   3
   0   3 -24 961.756 208.591   2
   0  -3 -24 1203.30 309.819   3
   0   3 -25 848.274 205.291   2
   0  -3 -25 1330.62 328.868   3
   0  -3 -26 1091.02 323.990   3
   0  -3 -27 1264.66 340.428   3
   0  -3 -28 925.227 318.749   3
   0  -3 -29 751.728 329.706   3
   0  -3 -30 848.978 358.816   3
   0  -3 -31 0.09348 219.382   3
   0  -4   0 23995.6 479.323   1
   0  -4   0 22408.6 513.327   3
   0   4   0 23152.5 506.756   3
   0  -4  -1 32303.9 629.199   3
   0  -4   1 31986.6 554.566   1
   0  -4  -1 33283.1 565.458   1
   0  -4   1 30951.3 589.551   3
   0   4   1 33584.8 619.435   3
   0   4  -1 32365.9 588.145   3
   0  -4  -2 2882.72 206.269   3
   0  -4   2 3236.29 193.944   1
   0  -4   2 3000.43 193.090   3
   0   4   2 2943.17 199.205   3
   0   4  -2 3181.48 186.385   3
   0   4   3 1461.66 149.866   3
   0  -4  -3 1629.19 168.821   3
   0  -4   3 1378.52 139.698   3
   0   4  -3 1318.39 111.963   1
   0  -4   3 1303.74 134.133   1
   0  -4  -4 14610.7 493.787   3
   0   4   4 15397.2 480.406   3
   0  -4   4 14953.2 427.954   3
   0   4  -4 15541.1 373.103   1
   0  -4   4 14876.4 397.646   1
   0   4   5 23460.3 628.889   3
   0  -4  -5 22836.2 632.722   3
   0   4  -5 23227.0 460.920   1
   0  -4   5 23026.5 496.099   1
   0  -4  -6 40466.4 867.747   3
   0  -4   6 40252.5 745.883   2
   0   4  -6 40410.4 613.709   1
   0   4   6 42134.8 884.200   3
   0   4  -7 57059.8 738.117   1
   0  -4  -7 58364.3 1086.29   3
   0  -4   7 59007.7 932.074   2
   0  -4  -8 2309.21 261.040   3
   0  -4   8 2343.13 200.188   2
   0  -4   8 1803.61 182.709   3
   0   4  -8 2069.87 150.897   1
   0  -4  -9 7042.65 415.354   3
   0  -4   9 7572.17 362.417   2
   0  -4   9 7917.35 358.797   3
   0   4  -9 7496.33 280.046   1
   0   4 -10 5713.13 254.187   1
   0  -4 -10 5186.90 376.132   3
   0   4 -11 3835.67 217.498   1
   0  -4 -11 4690.98 392.307   3
   0   4 -12 4016.68 226.668   1
   0  -4 -12 4882.34 413.240   3
   0   4 -13 7269.70 299.844   1
   0  -4 -13 7509.71 484.209   3
   0  -4 -14 7408.67 504.083   3
   0  -4 -15 1732.97 325.566   3
   0  -4 -16 879.103 278.202   3
   0  -4 -17 1414.11 297.166   3
   0  -4 -18 6613.15 536.116   3
   0  -4 -19 2754.15 387.410   3
   0  -4 -20 1994.83 379.660   3
   0  -4 -21 1683.31 344.324   3
   0  -4 -22 984.346 333.166   3
   0  -4 -23 977.799 299.273   3
   0  -4 -24 2468.68 392.804   3
   0  -4 -25 75.0849 205.229   3
   0  -4 -26-38.1313 231.934   3
   0  -4 -27 488.396 286.991   3
   0  -4 -28 623.556 296.074   3
   0  -4 -29 170.086 249.121   3
   0  -4 -30 0.09302 239.233   3
   0   5   0 25.4728 57.0638   3
   0  -5   0 249.136 131.313   1
   0  -5   0 100.499 90.9735   3
   0   5   1 14119.9 450.521   3
   0  -5   1 13533.8 441.497   3
   0   5  -1 13873.1 434.584   3
   0  -5  -1 14139.5 424.448   1
   0  -5   1 13783.0 413.879   1
   0  -5  -1 13321.3 457.208   3
   0  -5   2 14889.8 458.717   3
   0   5   2 15237.7 479.271   3
   0   5  -2 15285.7 448.998   3
   0  -5  -2 14955.0 491.024   3
   0  -5  -2 14908.0 432.878   1
   0  -5   2 14674.9 427.985   1
   0  -5   3 262.571 91.1807   3
   0  -5   3 322.414 114.088   1
   0  -5  -3 409.182 136.904   3
   0   5   3 394.244 97.6345   3
   0  -5  -4 38454.1 857.824   3
   0  -5   4 37989.2 738.789   3
   0   5   4 37314.7 812.438   3
   0  -5   4 38248.2 700.508   1
   0  -5  -5 7803.78 409.255   3
   0   5   5 8131.77 398.238   3
   0  -5   5 8570.12 343.356   1
   0  -5   5 8139.41 358.361   3
   0  -5   6 52.7031 83.3144   3
   0  -5  -6 70.4569 105.676   3
   0  -5   6-59.1055 99.4784   1
   0  -5  -7 102.014 146.904   3
   0  -5  -8 4082.06 344.845   3
   0  -5   9 16302.2 539.758   3
   0  -5  -9 17775.0 686.433   3
   0  -5 -10 35517.2 1004.52   3
   0  -5 -11 2367.16 295.543   3
   0  -5 -12 973.734 209.770   3
   0  -5 -13 1089.00 240.692   3
   0  -5 -14 11254.9 623.738   3
   0  -5 -15 2067.10 321.086   3
   0  -5 -16 6916.64 542.192   3
   0  -5 -17 580.725 257.123   3
   0  -5 -18 256.818 223.274   3
   0  -5 -19 396.310 244.684   3
   0  -5 -20 1537.48 346.561   3
   0  -5 -21 1515.89 355.672   3
   0  -5 -22 1474.57 339.851   3
   0  -5 -23 1625.84 360.563   3
   0  -5 -24 311.187 237.001   3
   0  -5 -25-43.7974 209.401   3
   0  -5 -26 92.8201 229.818   3
   0  -5 -27 182.643 239.494   3
   0  -5 -28 142.084 248.286   3
   0  -5 -29 250.007 247.331   3
   0  -5 -30 531.406 277.517   3
   0   6   0 11800.9 446.679   3
   0  -6   0 11408.3 428.847   1
   0  -6   0 11652.2 463.049   3
   0   6  -1 31872.4 726.341   3
   0  -6   1 30691.6 738.376   3
   0   6   1 31285.6 743.561   3
   0  -6  -1 30879.3 767.169   3
   0  -6   1 30835.7 673.109   1
   0  -6  -1 32364.2 692.094   1
   0  -6  -2 372.150 149.131   3
   0   6  -2 404.016 96.5188   3
   0  -6   2 494.498 164.607   1
   0  -6  -2 558.002 159.882   1
   0  -6   2 380.426 113.271   3
   0   6   2 259.511 88.9194   3
   0  -6   3 16371.0 534.283   3
   0   6   3 17519.7 580.667   3
   0  -6   3 17329.8 516.462   1
   0  -6  -3 16838.3 503.254   1
   0  -6  -3 17247.6 608.014   3
   0  -6   4 8913.58 395.721   3
   0  -6  -4 8597.06 453.626   3
   0  -6  -4 8324.52 360.516   1
   0  -6   4 8162.82 376.719   1
   0  -6  -5 22841.5 737.247   3
   0  -6   5 21843.8 613.003   1
   0  -6   5 22990.6 637.386   3
   0  -6   6-29.4231 95.6089   3
   0  -6  -6 57.3622 126.042   3
   0  -6   6 100.382 114.542   1
   0  -6   7 11006.8 463.472   3
   0  -6  -7 11163.4 555.387   3
   0  -6   8 7230.53 403.008   3
   0  -6  -8 7204.92 465.152   3
   0  -6  -9 2049.33 288.890   3
   0  -6 -10 73.2028 164.819   3
   0  -6 -11 7100.90 507.794   3
   0  -6 -12 258.477 185.128   3
   0  -6 -13 9174.30 586.743   3
   0  -6 -14 2763.91 362.351   3
   0  -6 -15 1049.12 293.080   3
   0  -6 -16 401.751 228.550   3
   0  -6 -17 949.121 297.074   3
   0  -6 -18 1080.80 297.340   3
   0  -6 -19 5674.60 529.730   3
   0  -6 -20 791.526 293.719   3
   0  -6 -21 2329.53 393.764   3
   0  -6 -22 979.366 320.384   3
   0  -6 -23 510.418 287.180   3
   0  -6 -24 460.474 265.596   3
   0  -6 -25 444.415 269.001   3
   0  -6 -26 435.942 286.586   3
   0  -6 -27 185.430 258.769   3
   0  -6 -28-447.028 264.468   3
   0  -6 -29 399.410 258.877   3
   0  -7   0 529.786 205.195   1
   0  -7   0 246.722 134.587   3
   0   7  -1 15544.3 562.351   3
   0  -7  -1 15925.9 589.050   1
   0  -7   1 15602.2 550.478   1
   0  -7  -1 16824.1 623.169   3
   0  -7   1 16400.4 589.997   3
   0   7  -2 64331.2 1092.05   3
   0  -7   2 64891.4 1144.53   3
   0  -7  -2 65507.3 1211.87   3
   0  -7   2 59542.9 1033.58   1
   0  -7  -2 62752.6 1030.52   1
   0  -7  -3 1266.86 219.875   3
   0  -7  -3 1906.98 247.935   1
   0  -7   3 1788.69 258.730   1
   0  -7   3 1882.21 233.368   3
   0  -7  -4 30583.3 887.401   3
   0  -7   4 28577.6 724.214   1
   0  -7  -4 26643.5 687.763   1
   0  -7   4 29408.1 764.673   3
   0  -7   5 178.197 153.734   1
   0  -7  -5 227.467 151.539   1
   0  -7  -5 106.391 155.440   3
   0  -7   5 55.7758 103.798   3
   0  -7  -6 2899.84 311.725   3
   0  -7  -6 2847.13 239.842   1
   0  -7   6 2707.51 251.343   1
   0  -7   6 3002.87 266.389   3
   0  -7  -7 2235.00 282.808   3
   0  -7   7 2072.03 228.440   3
   0  -7   8 8125.89 444.360   3
   0  -7  -8 8516.93 526.497   3
   0  -7  -9 637.158 223.757   3
   0  -7   9 425.377 159.071   3
   0  -7  10 7123.74 435.169   3
   0  -7 -10 6836.58 506.842   3
   0  -7 -11 299.608 188.406   3
   0  -7 -12-243.329 223.407   3
   0  -7 -13 189.306 208.226   3
   0  -7 -14 12381.7 715.978   3
   0  -7 -15 1060.06 281.493   3
   0  -7 -16 2997.76 394.210   3
   0  -7 -17 878.904 303.863   3
   0  -7 -18 788.383 304.235   3
   0  -7 -19 164.518 206.724   3
   0  -7 -20 419.619 281.218   3
   0  -7 -21 431.126 265.565   3
   0  -7 -22 2359.63 413.433   3
   0  -7 -23 533.468 279.564   3
   0  -7 -24 917.149 322.303   3
   0  -7 -25 870.167 325.170   3
   0  -7 -26 762.415 349.753   3
   0  -7 -27 119.330 222.370   3
   0  -7 -28 292.665 255.629   3
   0  -8   0 8194.90 423.318   1
   0  -8   0 8971.85 485.273   3
   0  -8  -1 12665.7 530.426   1
   0  -8   1 11767.3 502.524   1
   0  -8   1 12661.7 559.538   3
   0  -8  -1 12978.3 581.984   3
   0  -8   2 1439.14 214.803   3
   0  -8  -2 1396.80 230.834   3
   0  -8  -2 1421.61 223.741   1
   0  -8   2 1420.61 236.748   1
   0  -8  -3 509.362 178.575   3
   0  -8   3 513.266 151.253   3
   0  -8   3 514.465 172.360   1
   0  -8  -3 547.359 184.542   1
   0  -8  -4 496.810 170.690   1
   0  -8   4 129.212 151.003   1
   0  -8  -4 577.481 182.689   3
   0  -8   4 218.073 117.565   3
   0  -8  -5 6861.97 478.993   3
   0  -8   5 6653.34 410.208   3
   0  -8  -5 6314.24 368.188   1
   0  -8   5 5791.61 394.284   1
   0  -8   6 520.323 163.370   1
   0  -8  -6 964.921 205.480   1
   0  -8  -6 896.113 230.518   3
   0  -8   6 462.447 147.366   3
   0  -8  -7 4045.55 393.674   3
   0  -8  -7 4020.57 310.892   1
   0  -8   7 4040.40 313.433   1
   0  -8   7 4472.36 344.334   3
   0  -8  -8 1276.35 205.116   1
   0  -8   8 1957.08 255.554   3
   0  -8  -8 1539.60 282.818   3
   0  -8  -9 420.973 152.586   1
   0  -8  -9 251.588 184.462   3
   0  -8   9 106.153 127.938   3
   0  -8 -10 669.893 234.793   3
   0  -8  10 957.859 205.499   3
   0  -8  11 6923.66 461.853   3
   0  -8 -11 6649.07 535.453   3
   0  -8 -12 427.678 206.296   3
   0  -8  12 674.110 184.974   3
   0  -8  13 5206.41 425.793   3
   0  -8 -13 4456.31 459.902   3
   0  -8 -14 319.433 211.931   3
   0  -8 -15 1566.26 315.148   3
   0  -8 -16 170.809 216.464   3
   0  -8 -17 4.40316 240.781   3
   0  -8 -18-43.3578 208.877   3
   0  -8 -19 94.3412 218.828   3
   0  -8 -20 825.519 305.352   3
   0  -8 -21 162.945 230.946   3
   0  -8 -22 158.828 234.823   3
   0  -8 -23 399.053 267.587   3
   0  -8 -24 666.432 309.009   3
   0  -8 -25 152.656 266.697   3
   0  -8 -26 787.386 346.627   3
   0  -8 -27 475.744 317.398   3
   0  -9   0-45.1078 140.807   3
   0  -9   0 12.7981 154.936   1
   0  -9  -1 524.559 178.667   3
   0  -9   1 605.436 183.205   3
   0  -9   1 636.545 190.720   1
   0  -9  -1 490.925 188.337   1
   0  -9   2 4845.78 363.864   1
   0  -9  -2 5314.17 381.640   1
   0  -9   2 5170.40 393.297   3
   0  -9  -2 5567.98 449.168   3
   0  -9   3 1485.62 230.183   3
   0  -9  -3 1396.81 238.706   1
   0  -9   3 1330.50 237.639   1
   0  -9  -3 1494.86 250.511   3
   0  -9  -4 763.322 207.222   1
   0  -9   4 587.848 185.480   1
   0  -9  -4 568.475 200.162   3
   0  -9   4 520.510 164.730   3
   0  -9  -5 3176.93 372.279   3
   0  -9   5 2891.00 299.328   3
   0  -9   5 3050.20 303.556   1
   0  -9  -5 2558.34 280.635   1
   0  -9  -6 697.438 207.845   1
   0  -9   6 660.793 200.269   1
   0  -9   6 917.466 206.641   3
   0  -9  -6 1022.42 262.396   3
   0  -9  -7 1705.98 262.112   1
   0  -9  -7 1681.21 297.855   3
   0  -9   7 1385.03 225.915   3
   0  -9  -8 9512.58 624.859   3
   0  -9  -8 8898.22 480.006   1
   0  -9   8 9082.31 526.005   3
   0  -9  -9 6629.68 545.209   3
   0  -9   9 6868.56 464.595   3
   0  -9  -9 6424.44 415.251   1
   0  -9 -10 1699.84 239.076   1
   0  -9  10 1409.94 236.841   3
   0  -9 -10 1665.09 321.192   3
   0  -9 -11 223.691 164.845   1
   0  -9  11 154.525 144.427   3
   0  -9 -11 191.382 193.527   3
   0  -9 -12 1649.64 242.546   1
   0  -9 -12 1853.24 342.713   3
   0  -9  12 1786.84 272.960   3
   0  -9  13 8404.53 534.272   3
   0  -9 -13 8410.83 642.255   3
   0  -9 -13 7507.88 436.684   1
   0  -9 -14 300.897 176.926   1
   0  -9 -14-134.695 225.077   3
   0  -9  14 222.302 170.486   3
   0  -9 -15 573.545 181.071   1
   0  -9 -15 296.195 217.983   3
   0  -9  15 545.600 216.849   3
   0  -9 -16 2415.43 276.911   1
   0  -9 -16 2817.53 423.977   3
   0  -9  16 3140.28 379.478   3
   0  -9 -17 2092.27 262.052   1
   0  -9 -17 1858.45 355.584   3
   0  -9 -18 179.407 148.175   1
   0  -9 -18 15.4105 233.526   3
   0  -9 -19 24.6811 133.723   1
   0  -9 -19 294.799 248.102   3
   0  -9 -20 286.774 156.059   1
   0  -9 -20-4.30624 221.156   3
   0  -9 -21 109.725 138.861   1
   0  -9 -21-151.063 234.362   3
   0  -9 -22 333.458 160.837   1
   0  -9 -22 33.1349 265.159   3
   0  -9 -23 592.143 313.660   3
   0  -9 -24 406.231 303.575   3
   0  -9 -25 595.174 312.248   3
   0  -9 -26 768.711 302.562   3
   0 -10   0-190.685 186.984   1
   0 -10   0 169.689 158.485   3
   0 -10   1-178.016 195.471   1
   0 -10  -1-60.7822 163.257   1
   0 -10  -1-121.275 162.807   3
   0 -10   1 156.690 152.119   3
   0 -10  -2-105.978 181.734   1
   0 -10   2-85.8210 183.100   1
   0 -10  -2-117.058 171.799   3
   0 -10   2 82.2048 140.921   3
   0 -10   3 534.083 182.390   3
   0 -10   3 437.383 178.861   1
   0 -10  -3 452.660 188.037   1
   0 -10  -3 492.859 206.143   3
   0 -10   4 1115.46 229.083   3
   0 -10  -4 959.710 251.608   3
   0 -10  -4 970.597 228.132   1
   0 -10   4 1071.41 222.805   1
   0 -10  -5 2992.59 369.452   3
   0 -10   5 2147.71 279.269   3
   0 -10  -5 2825.74 312.138   1
   0 -10   5 2146.81 293.388   1
   0 -10   6-176.126 204.584   1
   0 -10  -6 112.006 169.401   1
   0 -10   6 36.3066 138.186   3
   0 -10  -6-186.371 175.787   3
   0 -10  -7 292.567 195.146   1
   0 -10   7 8.44232 135.761   3
   0 -10  -7 228.706 227.511   3
   0 -10  -8 466.422 190.517   1
   0 -10   8 185.794 147.651   3
   0 -10  -8 611.644 236.608   3
   0 -10  -9 449.211 213.040   1
   0 -10  -9 236.202 230.344   3
   0 -10   9 345.182 169.123   3
   0 -10 -10 13579.1 607.353   1
   0 -10  10 15310.7 708.127   3
   0 -10 -10 14577.1 834.758   3
   0 -10 -11 2854.98 325.267   1
   0 -10 -11 2838.60 424.290   3
   0 -10  11 2691.03 320.486   3
   0 -10 -12 2292.90 390.750   3
   0 -10  12 2231.62 303.480   3
   0 -10 -12 2275.90 285.594   1
   0 -10 -13 772.826 219.954   1
   0 -10 -13 682.237 230.752   3
   0 -10  13 987.377 222.557   3
   0 -10 -14 334.760 172.796   1
   0 -10  14 151.623 147.619   3
   0 -10 -15 1107.74 230.549   1
   0 -10 -15 381.421 212.811   3
   0 -10  15 792.318 216.563   3
   0 -10 -16 719.440 205.396   1
   0 -10 -16 215.447 214.757   3
   0 -10  16 479.688 196.925   3
   0 -10 -17 764.202 207.817   1
   0 -10 -17-0.24433 211.985   3
   0 -10  17 647.004 220.526   3
   0 -10 -18 165.308 160.285   1
   0 -10 -18-91.8987 212.838   3
   0 -10  18 339.518 197.049   3
   0 -10 -19 114.230 144.810   1
   0 -10 -19 24.2644 237.119   3
   0 -10  19-5.65490 165.020   3
   0 -10 -20 346.647 184.659   1
   0 -10 -20 66.6908 229.589   3
   0 -10  20 129.713 179.506   3
   0 -10 -21 336.149 301.998   3
   0 -10 -21 270.532 170.381   1
   0 -10 -22 0.09534 219.707   3
   0 -10 -23 705.943 298.127   3
   0 -10 -24 263.961 245.012   3
   0 -10 -25 0.10103 242.532   3
   0 -11   0 53.7761 143.603   3
   0 -11   0 150.261 191.896   1
   0 -11   1 148.428 155.749   3
   0 -11  -1 70.1952 160.922   3
   0 -11  -1 201.617 204.278   1
   0 -11   1-90.2237 181.352   1
   0 -11   2 6406.90 472.475   1
   0 -11  -2 6126.62 449.242   1
   0 -11   2 6927.37 509.920   3
   0 -11  -2 6451.11 514.930   3
   0 -11  -3 3440.88 365.080   1
   0 -11   3 3051.69 357.712   1
   0 -11   3 3200.95 354.177   3
   0 -11  -3 3676.28 408.997   3
   0 -11  -4 8556.19 619.412   3
   0 -11  -4 8035.58 503.373   1
   0 -11   4 7931.21 536.213   1
   0 -11   4 8392.00 545.204   3
   0 -11   5 120.348 157.059   3
   0 -11  -5 435.864 216.466   1
   0 -11   5 218.781 207.248   1
   0 -11  -5 27.4043 164.893   3
   0 -11  -6 724.750 229.774   1
   0 -11   6 618.771 217.481   1
   0 -11   6 774.685 202.908   3
   0 -11  -6 554.640 231.372   3
   0 -11  -7 984.490 246.007   1
   0 -11   7 661.766 196.597   3
   0 -11  -7 867.079 257.237   3
   0 -11  -8 1355.98 249.565   1
   0 -11   8 1384.17 246.899   3
   0 -11  -8 1417.01 329.430   3
   0 -11  -9 489.019 219.689   1
   0 -11  -9 343.034 232.651   3
   0 -11   9-92.1502 145.652   3
   0 -11 -10 4577.56 514.542   3
   0 -11  10 4647.49 415.958   3
   0 -11 -10 4191.64 390.963   1
   0 -11 -11 6055.01 579.429   3
   0 -11 -11 5450.16 429.093   1
   0 -11  11 6215.91 477.489   3
   0 -11 -12-44.3370 199.857   3
   0 -11  12-108.807 144.592   3
   0 -11 -12 200.412 181.532   1
   0 -11  13 122.790 135.865   3
   0 -11 -13 244.542 179.151   1
   0 -11 -14-113.947 274.359   3
   0 -11  14 182.493 168.071   3
   0 -11 -14 363.783 193.326   1
   0 -11 -15 618.313 207.043   1
   0 -11 -15 282.797 214.113   3
   0 -11  15 368.156 194.382   3
   0 -11 -16 1227.73 245.538   1
   0 -11 -16 941.484 296.652   3
   0 -11  16 1145.61 259.970   3
   0 -11 -17 275.474 189.195   1
   0 -11 -17 177.195 217.126   3
   0 -11 -18 331.996 193.226   1
   0 -11 -18 145.214 212.258   3
   0 -11 -19 684.951 222.531   1
   0 -11 -19 258.550 250.919   3
   0 -11 -20 223.422 177.025   1
   0 -11 -20 232.347 250.998   3
   0 -11 -21 151.487 167.795   1
   0 -11 -21 0.09936 235.993   3
   0 -11 -22 236.472 313.978   3
   0 -11 -23 662.500 299.840   3
   0 -11 -24 736.953 303.098   3
   0 -12   0 2120.07 333.999   1
   0 -12   0 1967.07 320.495   3
   0 -12  -1 2838.49 360.213   1
   0 -12   1 2585.89 332.734   1
   0 -12  -1 2816.56 365.050   3
   0 -12   1 2448.46 335.953   3
   0 -12   2 1962.36 305.213   3
   0 -12  -2 2366.65 324.440   1
   0 -12   2 2061.14 324.109   1
   0 -12  -2 2028.47 325.334   3
   0 -12   3 1548.76 277.380   3
   0 -12  -3 1941.35 311.188   1
   0 -12   3 1710.38 303.049   1
   0 -12  -3 2152.41 355.984   3
   0 -12   4 184.147 175.726   3
   0 -12  -4 111.409 171.638   3
   0 -12   4 304.407 241.347   1
   0 -12  -4 437.970 243.680   1
   0 -12  -5 5209.13 518.093   3
   0 -12  -5 4912.96 432.026   1
   0 -12   5 5263.57 459.361   3
   0 -12   5 5277.12 466.881   1
   0 -12  -6 1463.53 318.497   3
   0 -12   6 1283.90 252.153   3
   0 -12  -6 1563.29 304.292   1
   0 -12  -7 4313.88 476.609   3
   0 -12   7 4596.90 432.596   3
   0 -12  -7 4595.18 416.815   1
   0 -12  -8 2686.35 397.489   3
   0 -12   8 2362.83 316.953   3
   0 -12  -8 2395.40 332.348   1
   0 -12  -9 161.481 202.522   3
   0 -12   9 271.875 158.570   3
   0 -12  -9 256.726 200.703   1
   0 -12 -10-85.7308 187.881   3
   0 -12  10-143.222 143.872   3
   0 -12 -11 521.892 232.450   3
   0 -12  11 277.832 146.307   3
   0 -12 -11 786.906 229.538   1
   0 -12 -12 422.255 203.149   1
   0 -12 -12 375.723 229.354   3
   0 -12 -13 1219.39 258.049   1
   0 -12 -13 893.305 275.250   3
   0 -12 -14 1217.47 256.216   1
   0 -12 -14 511.354 242.359   3
   0 -12 -15 448.863 215.542   1
   0 -12 -15 113.591 243.195   3
   0 -12 -16 446.174 213.450   1
   0 -12 -16 10.4502 211.772   3
   0 -12 -17 539.819 225.362   1
   0 -12 -17 179.075 219.680   3
   0 -12 -18 122.343 165.880   1
   0 -12 -18 81.6254 211.166   3
   0 -12 -19 297.664 193.857   1
   0 -12 -19 1.57890 206.663   3
   0 -12 -20 63.6137 149.064   1
   0 -12 -20-411.132 273.359   3
   0 -12 -21 404.013 199.540   1
   0 -12 -21 120.533 230.651   3
   0 -12 -22 106.848 288.460   3
   0 -13   0 122.822 154.691   3
   0 -13   0 204.550 218.301   1
   0 -13  -1 2184.99 338.020   1
   0 -13   1 2426.04 349.458   1
   0 -13   1 3258.98 400.503   3
   0 -13  -1 3215.67 406.540   3
   0 -13  -2 73.5938 166.199   3
   0 -13   2-120.824 151.303   3
   0 -13   2 1.82038 185.973   1
   0 -13  -2 73.9600 214.472   1
   0 -13  -3 1881.98 338.602   3
   0 -13   3 1800.48 295.140   3
   0 -13  -3 1500.75 299.317   1
   0 -13   3 1508.50 297.628   1
   0 -13  -4 428.825 216.598   3
   0 -13   4 123.869 156.343   3
   0 -13   4-164.213 221.839   1
   0 -13  -4 46.3433 179.669   1
   0 -13  -5-256.473 209.180   3
   0 -13   5-39.9353 147.577   3
   0 -13  -5 135.491 187.620   1
   0 -13   5-101.670 235.521   1
   0 -13  -6 71.3401 172.299   3
   0 -13   6-39.7096 140.939   3
   0 -13  -6 105.370 199.778   1
   0 -13  -7 74.6195 172.983   3
   0 -13  -7 187.140 204.733   1
   0 -13  -8 1362.06 310.554   3
   0 -13  -8 1596.79 303.797   1
   0 -13  -9 1440.78 318.668   3
   0 -13  -9 1542.68 300.187   1
   0 -13 -10 248.484 212.547   3
   0 -13 -10 276.079 212.282   1
   0 -13 -11 35.8899 184.557   3
   0 -13 -11 7.54205 172.823   1
   0 -13 -12 276.860 209.438   3
   0 -13 -12-11.2851 176.186   1
   0 -13 -13 318.578 217.992   1
   0 -13 -13 50.7795 226.706   3
   0 -13 -14 238.062 194.671   1
   0 -13 -14-138.337 238.956   3
   0 -13 -15 718.411 245.379   1
   0 -13 -15 685.372 282.497   3
   0 -13 -16 361.275 200.775   1
   0 -13 -16-144.001 219.495   3
   0 -13 -17 180.725 170.687   1
   0 -13 -17-26.3097 206.980   3
   0 -13 -18 197.347 185.454   1
   0 -13 -18-105.192 219.556   3
   0 -13 -19 202.468 186.230   1
   0 -13 -19-0.10473 209.708   3
   0 -13 -20 251.228 212.985   1
   0 -13 -20 88.8485 253.727   3
   0 -13 -21 123.679 176.508   1
   0 -13 -21 0.11151 216.807   3
   0 -14   0 511.456 223.533   3
   0 -14   0-136.702 223.417   1
   0 -14  -1 453.820 214.906   3
   0 -14  -1-344.389 255.557   1
   0 -14   1-175.466 236.930   1
   0 -14  -2 20.1294 168.345   3
   0 -14   2-346.679 249.387   1
   0 -14  -2-425.208 256.518   1
   0 -14  -3 113.774 186.121   3
   0 -14   3-185.732 250.971   1
   0 -14  -3-141.494 220.913   1
   0 -14  -4 11.2748 173.313   3
   0 -14  -4-94.1480 204.203   1
   0 -14   4-6.58813 227.016   1
   0 -14  -5-76.0247 187.785   3
   0 -14  -5 15.8695 189.921   1
   0 -14  -6-26.1719 187.885   3
   0 -14  -6-284.756 224.140   1
   0 -14  -7 74.1549 178.863   3
   0 -14  -7 71.4195 180.527   1
   0 -14  -8-22.0976 186.459   3
   0 -14  -8-29.2032 194.749   1
   0 -14  -9 151.302 205.706   3
   0 -14  -9-145.220 191.077   1
   0 -14 -10 494.285 240.311   3
   0 -14 -10 418.251 229.674   1
   0 -14 -11 102.677 189.889   3
   0 -14 -11 234.699 200.728   1
   0 -14 -12 420.594 224.815   1
   0 -14 -12 512.884 273.372   3
   0 -14 -13 97.2314 202.356   1
   0 -14 -13-707.389 280.811   3
   0 -14 -14 304.669 210.783   1
   0 -14 -14-304.504 276.080   3
   0 -14 -15 0.05864 181.215   1
   0 -14 -15-122.879 215.705   3
   0 -14 -16 281.633 206.117   1
   0 -14 -16-18.4633 201.300   3
   0 -14 -17 241.485 224.300   1
   0 -14 -17 68.1159 209.934   3
   0 -14 -18 663.658 274.992   1
   0 -14 -18 271.092 282.323   3
   0 -14 -19 212.286 190.496   1
   0 -14 -19 0.11062 225.097   3
   0 -14 -20-1.42732 141.917   1
   0 -15   0-367.891 252.956   1
   0 -15  -1-72.7206 221.253   1
   0 -15   1-55.5260 204.973   1
   0 -15   2 61.4783 199.508   1
   0 -15  -2-458.910 260.684   1
   0 -15  -3 282.330 239.510   1
   0 -15  -4-211.140 244.023   1
   0 -15  -5-187.501 203.699   1
   0 -15  -6 19.2120 210.329   1
   0 -15  -7 168.748 195.173   1
   0 -15  -8 63.7965 193.654   3
   0 -15  -8-362.886 237.144   1
   0 -15  -9 56.5228 186.816   3
   0 -15  -9 90.6448 182.776   1
   0 -15 -10 134.011 204.561   3
   0 -15 -10-340.002 228.020   1
   0 -15 -11-36.7314 199.560   3
   0 -15 -11 186.470 214.141   1
   0 -15 -12-45.6041 227.602   3
   0 -15 -12 347.260 208.275   1
   0 -15 -13-349.187 241.046   3
   0 -15 -13 421.930 230.981   1
   0 -15 -14-251.657 229.310   3
   0 -15 -14 0.06463 191.389   1
   0 -15 -15 60.6795 209.237   3
   0 -15 -15 369.487 222.262   1
   0 -15 -16 354.411 248.327   3
   0 -15 -16 353.832 222.471   1
   0 -15 -17-488.788 267.317   3
   0 -16   0 7.11661 216.388   1
   0 -16   1-246.319 286.348   1
   0 -16  -1-266.054 223.616   1
   0 -16  -2-1085.85 290.311   1
   0 -16  -3-487.934 269.233   1
   0 -16  -4-289.608 244.874   1
   0 -16  -5 0.06977 184.629   1
   0 -16  -6 284.528 246.293   1
   0 -16  -7-122.257 192.738   1
  -1   0   0 24.3952 30.5185   3
   1   0   0 104.344 36.5808   3
  -1   0  -1 1373.63 84.5408   3
   1   0   1 1368.96 84.2678   3
   1   0   2 15623.6 293.822   3
  -1   0  -2 15820.1 289.666   3
  -1   0  -3 8382.03 238.910   3
   1   0   3 8421.39 240.529   3
  -1   0   3 8259.62 244.058   3
   1   0   4 25623.6 461.411   3
  -1   0   4 26118.3 471.630   3
  -1   0  -4 25066.8 450.847   3
  -1   0   5 7534.09 274.874   3
   1   0  -5 6517.45 271.281   3
  -1   0  -5 7270.34 267.864   3
   1   0   5 7310.90 272.332   3
   1   0  -6 46219.6 728.002   3
  -1   0   6 49181.7 753.184   3
   1   0   6 46312.2 741.651   3
  -1   0  -6 47551.7 718.031   3
   1   0   7 7715.30 331.303   3
  -1   0  -7 7391.75 307.583   3
   1   0  -7 7326.48 322.256   3
  -1   0   7 7107.24 313.470   3
   1   0   8 2884.02 223.361   3
   1   0  -8 2992.09 225.832   3
  -1   0   8 3067.05 224.821   3
  -1   0  -8 2892.18 207.294   3
   1   0   9 6357.12 339.571   3
   1   0  -9 6377.27 338.733   3
  -1   0  -9 6127.89 329.582   3
   1   0  10 3794.41 277.654   3
  -1   0 -10 3707.91 277.485   3
   1   0 -10 3579.24 282.611   3
  -1   0 -11 2503.34 241.448   3
   1   0 -11 2522.02 256.556   3
   1   0 -12 1818.69 257.332   3
  -1   0 -12 1634.28 225.506   3
  -1   0 -13 15522.5 597.009   3
   1   0 -13 15087.9 609.882   3
   1   0 -14 799.590 230.992   3
  -1   0 -14 874.218 219.794   3
   1   0 -15 283.448 198.910   3
  -1   0 -15 1011.22 223.633   3
   1   0 -16-33.8397 154.123   3
   1   0 -16-10.0617 85.7271   2
  -1   0 -17 3763.44 377.065   3
   1   0 -17 3004.04 224.116   2
   1   0 -17 3475.08 363.471   3
  -1   0 -18 3263.26 332.051   3
   1   0 -18 3135.38 242.327   2
   1   0 -18 3422.69 376.387   3
  -1   0 -19 8752.46 553.993   3
   1   0 -19 8601.06 402.972   2
   1   0 -19 9516.22 590.755   3
  -1   0 -20 3338.66 383.928   3
   1   0 -20 3241.58 262.359   2
   1   0 -20 3679.91 413.503   3
   1   0 -21 428.563 244.939   3
  -1   0 -21 271.757 209.082   3
   1   0 -21 81.0707 95.5307   2
  -1   0 -21 25.2874 184.123   2
   1   0 -22 5315.12 342.617   2
  -1   0 -22 5351.72 455.341   2
  -1   0 -22 5572.57 484.302   3
   1   0 -22 5915.25 517.567   3
   1   0 -23 4634.39 331.075   2
  -1   0 -23 4358.44 423.206   2
  -1   0 -23 5063.01 477.743   3
   1   0 -23 4765.69 482.107   3
   1   0 -24 398.718 230.870   3
  -1   0 -24 275.251 217.696   3
  -1   0 -24 105.865 165.546   2
  -1   0 -25 498.366 233.973   3
   1   0 -25 628.799 244.421   3
  -1   0 -25 331.716 178.254   2
   1   0 -26 38.3837 235.375   3
  -1   0 -26 65.9416 208.967   3
  -1   0 -26-34.7265 154.818   2
   1   0 -27-91.2163 207.206   3
  -1   0 -27-98.2009 218.755   3
  -1   0 -27-109.079 174.974   2
  -1   0 -28 172.838 214.301   3
   1   0 -28 332.894 252.491   3
  -1   0 -28 21.8243 171.525   2
  -1   0 -29 606.141 262.679   3
   1   0 -29 477.655 300.038   3
  -1   0 -30 0.08571 217.987   3
   1   0 -30-0.08678 207.478   3
  -1   0 -31 432.517 256.166   3
   1   0 -31 327.207 242.116   3
  -1   0 -32-49.6237 204.936   3
  -1  -1 -32 0.09519 207.422   3
  -1  -1 -31 0.09082 206.728   3
  -1  -1 -30 31.9777 201.993   3
  -1  -1 -29 230.641 254.401   3
  -1  -1 -28 580.717 280.184   3
  -1  -1 -28 153.323 174.501   2
  -1  -1 -27 468.267 267.962   3
  -1  -1 -27-27.6361 165.599   2
   1   1 -26 386.784 239.305   3
  -1  -1 -26 90.0472 199.812   3
  -1  -1 -26 181.941 170.275   2
  -1  -1 -25-23.0842 197.100   3
   1   1 -25 23.7360 190.651   3
  -1  -1 -24 628.404 245.154   3
   1   1 -24 351.761 211.808   3
   1   1 -23 483.818 224.719   3
  -1  -1 -23 524.178 238.903   3
   1   1 -23 172.788 92.5742   2
   1   1 -22 2477.93 228.110   2
   1   1 -22 2695.45 370.932   3
  -1  -1 -22 2353.88 351.862   3
   1   1 -21 13193.1 739.529   3
   1   1 -21 12169.0 478.144   2
  -1  -1 -21 12365.2 698.202   3
   1   1 -20 3879.94 409.958   3
   1   1 -20 3620.10 263.500   2
  -1  -1 -20 4604.88 464.561   3
   1   1 -19 8921.27 575.867   3
   1   1 -19 7682.54 361.244   2
  -1  -1 -19 9774.33 594.729   3
   1   1 -18 2279.66 204.096   2
   1   1 -18 2446.69 317.205   3
  -1  -1 -18 3012.80 370.205   3
   1   1 -17 2087.79 295.215   3
   1   1 -17 1643.40 170.924   2
  -1  -1 -17 2023.65 298.981   3
   1   1 -16 10486.1 554.620   3
   1   1 -16 9245.88 352.896   2
  -1  -1 -16 10633.5 574.252   3
   1   1 -15 1382.88 147.492   2
   1   1 -15 1391.75 246.012   3
  -1  -1 -15 1434.16 260.636   3
   1   1 -14 6642.10 423.543   3
   1   1 -14 6344.58 267.965   2
  -1  -1 -14 6705.23 445.198   3
   1   1 -13 1907.10 145.749   2
   1   1 -13 1838.66 251.337   3
  -1  -1 -13 1561.27 233.086   3
   1   1 -12 4678.05 342.263   3
   1   1 -12 4591.05 205.141   2
  -1  -1 -12 4750.17 351.521   3
  -1  -1 -11 2155.88 244.282   3
   1   1 -11 2404.40 284.767   3
   1   1 -11 2516.97 147.351   2
   1  -1  10 43271.5 908.885   3
   1   1 -10 42244.2 881.001   3
  -1  -1 -10 41521.8 906.543   3
   1   1 -10 41858.6 522.134   2
  -1  -1  -9 3844.02 276.106   3
   1  -1   9 4316.12 276.060   3
   1   1  -9 4484.51 302.889   3
   1   1  -9 4259.57 156.810   2
   1  -1   8 24927.8 604.362   3
  -1  -1  -8 23465.0 629.845   3
   1   1  -8 23841.8 330.232   2
  -1   1   8 25058.6 638.431   3
  -1  -1  -8 25008.6 251.072   1
  -1   1   7 14342.2 455.357   3
  -1  -1  -7 14390.4 185.242   1
  -1  -1  -7 13963.3 466.069   3
   1  -1   7 14271.7 422.512   3
   1  -1   6 31382.6 566.633   3
  -1  -1  -6 31477.5 651.008   3
  -1  -1  -6 32361.9 279.306   1
  -1   1   6 31766.0 620.512   3
  -1   1   5 1655.95 142.722   3
  -1  -1  -5 1731.45 158.894   3
   1  -1   5 1625.64 125.652   3
  -1   1   4 56545.3 688.810   3
   1  -1   4 54537.4 592.787   3
  -1  -1  -4 55087.8 760.783   3
   1  -1   3 30179.2 374.101   3
  -1   1   3 30983.8 458.782   3
  -1  -1  -3 31086.6 529.738   3
   1  -1   3 29553.3 502.161   2
  -1  -1  -2 25819.1 455.361   3
   1  -1   2 26338.2 449.461   2
  -1   1   2 25287.3 365.260   3
   1  -1   1 54911.9 600.628   2
  -1   1   1 53080.7 450.530   3
  -1  -1  -1 55400.1 637.397   3
  -1   1   0 33246.9 420.413   2
   1  -1   0 32690.2 427.400   2
   1   1   0 31057.2 487.609   3
  -1  -1   0 33172.0 485.371   3
  -1   1  -1 48012.1 547.353   2
   1  -1  -1 47191.7 478.749   2
  -1  -1   1 49533.2 605.238   3
   1   1   1 47200.4 601.236   3
  -1   1  -2 29224.4 466.849   2
   1   1   2 28000.2 484.618   3
   1  -1  -2 29808.6 387.080   3
  -1   1  -3 32610.4 368.604   3
  -1   1  -3 33758.3 539.213   2
   1  -1  -3 32504.4 465.618   3
   1   1   3 32648.8 546.843   3
   1   1   4 51410.1 733.870   3
  -1   1  -4 52265.8 707.104   2
  -1   1  -4 51844.9 546.128   3
   1  -1  -4 50464.3 650.104   3
   1   1   4 49820.4 371.892   1
   1  -1  -5 3595.30 207.683   3
   1   1   5 3619.77 217.228   3
  -1   1  -5 3417.10 202.979   2
  -1   1  -5 3412.10 164.243   3
  -1  -1   5 3269.85 189.554   3
  -1  -1   6 29821.3 327.219   2
   1   1   6 30060.6 656.277   3
  -1  -1   6 31329.5 615.120   3
   1  -1  -6 29685.8 594.720   3
  -1   1  -6 31057.7 534.847   3
  -1   1  -6 32150.0 616.038   2
   1   1   7 15461.8 498.842   3
   1  -1  -7 16430.6 479.242   3
  -1  -1   7 16374.8 470.863   3
  -1   1  -7 16006.7 413.791   3
  -1   1  -7 16137.0 468.385   2
   1   1   8 32347.9 764.413   3
  -1  -1   8 33327.0 708.933   3
   1  -1  -8 32058.2 702.907   3
  -1   1  -8 33149.6 627.756   3
  -1   1  -8 34498.4 706.450   2
   1   1   9 5148.48 327.050   3
  -1   1  -9 5454.17 289.480   3
  -1   1  -9 5800.21 320.681   2
   1  -1  -9 5995.73 354.041   3
  -1   1 -10 43378.4 811.223   3
  -1   1 -10 45568.7 878.720   2
   1  -1 -10 43773.8 898.812   3
  -1   1 -11 2804.25 86.9444   1
  -1   1 -11 3253.46 273.666   3
  -1   1 -11 3289.15 267.475   2
   1  -1 -11 3389.77 319.086   3
  -1   1 -12 4096.39 112.333   1
   1  -1 -12 4460.68 352.645   3
  -1   1 -12 4873.63 319.498   3
  -1   1 -12 3988.94 293.003   2
  -1   1 -13 2092.57 234.444   3
  -1   1 -13 1958.42 218.019   2
  -1   1 -13 2004.94 86.5565   1
   1  -1 -13 2159.48 273.990   3
  -1   1 -14 7631.52 169.348   1
   1  -1 -14 8093.04 469.669   3
  -1   1 -14 7924.80 435.024   3
  -1   1 -14 7379.98 413.363   2
  -1   1 -15 1563.74 219.056   2
  -1   1 -15 1524.03 84.7301   1
  -1   1 -15 1540.61 233.262   3
   1  -1 -15 1424.77 269.169   3
  -1   1 -16 10454.3 214.645   1
   1  -1 -16 10704.1 575.343   3
  -1   1 -16 10501.4 529.223   3
  -1   1 -16 10375.4 526.537   2
  -1   1 -17 1166.06 80.8529   1
  -1   1 -17 965.463 198.497   2
  -1   1 -17 1016.42 214.825   3
   1  -1 -17 662.686 216.427   3
  -1   1 -18 2120.03 107.329   1
   1  -1 -18 2137.60 306.401   3
  -1   1 -18 2240.37 290.762   3
  -1   1 -18 1942.77 266.384   2
  -1   1 -19 8727.87 535.005   2
  -1   1 -19 9157.37 550.960   3
   1  -1 -19 9179.89 580.870   3
  -1   1 -20 3209.90 348.774   2
  -1   1 -20 3960.11 402.456   3
   1  -1 -20 3733.12 419.220   3
  -1   1 -21 12641.0 666.593   2
  -1   1 -21 13289.9 701.255   3
   1  -1 -21 13158.3 743.374   3
  -1   1 -22 2892.43 352.636   2
   1  -1 -22 3789.39 433.506   3
  -1   1 -22 3299.77 390.942   3
   1  -1 -23 645.188 251.862   3
  -1   1 -23 513.738 219.143   3
   1  -1 -23 191.126 114.877   2
  -1   1 -23 309.933 184.420   2
  -1   1 -24 387.356 206.806   3
   1  -1 -24 254.879 217.298   3
  -1   1 -24 351.200 185.209   2
   1  -1 -25 122.309 210.170   3
  -1   1 -25 443.615 232.669   3
  -1   1 -25 26.9200 165.673   2
   1  -1 -26 628.981 258.910   3
  -1   1 -26 323.356 240.605   3
  -1   1 -26 530.034 211.153   2
   1  -1 -27 100.384 209.850   3
  -1   1 -27 139.031 216.679   3
  -1   1 -27 64.0859 150.382   2
  -1   1 -28 161.348 226.093   3
   1  -1 -28 267.194 241.933   3
  -1   1 -28 128.118 180.401   2
   1  -1 -29 337.110 264.668   3
  -1   1 -29 0.08293 217.410   3
  -1   1 -30 421.471 244.904   3
   1  -1 -30-220.558 231.063   3
   1  -1 -31 0.09378 227.856   3
  -1   1 -31 14.0946 193.617   3
  -1   1 -32 230.790 226.502   3
  -1  -2 -31 0.09236 219.815   3
  -1  -2 -30 0.08889 224.151   3
  -1  -2 -29 125.241 227.377   3
  -1  -2 -28 225.822 251.585   3
  -1  -2 -27-222.814 245.089   3
  -1  -2 -26 6.85437 223.528   3
  -1  -2 -25 743.831 263.737   3
  -1  -2 -24-70.7060 198.881   3
  -1  -2 -23 229.470 231.335   3
  -1  -2 -22 3610.98 434.601   3
   1   2 -22 2257.40 220.708   2
  -1  -2 -21 5830.49 551.871   3
   1   2 -21 5301.07 310.278   2
   1   2 -20 577.964 130.678   2
  -1  -2 -20 1513.56 313.952   3
  -1  -2 -19 4509.97 457.560   3
   1   2 -19 3623.25 251.248   2
  -1  -2 -18 4459.14 438.849   3
   1   2 -18 3433.81 242.777   2
  -1  -2 -17 7361.28 502.568   3
   1   2 -17 6173.81 304.544   2
   1   2 -16 961.198 132.628   2
  -1  -2 -16 1204.10 263.082   3
   1   2 -15 2380.02 182.191   2
  -1  -2 -15 2386.03 308.590   3
  -1  -2 -14 3418.28 347.648   3
   1   2 -14 3532.44 207.695   2
  -1  -2 -13 16485.2 666.626   3
   1   2 -13 15904.4 401.484   2
  -1  -2 -12 8998.33 484.975   3
   1   2 -12 8584.86 287.325   2
   1  -2  11 25533.4 720.504   3
  -1  -2 -11 25491.8 778.852   3
   1  -2  10 12751.1 476.428   3
  -1  -2 -10 12338.3 538.091   3
   1  -2   9 5286.03 287.877   3
  -1  -2  -9 4839.91 164.615   1
  -1  -2  -9 4917.72 333.107   3
  -1   2   8 14799.5 513.058   3
   1  -2   8 14100.9 434.397   3
  -1  -2  -8 13761.1 271.542   1
  -1  -2  -8 13471.4 525.622   3
   1  -2   7 55909.4 892.872   2
   1  -2   7 56756.7 784.105   3
  -1   2   7 56097.2 935.243   3
  -1  -2  -7 54958.2 525.362   1
   1  -2   7 54897.7 508.240   1
  -1  -2  -7 55902.2 988.937   3
   1  -2   6 6089.60 292.024   2
  -1   2   6 6917.10 312.583   3
   1  -2   6 6366.39 247.053   3
  -1  -2  -6 6233.07 178.970   1
   1  -2   6 6186.26 167.958   1
  -1  -2  -6 6457.81 343.887   3
   1  -2   5 80193.3 998.672   2
  -1  -2  -5 78903.6 1072.81   3
   1  -2   5 78303.5 740.334   3
  -1   2   5 77998.4 955.223   3
   1  -2   5 78822.5 582.846   1
  -1  -2  -5 76768.0 624.955   1
  -1  -2  -4 60234.5 883.482   3
  -1   2   4 58202.9 758.246   3
   1  -2   4 58779.2 542.762   3
  -1  -2  -4 57227.5 541.614   1
   1  -2   4 58413.3 798.515   2
   1  -2   3 1475.79 128.077   2
  -1  -2  -3 1327.59 140.745   3
  -1   2   3 1407.49 112.588   3
   1  -2   2 51693.5 682.856   2
  -1   2   2 49564.4 554.610   3
  -1  -2  -2 49171.1 724.331   3
  -1   2   1 151334. 820.682   3
   1  -2   1 158871. 1148.39   2
  -1  -2  -1 152356. 1243.06   3
   1   2  -1 155198. 1250.66   3
  -1  -2   0 1072.81 116.119   3
   1   2   0 1293.92 127.191   3
  -1  -2   1 178076. 1319.13   3
   1   2   1 184394. 1366.87   3
   1  -2  -1 175466. 834.017   3
   1   2   1 175129. 999.620   1
   1   2   2 49737.1 733.772   3
  -1  -2   2 49206.5 705.835   3
  -1   2  -2 49718.5 659.268   2
   1  -2  -2 51661.1 538.900   3
   1   2   2 49847.8 522.239   1
  -1   2  -3 1183.08 129.381   2
   1   2   3 869.721 108.509   3
   1  -2  -3 1601.05 140.030   3
   1   2   3 854.353 73.7624   1
  -1   2  -4 57775.6 482.898   3
  -1   2  -4 57877.6 782.470   2
   1   2   4 56941.0 862.997   3
   1  -2  -4 53825.8 724.491   3
   1   2   4 55285.4 523.305   1
   1   2   5 70609.3 997.559   3
   1  -2  -5 67550.9 861.060   3
  -1   2  -5 70665.2 635.240   3
  -1   2  -5 70703.6 909.444   2
   1   2   6 6478.97 336.875   3
   1  -2  -6 7211.93 331.386   3
  -1   2  -6 6748.20 233.186   3
  -1   2  -6 6153.11 293.587   2
   1   2   7 44317.0 886.675   3
  -1   2  -7 43939.1 638.492   3
  -1  -2   7 45692.4 808.490   3
   1  -2  -7 42724.1 784.543   3
  -1   2  -7 45562.8 787.128   2
  -1  -2   7 43086.8 526.967   2
   1   2   8 12626.6 501.311   3
   1  -2  -8 13847.9 481.759   3
  -1  -2   8 13326.9 465.123   3
  -1   2  -8 14050.2 392.969   3
  -1  -2   8 12755.4 308.874   2
  -1   2  -8 13072.6 456.766   2
   1  -2  -9 3966.87 296.571   3
  -1   2  -9 4582.96 250.182   3
  -1   2  -9 4536.16 295.957   2
  -1  -2   9 4693.21 203.418   2
   1  -2 -10 10712.3 471.268   3
  -1   2 -10 9857.31 388.358   3
  -1   2 -10 9960.83 426.353   2
   1  -2 -11 24658.0 727.104   3
  -1   2 -11 25301.0 631.559   3
  -1   2 -11 25656.4 687.861   2
  -1   2 -12 10177.5 443.341   3
   1  -2 -12 11478.0 537.835   3
  -1   2 -12 9816.98 231.108   1
  -1   2 -12 10428.7 470.063   2
  -1   2 -13 15857.0 564.501   3
   1  -2 -13 15594.8 639.189   3
  -1   2 -13 14815.7 292.380   1
  -1   2 -13 15503.4 579.876   2
  -1   2 -14 4172.09 321.581   3
   1  -2 -14 3980.97 367.359   3
  -1   2 -14 3863.92 154.887   1
  -1   2 -14 3701.01 310.421   2
  -1   2 -15 2146.86 124.481   1
  -1   2 -15 2498.84 275.817   3
   1  -2 -15 2139.89 300.947   3
  -1   2 -15 2377.00 258.550   2
  -1   2 -16 1241.98 98.1664   1
  -1   2 -16 970.476 188.360   2
  -1   2 -16 1402.04 234.538   3
   1  -2 -16 1197.70 253.715   3
  -1   2 -17 6694.22 219.076   1
   1  -2 -17 6586.12 484.295   3
  -1   2 -17 6819.98 446.374   3
  -1   2 -17 6402.83 423.734   2
  -1   2 -18 4210.00 185.099   1
  -1   2 -18 4259.45 371.709   2
  -1   2 -18 3916.88 370.481   3
   1  -2 -18 4868.34 441.443   3
  -1   2 -19 2573.52 303.135   2
   1  -2 -19 2855.28 368.187   3
  -1   2 -19 3159.16 362.345   3
   1  -2 -20 731.824 272.942   3
  -1   2 -20 605.562 225.738   3
  -1   2 -20 443.710 184.855   2
  -1   2 -21 4827.14 418.857   2
   1  -2 -21 5420.50 486.410   3
  -1   2 -21 5712.99 463.726   3
   1  -2 -22 3259.08 403.425   3
  -1   2 -22 2401.92 312.271   2
  -1   2 -22 2738.68 372.377   3
   1  -2 -23 657.751 261.087   3
  -1   2 -23 323.360 220.615   3
  -1   2 -23 424.457 186.181   2
   1  -2 -24 99.3092 220.069   3
  -1   2 -24 60.4132 186.237   3
  -1   2 -24 163.947 153.773   2
  -1   2 -25 682.056 249.223   3
   1  -2 -25 907.412 279.412   3
  -1   2 -25 1025.75 246.777   2
   1  -2 -26 53.2673 219.090   3
  -1   2 -26 301.632 220.964   3
  -1   2 -26 156.300 169.695   2
  -1   2 -27 333.805 230.239   3
   1  -2 -27-218.180 258.068   3
  -1   2 -27 278.968 188.348   2
   1  -2 -28 347.890 270.905   3
  -1   2 -28 443.955 236.319   3
  -1   2 -29 299.710 222.929   3
   1  -2 -29 139.701 213.811   3
   1  -2 -30 498.287 317.623   3
  -1   2 -30 627.807 269.897   3
  -1   2 -31 334.736 236.272   3
   1  -2 -31-168.011 234.316   3
  -1   2 -32 408.296 246.308   3
  -1  -3 -31 0.09496 263.330   3
  -1  -3 -30 408.174 256.813   3
  -1  -3 -29 270.638 273.788   3
  -1  -3 -28 166.269 206.493   3
  -1  -3 -27 372.161 231.795   3
  -1  -3 -26 472.507 255.531   3
  -1  -3 -25-59.5434 217.790   3
  -1  -3 -24 966.743 299.506   3
  -1  -3 -23 880.990 311.112   3
  -1  -3 -22 3134.47 417.795   3
  -1  -3 -21 3350.94 448.002   3
  -1  -3 -20 3447.68 421.444   3
  -1  -3 -19 5836.82 513.996   3
  -1  -3 -18 459.972 252.113   3
  -1  -3 -17 1961.23 308.517   3
  -1  -3 -16 1399.46 279.091   3
  -1  -3 -15 4647.68 412.810   3
  -1  -3 -14 4626.92 405.491   3
  -1  -3 -13 20956.3 786.016   3
  -1  -3 -12 17009.3 704.252   3
  -1  -3 -11 26682.2 842.156   3
   1  -3  11 25167.2 699.557   3
  -1  -3 -10 10279.7 517.773   3
  -1  -3 -10 10031.7 290.058   1
   1  -3  10 10331.5 423.182   3
  -1  -3  -9 28891.3 824.247   3
   1  -3   9 28368.1 633.227   3
  -1  -3  -9 28446.4 477.354   1
   1  -3   8 32609.5 500.655   1
  -1  -3  -8 31934.3 832.926   3
   1  -3   8 32618.2 760.115   2
   1  -3   8 33724.9 631.342   3
  -1  -3  -8 32638.3 502.670   1
  -1  -3  -7 13762.6 534.464   3
  -1   3   7 14884.7 509.744   3
   1  -3   7 14684.9 383.765   3
  -1  -3  -7 14290.7 333.264   1
   1  -3   7 15025.6 325.495   1
   1  -3   7 14769.4 486.305   2
   1  -3   6 550.178 104.938   2
  -1  -3  -6 427.721 133.252   3
   1  -3   6 637.984 85.5108   3
  -1   3   6 541.083 107.220   3
  -1  -3  -6 534.174 87.8451   1
   1  -3   6 613.243 82.2199   1
  -1  -3  -5 9078.44 400.025   3
   1  -3   5 9345.30 364.785   2
  -1   3   5 9334.45 361.362   3
   1  -3   5 8971.49 238.575   3
   1  -3   5 9393.49 259.318   1
  -1  -3  -5 8656.58 260.221   1
  -1  -3  -4 31781.5 709.729   3
   1  -3   4 31389.6 638.384   2
  -1   3   4 30261.8 592.149   3
   1  -3   4 30534.3 374.362   3
  -1  -3  -4 32877.7 500.231   1
  -1  -3  -3 27142.6 644.230   3
   1  -3   3 28468.4 595.593   2
  -1   3   3 28846.8 535.077   3
   1  -3   3 27565.2 296.976   3
  -1  -3  -3 28875.3 473.680   1
  -1  -3  -2 33176.6 674.708   3
   1  -3   2 34869.4 630.830   2
  -1   3   2 32716.8 518.214   3
  -1  -3  -2 33798.3 506.925   1
   1   3  -2 33782.9 649.346   3
  -1   3   1 43608.8 520.882   3
   1   3  -1 45688.4 753.072   3
  -1  -3  -1 42888.6 750.239   3
   1   3  -1 43456.4 601.701   1
   1  -3   0 25142.1 330.453   3
  -1   3   0 24422.0 324.656   3
   1   3   0 25138.8 559.666   3
  -1  -3   0 23277.5 554.080   3
   1   3   0 24770.3 441.023   1
  -1  -3   1 41146.3 730.775   3
   1   3   1 42107.7 741.754   3
   1   3   1 43299.8 568.342   1
   1  -3  -1 42994.4 509.300   3
   1   3   2 40262.4 733.956   3
  -1  -3   2 37541.2 708.523   3
   1   3   2 39152.9 532.785   1
   1  -3  -2 37446.0 535.490   3
   1  -3  -3 31258.2 537.559   3
   1   3   3 32107.9 681.878   3
  -1  -3   3 28452.2 634.508   3
   1   3   3 31165.9 472.607   1
   1   3   4 24652.3 418.483   1
   1   3   4 26397.8 638.428   3
   1  -3  -4 23625.4 516.287   3
  -1   3  -5 8358.60 343.671   2
   1  -3  -5 8179.07 334.072   3
   1   3   5 8148.57 374.064   3
  -1   3  -6 1351.84 168.510   2
   1  -3  -6 1120.15 154.647   3
   1   3   6 1074.74 156.932   3
   1  -3  -7 12749.3 452.517   3
  -1   3  -7 12506.4 443.760   2
   1  -3  -8 36512.8 792.140   3
  -1   3  -8 37078.2 626.019   3
  -1   3  -8 39673.2 791.689   2
  -1  -3   8 38376.5 617.569   2
   1  -3  -9 33308.6 803.329   3
  -1   3  -9 31408.2 622.804   3
  -1   3  -9 32000.4 748.838   2
  -1  -3   9 31572.1 579.796   2
   1  -3 -10 6054.61 393.394   3
  -1   3 -10 6253.12 311.060   3
  -1  -3  10 6191.02 270.752   2
  -1   3 -10 6338.16 364.048   2
   1  -3 -11 24288.6 743.904   3
  -1   3 -11 22506.9 601.516   3
  -1  -3  11 23337.0 545.785   2
  -1   3 -11 23328.1 673.695   2
  -1   3 -12 18068.3 562.001   3
   1  -3 -12 18391.3 683.744   3
  -1  -3  12 16771.8 479.634   2
  -1   3 -12 16974.2 605.025   2
   1  -3 -13 22874.6 777.486   3
  -1   3 -13 22098.9 655.617   3
  -1   3 -13 21057.7 680.814   2
  -1   3 -14 5940.37 373.071   3
   1  -3 -14 5628.42 433.171   3
  -1   3 -14 5255.56 215.153   1
  -1   3 -14 5633.73 384.091   2
  -1   3 -15 5036.17 355.583   3
   1  -3 -15 5015.77 416.096   3
  -1   3 -15 4321.28 205.821   1
  -1   3 -15 4746.57 357.503   2
  -1   3 -16 1385.92 121.544   1
   1  -3 -16 1189.89 262.869   3
  -1   3 -16 1547.54 236.015   3
  -1   3 -16 1623.01 241.061   2
  -1   3 -17 2095.84 149.871   1
   1  -3 -17 1931.19 301.409   3
  -1   3 -17 2170.77 277.369   2
  -1   3 -17 2130.00 281.568   3
  -1   3 -18 419.426 85.0750   1
  -1   3 -18 549.418 199.970   3
   1  -3 -18 746.083 239.281   3
  -1   3 -18 544.453 190.725   2
  -1   3 -19 5163.25 421.906   2
   1  -3 -19 5798.69 491.483   3
  -1   3 -19 5978.93 448.729   3
   1  -3 -20 2961.58 383.252   3
  -1   3 -20 2622.73 316.380   2
  -1   3 -20 2794.77 344.484   3
  -1   3 -21 2812.49 326.985   2
   1  -3 -21 3769.23 420.570   3
  -1   3 -21 3583.34 375.181   3
  -1   3 -22 2053.17 323.528   3
   1  -3 -22 1932.44 333.271   3
  -1   3 -22 2005.78 296.610   2
  -1   3 -23 517.468 239.614   3
   1  -3 -23 458.678 226.996   3
  -1   3 -23 678.822 211.675   2
   1  -3 -24 63.2202 212.499   3
  -1   3 -24 194.657 195.505   3
  -1   3 -24 534.050 198.972   2
   1  -3 -25 207.509 224.561   3
  -1   3 -25-3.73606 174.651   3
  -1   3 -25 492.670 198.250   2
  -1   3 -26 505.401 242.992   3
   1  -3 -26 430.373 261.650   3
  -1   3 -26 588.878 208.742   2
  -1   3 -27 822.357 269.710   3
   1  -3 -27 301.634 243.523   3
  -1   3 -27 374.896 191.400   2
   1  -3 -28 630.345 275.173   3
  -1   3 -28 235.521 216.282   3
   1  -3 -29 485.727 282.482   3
   1  -3 -30 0.09219 217.897   3
  -1  -4 -30 447.018 268.772   3
  -1  -4 -29 585.456 303.380   3
  -1  -4 -28-157.292 228.349   3
  -1  -4 -27-4.30376 218.509   3
  -1  -4 -26 563.691 292.712   3
  -1  -4 -25 498.780 261.679   3
  -1  -4 -24 588.312 274.975   3
  -1  -4 -23 2507.92 391.249   3
  -1  -4 -22 867.750 301.949   3
  -1  -4 -21 169.143 213.277   3
  -1  -4 -20 881.957 293.258   3
  -1  -4 -20 653.375 126.841   1
  -1  -4 -19 497.081 262.183   3
  -1  -4 -18 940.562 277.476   3
  -1  -4 -17 1900.10 324.903   3
  -1  -4 -16 50.6878 192.095   3
  -1  -4 -15 1275.98 244.709   3
  -1  -4 -14 2248.24 292.007   3
  -1  -4 -13 6254.65 459.902   3
  -1  -4 -13 6291.21 274.594   1
  -1  -4 -12 10774.8 603.262   3
  -1  -4 -12 11464.2 358.214   1
   1  -4  11 12601.5 476.402   3
  -1  -4 -11 12157.9 611.017   3
  -1  -4 -11 12333.2 368.897   1
   1  -4  10 1368.96 155.981   3
  -1  -4 -10 1094.56 232.231   3
  -1  -4 -10 1292.59 146.362   1
  -1  -4  -9 12686.3 592.171   3
   1  -4   9 12683.5 368.537   1
   1  -4   9 13361.4 426.806   3
  -1  -4  -9 12360.4 363.874   1
   1  -4   8 8920.24 322.416   3
   1  -4   8 8729.54 306.518   1
  -1  -4  -8 9413.79 323.102   1
  -1  -4  -8 8849.99 481.543   3
   1  -4   7 26283.2 505.519   3
  -1  -4  -7 26298.9 778.968   3
  -1   4   7 26531.2 717.218   3
   1  -4   7 25619.0 494.354   1
  -1  -4  -7 26860.2 524.514   1
  -1  -4  -6 14798.0 579.033   3
  -1   4   6 15637.4 520.821   3
   1  -4   6 15079.3 349.942   3
   1  -4   6 15248.3 385.272   1
  -1  -4  -6 16059.0 405.941   1
   1  -4   5 29461.8 444.293   3
  -1  -4  -5 29459.4 769.767   3
   1  -4   5 30979.4 717.797   2
  -1   4   5 29779.1 678.283   3
   1  -4   5 31347.2 546.695   1
  -1  -4  -5 30413.9 551.589   1
   1   4  -5 30844.9 594.449   1
  -1  -4  -4 27880.7 731.850   3
   1  -4   4 31060.4 692.370   2
  -1   4   4 29775.7 641.268   3
   1  -4   4 30059.7 443.763   3
   1   4  -4 29870.4 575.927   1
  -1  -4  -4 30345.0 549.183   1
  -1   4   3 4927.26 248.822   3
  -1  -4  -3 4433.65 294.115   3
   1  -4   3 4713.59 167.650   3
   1   4  -3 4929.53 238.153   1
  -1  -4  -3 5153.11 246.427   1
   1  -4   3 5270.55 283.152   2
  -1  -4  -2 21936.4 620.466   3
  -1   4   2 23634.8 484.481   3
   1   4  -2 22887.7 485.169   1
  -1  -4  -2 23761.6 492.554   1
   1   4  -2 23505.1 593.245   3
   1  -4   2 23537.5 364.865   3
   1  -4   1 46618.7 533.641   3
  -1   4   1 47127.7 619.565   3
  -1  -4  -1 47252.5 708.054   1
   1   4  -1 47467.8 684.892   1
  -1  -4  -1 47550.4 869.735   3
   1   4  -1 47105.1 854.632   3
   1   4   0 22677.1 464.871   1
   1   4   0 23438.6 599.694   3
  -1  -4   0 22122.4 590.202   3
  -1   4   0 22979.9 399.400   3
   1  -4   0 23842.8 417.902   3
   1   4   1 45174.7 654.849   1
  -1   4  -1 44696.1 515.929   3
  -1  -4   1 44710.9 826.738   3
   1   4   1 46990.7 850.821   3
   1  -4  -1 45295.6 625.686   3
   1   4   2 22433.2 461.775   1
   1   4   2 22376.6 607.832   3
  -1  -4   2 22219.9 591.186   3
   1  -4  -2 22537.9 480.590   3
   1   4   3 5158.08 225.898   1
  -1  -4   3 5008.66 300.443   3
   1   4   3 5067.10 305.520   3
   1  -4  -3 5926.16 270.319   3
  -1  -4   4 32424.3 734.579   3
   1   4   4 32762.6 765.531   3
   1  -4  -4 30884.8 651.954   3
  -1  -4   5 30581.9 743.617   3
   1  -4  -5 29803.3 669.550   3
   1  -4  -6 16736.7 526.589   3
   1  -4  -7 26001.6 686.788   3
   1  -4  -8 12104.6 501.187   3
   1  -4  -9 14462.0 572.528   3
  -1  -4   9 14057.5 436.758   2
  -1   4  -9 13842.1 522.336   2
   1  -4 -10 1810.77 242.861   3
  -1   4 -10 2038.04 240.679   2
  -1  -4  10 1975.48 174.273   2
   1  -4 -11 16040.2 650.346   3
  -1  -4  11 16658.8 500.422   2
  -1   4 -11 16049.3 569.953   2
   1  -4 -12 10664.1 540.791   3
  -1   4 -12 9479.52 455.327   2
  -1  -4  12 9707.18 396.757   2
   1  -4 -13 4321.78 385.160   3
  -1   4 -13 4695.44 341.968   2
  -1  -4  13 4732.23 290.276   2
   1  -4 -14 2459.27 332.169   3
  -1   4 -14 2072.45 262.433   2
  -1  -4  14 2168.65 205.446   2
  -1   4 -15 1803.69 238.044   2
   1  -4 -15 2358.02 327.448   3
  -1   4 -16 313.825 159.087   2
   1  -4 -16 700.910 247.709   3
  -1   4 -17 1340.26 244.776   2
   1  -4 -17 1487.25 287.342   3
  -1   4 -18 895.408 220.472   2
   1  -4 -18 875.038 240.749   3
   1  -4 -19 501.522 225.396   3
  -1   4 -19 611.195 200.212   2
   1  -4 -20 623.647 232.928   3
  -1   4 -20 588.794 195.290   2
   1  -4 -21 54.3036 226.761   3
  -1   4 -21 274.579 163.271   2
   1  -4 -22 415.241 222.461   3
  -1   4 -22 511.939 185.352   2
   1  -4 -23 1637.15 342.168   3
  -1   4 -23 1447.41 271.955   2
   1  -4 -24 372.608 234.970   3
  -1   4 -24 341.731 181.837   2
   1  -4 -25-33.9326 201.980   3
  -1   4 -25 142.770 166.775   2
   1  -4 -26 191.683 226.230   3
  -1   4 -26 272.695 189.658   2
   1  -4 -27 235.561 224.388   3
  -1   4 -27 435.580 194.942   2
   1  -4 -28-46.2225 227.025   3
   1  -4 -29 654.700 314.231   3
   1  -4 -30 0.09348 223.233   3
  -1  -5 -29-354.447 258.170   3
  -1  -5 -28 4.38302 235.945   3
  -1  -5 -27 712.508 320.933   3
  -1  -5 -26 507.554 292.800   3
  -1  -5 -25 346.014 251.919   3
  -1  -5 -24 1679.62 370.145   3
  -1  -5 -23 330.044 248.154   3
  -1  -5 -22-82.7109 230.757   3
  -1  -5 -21 225.116 248.975   3
  -1  -5 -20 1766.66 195.445   1
  -1  -5 -20 1412.57 321.966   3
  -1  -5 -19 612.959 141.284   1
  -1  -5 -19 369.309 229.118   3
  -1  -5 -18 432.183 130.663   1
  -1  -5 -18 83.3684 212.580   3
  -1  -5 -17 1388.93 171.346   1
  -1  -5 -17 955.660 271.219   3
  -1  -5 -16 409.123 122.638   1
  -1  -5 -16-12.1507 249.498   3
  -1  -5 -15 2886.80 221.079   1
  -1  -5 -15 2162.66 320.582   3
  -1  -5 -14 8671.17 365.348   1
  -1  -5 -14 7794.50 547.116   3
  -1  -5 -13 1980.47 311.772   3
  -1  -5 -13 2229.90 199.516   1
  -1  -5 -12 2241.30 321.078   3
  -1  -5 -12 2320.75 203.999   1
   1  -5  11 7376.65 366.436   3
  -1  -5 -11 8311.64 347.367   1
  -1  -5 -11 8206.38 547.378   3
   1  -5  10 12187.7 440.709   3
  -1  -5 -10 12539.8 418.082   1
  -1  -5 -10 11788.0 620.079   3
  -1  -5  -9 7953.57 508.011   3
   1  -5   9 8473.85 336.548   1
  -1  -5  -9 8170.13 343.827   1
   1  -5   9 8173.67 332.783   3
  -1  -5  -8 10233.3 538.893   3
   1  -5   8 10395.1 370.933   1
  -1  -5  -8 9961.18 367.676   1
   1  -5   8 9190.35 333.146   3
  -1  -5  -7 5893.01 419.268   3
   1  -5   7 5796.42 247.218   3
   1  -5   7 5755.49 273.589   1
  -1  -5  -7 6239.05 295.483   1
  -1  -5  -6 11303.4 542.629   3
   1  -5   6 12349.4 393.978   1
  -1  -5  -6 12430.8 405.760   1
  -1   5   6 12189.9 490.829   3
   1  -5   6 11439.2 353.428   3
   1  -5   6 11486.4 322.647   3
   1  -5   5 10810.3 325.474   3
  -1  -5  -5 10644.9 516.660   3
  -1   5   5 10879.1 440.741   3
   1  -5   5 10502.7 367.603   1
  -1  -5  -5 10587.6 377.340   1
   1  -5   4 12677.4 341.307   3
  -1   5   4 13295.7 466.373   3
  -1  -5  -4 12394.3 531.849   3
   1  -5   4 12892.4 401.329   1
  -1  -5  -4 13211.1 422.921   1
   1  -5   3 19390.2 411.575   3
  -1   5   3 19880.2 521.896   3
  -1  -5  -3 19216.6 641.213   3
  -1  -5  -3 19923.8 513.372   1
   1   5  -2 17849.6 567.826   3
   1  -5   2 18054.8 400.893   3
  -1   5   2 16951.2 451.900   3
  -1  -5  -2 17120.0 594.809   3
  -1  -5  -2 18073.8 496.764   1
  -1  -5  -1 28474.0 744.263   3
   1   5  -1 28874.8 722.139   3
  -1   5   1 27667.8 546.509   3
   1  -5   1 27519.2 507.354   3
  -1  -5  -1 28375.8 616.289   1
  -1  -5   0 44145.3 918.568   3
  -1   5   0 44543.1 655.177   3
   1   5   0 43650.0 911.519   3
   1  -5   0 45279.5 682.891   3
  -1  -5   0 46275.4 775.693   1
   1  -5  -1 29254.8 578.212   3
  -1   5  -1 29242.6 502.360   3
  -1  -5   1 28911.5 737.109   3
   1   5   1 28142.1 732.181   3
   1  -5  -2 20880.0 525.806   3
  -1   5  -2 21304.5 410.905   3
  -1  -5   2 21388.3 641.636   3
   1  -5  -3 18318.9 508.156   3
  -1  -5   3 17255.3 578.968   3
   1  -5  -4 12074.9 436.379   3
  -1  -5   4 11838.9 484.382   3
   1  -5  -5 10718.3 440.261   3
  -1  -5   5 10983.1 476.665   3
   1  -5  -6 12962.8 500.750   3
  -1  -5   6 13053.3 537.545   3
   1  -5  -7 3932.64 294.739   3
   1  -5  -8 9552.19 470.060   3
   1  -5  -9 6409.51 404.568   3
   1  -5 -10 10649.1 537.008   3
   1  -5 -11 8439.46 498.564   3
   1  -5 -12 2810.34 332.060   3
   1  -5 -13 1814.78 281.782   3
   1  -5 -14 8183.89 540.035   3
   1  -5 -15 1893.98 309.015   3
   1  -5 -16 525.051 224.158   3
   1  -5 -17 1145.51 296.591   3
   1  -5 -18 491.382 271.600   3
  -1   5 -19 343.336 177.167   2
   1  -5 -19 408.678 202.498   3
  -1   5 -20 1438.17 257.796   2
   1  -5 -20 835.853 245.980   3
   1  -5 -21 145.439 192.847   3
  -1   5 -21 842.584 220.712   2
   1  -5 -22 87.7096 218.202   3
   1  -5 -23 306.956 235.873   3
   1  -5 -24 959.520 291.603   3
   1  -5 -25 177.550 222.620   3
   1  -5 -26-2.79997 218.500   3
   1  -5 -27 112.031 237.924   3
   1  -5 -28-71.4800 218.793   3
   1  -5 -29 578.404 277.242   3
  -1  -6 -29 698.594 295.684   3
  -1  -6 -28 708.178 293.427   3
  -1  -6 -27 311.769 300.102   3
  -1  -6 -26 657.767 308.648   3
  -1  -6 -25 155.972 242.393   3
  -1  -6 -24 909.869 308.512   3
  -1  -6 -23 243.785 245.718   3
  -1  -6 -22-78.4125 247.793   3
  -1  -6 -21 1848.75 360.861   3
  -1  -6 -20 752.079 169.579   1
  -1  -6 -20 394.158 237.792   3
  -1  -6 -19 1535.77 207.639   1
  -1  -6 -19 874.826 285.411   3
  -1  -6 -18 3280.71 276.786   1
  -1  -6 -18 2258.84 361.381   3
  -1  -6 -17 488.757 152.928   1
  -1  -6 -17 186.752 217.509   3
  -1  -6 -16 1036.54 178.654   1
  -1  -6 -16 368.308 212.111   3
  -1  -6 -15 848.943 170.375   1
  -1  -6 -15 127.378 235.615   3
  -1  -6 -14 3472.26 270.301   1
  -1  -6 -14 3019.39 394.664   3
  -1  -6 -13 722.454 150.896   1
  -1  -6 -13 506.250 221.185   3
  -1  -6 -12 4262.03 288.890   1
  -1  -6 -12 4115.83 427.291   3
  -1  -6 -11 3451.03 389.728   3
   1  -6  11 3260.69 248.763   3
  -1  -6 -11 3528.54 261.635   1
  -1  -6 -10 6079.05 472.338   3
  -1  -6 -10 6261.29 327.556   1
   1  -6  10 6513.74 330.105   1
   1  -6  10 6625.65 322.531   3
   1  -6   9 4325.92 248.890   3
   1  -6   9 4170.41 281.978   1
  -1  -6  -9 4454.97 282.943   1
  -1  -6  -9 4287.98 403.660   3
   1  -6   8 5795.63 275.023   3
  -1  -6  -8 6316.82 328.586   1
   1  -6   8 6677.54 328.508   1
  -1  -6  -8 6281.76 469.385   3
   1  -6   7 4262.91 270.788   1
  -1  -6  -7 3973.87 273.387   1
  -1  -6  -7 4305.76 387.563   3
   1  -6   7 4000.39 245.462   3
   1  -6   7 3933.14 215.692   3
   1  -6   6 20121.7 549.311   1
  -1  -6  -6 19332.6 550.780   1
  -1  -6  -6 20991.7 773.170   3
   1  -6   6 19767.3 502.126   3
  -1  -6  -5 11265.9 425.485   1
   1  -6   5 11859.5 430.784   1
  -1  -6  -5 12452.8 611.995   3
  -1   6   5 11323.5 472.695   3
   1  -6   5 11563.6 377.234   3
   1  -6   4 8631.13 363.687   1
  -1  -6  -4 8556.24 380.589   1
   1  -6   4 8898.81 327.636   3
  -1   6   4 8664.30 396.728   3
  -1  -6  -4 8717.02 497.512   3
  -1  -6  -3 328.792 147.428   3
  -1   6   3 377.038 99.1658   3
   1  -6   3 344.702 84.5310   3
   1  -6   3 118.675 99.5055   1
  -1  -6  -3 399.761 130.225   1
  -1  -6  -2 6781.01 336.188   1
  -1  -6  -2 6736.88 405.692   3
   1  -6   2 6609.59 282.741   3
  -1   6   2 6658.80 320.270   3
  -1  -6  -1 23659.7 612.827   1
  -1  -6  -1 22940.3 733.808   3
   1  -6   1 23723.0 546.180   3
  -1   6   1 23053.2 558.278   3
  -1  -6   0 25262.5 655.075   1
   1  -6   0 28164.9 613.767   3
  -1  -6   0 27322.6 781.498   3
  -1   6   0 27496.0 581.539   3
   1  -6  -1 19587.6 541.728   3
  -1  -6   1 20048.2 564.757   1
  -1  -6   1 20183.1 671.819   3
  -1   6  -1 20068.2 485.167   3
   1  -6  -2 6557.96 330.287   3
  -1   6  -2 6202.39 261.740   3
  -1  -6   2 5831.22 372.871   3
   1  -6  -3 512.812 131.494   3
  -1  -6   3 401.809 129.399   3
  -1  -6   4 8326.57 441.540   3
   1  -6  -4 7946.38 397.013   3
  -1  -6   5 13803.8 576.498   3
   1  -6  -5 12845.0 515.310   3
  -1  -6   6 18325.5 666.977   3
   1  -6  -6 17617.2 620.852   3
  -1  -6   7 4996.26 369.017   3
   1  -6  -7 4615.89 337.370   3
  -1  -6   8 5491.96 400.798   3
   1  -6  -8 5347.27 372.398   3
   1  -6  -9 4886.88 376.647   3
   1  -6 -10 6021.62 426.652   3
   1  -6 -11 4032.24 363.380   3
   1  -6 -12 3746.89 375.585   3
   1  -6 -13 750.769 237.886   3
   1  -6 -14 3188.22 373.456   3
   1  -6 -15 1408.57 301.875   3
   1  -6 -16 789.146 254.523   3
   1  -6 -17 508.972 236.987   3
   1  -6 -18 2407.87 378.701   3
   1  -6 -19 1698.51 354.356   3
   1  -6 -20 1117.42 306.490   3
   1  -6 -21 1662.12 359.459   3
   1  -6 -22-143.822 240.065   3
   1  -6 -23-238.777 241.831   3
   1  -6 -24 603.777 261.328   3
   1  -6 -25 83.7965 217.204   3
   1  -6 -26 631.192 286.673   3
   1  -6 -27 210.886 253.298   3
   1  -6 -28 0.09313 216.725   3
   1  -6 -29 374.176 258.003   3
  -1  -7 -28 868.674 313.682   3
  -1  -7 -27 893.187 308.720   3
  -1  -7 -26 136.025 246.874   3
  -1  -7 -25 438.132 290.152   3
  -1  -7 -24 286.520 283.984   3
  -1  -7 -23 329.156 267.416   3
  -1  -7 -22-20.4166 220.552   3
  -1  -7 -21 1656.42 374.160   3
  -1  -7 -20 350.515 239.298   3
  -1  -7 -20 604.599 173.156   1
  -1  -7 -19 291.098 225.459   3
  -1  -7 -19 920.096 185.995   1
  -1  -7 -18-83.5988 245.264   3
  -1  -7 -18 752.671 181.133   1
  -1  -7 -17 846.992 268.322   3
  -1  -7 -17 788.018 175.090   1
  -1  -7 -16-296.555 272.533   3
  -1  -7 -16 436.726 167.361   1
  -1  -7 -15 6457.01 388.836   1
  -1  -7 -15 6148.87 546.817   3
  -1  -7 -14 67.2035 197.151   3
  -1  -7 -14 551.448 168.700   1
  -1  -7 -13 73.1420 210.612   3
  -1  -7 -13 154.787 132.769   1
  -1  -7 -12 654.238 235.503   3
  -1  -7 -12 601.714 162.836   1
  -1  -7 -11 1835.06 322.508   3
  -1  -7 -11 1893.92 216.356   1
   1  -7  10 211.105 77.6525   3
   1  -7  10 162.928 126.220   1
  -1  -7 -10 543.808 170.199   1
  -1  -7 -10 164.210 183.716   3
   1  -7  10 295.593 114.468   3
  -1  -7  -9 9788.90 610.845   3
   1  -7   9 9219.75 412.970   3
   1  -7   9 8663.86 363.175   3
   1  -7   9 9112.60 430.129   1
  -1  -7  -9 9063.69 427.390   1
   1  -7   8 2240.56 209.898   3
  -1  -7  -8 2700.67 263.370   1
   1  -7   8 2414.03 246.836   1
  -1  -7  -8 2586.50 339.632   3
   1  -7   8 2291.83 183.505   3
  -1  -7  -7 5279.87 448.455   3
   1  -7   7 5390.83 336.944   1
  -1  -7  -7 5187.57 333.299   1
   1  -7   7 5636.57 308.642   3
  -1  -7  -6 7932.52 404.943   1
   1  -7   6 7707.36 381.754   1
  -1  -7  -6 7774.07 520.112   3
   1  -7   6 7718.89 351.295   3
  -1  -7  -5 4339.28 297.403   1
   1  -7   5 4307.44 297.546   1
   1  -7   5 4531.53 263.139   3
  -1  -7  -5 4859.33 422.688   3
  -1  -7  -4 1673.25 259.614   3
  -1  -7  -4 1411.33 206.559   1
   1  -7   4 1661.39 215.979   1
   1  -7   4 1559.78 163.217   3
  -1  -7  -3 14824.3 537.814   1
   1  -7   3 14646.5 520.831   1
   1  -7   3 15771.0 486.268   3
  -1  -7  -3 15966.5 672.400   3
  -1   7   3 15543.5 543.036   3
   1  -7   2 6306.92 344.445   1
  -1  -7  -2 7355.94 389.251   1
  -1  -7  -2 7543.71 465.878   3
   1  -7   2 7107.08 325.734   3
  -1   7   2 7099.18 361.121   3
   1  -7   1 4325.47 293.130   1
  -1  -7  -1 3638.04 289.932   1
   1  -7   1 4191.75 264.094   3
  -1  -7  -1 3799.18 359.475   3
  -1   7   1 3668.59 255.720   3
  -1  -7   0 26548.2 710.920   1
   1  -7   0 26973.4 664.869   3
  -1   7   0 27479.6 654.082   3
  -1  -7   0 27762.9 849.610   3
   1  -7  -1 4569.36 306.913   3
  -1  -7   1 4684.75 340.910   1
  -1  -7   1 4799.54 392.094   3
  -1   7  -1 4871.86 271.993   3
   1  -7  -2 8772.23 419.585   3
  -1  -7   2 9134.14 489.739   3
  -1   7  -2 8503.92 344.165   3
   1  -7  -3 13694.4 534.679   3
  -1  -7   3 13572.2 602.498   3
   1  -7  -4 1036.62 180.921   3
  -1  -7   4 982.712 194.963   3
  -1  -7   5 4129.43 348.238   3
   1  -7  -5 4105.32 324.554   3
  -1  -7   6 9060.07 502.280   3
   1  -7  -6 8753.37 470.292   3
  -1  -7   7 6316.13 438.005   3
   1  -7  -7 6541.28 426.538   3
  -1  -7   8 1951.88 275.243   3
   1  -7  -8 2106.87 268.710   3
  -1  -7   9 10433.8 582.692   3
   1  -7  -9 9860.93 550.083   3
   1  -7 -10 181.109 147.318   3
  -1  -7  10 485.370 203.581   3
   1  -7 -11 1141.07 210.918   3
  -1  -7  11 1449.95 272.114   3
   1  -7 -12 1455.77 274.542   3
   1  -7 -13 129.614 175.004   3
   1  -7 -14 226.601 185.657   3
   1  -7 -15 5647.61 496.540   3
   1  -7 -16 407.103 230.778   3
   1  -7 -17 986.592 292.749   3
   1  -7 -18 770.573 297.530   3
   1  -7 -19 1431.72 334.054   3
   1  -7 -20 1066.79 317.126   3
   1  -7 -21 1971.86 397.719   3
   1  -7 -22 506.497 236.343   3
   1  -7 -23-242.992 247.530   3
   1  -7 -24 33.2595 220.974   3
   1  -7 -25 176.111 213.606   3
   1  -7 -26-3.13538 219.111   3
   1  -7 -27-0.09331 225.158   3
   1  -7 -28 430.227 269.890   3
  -1  -8 -27 919.171 321.727   3
  -1  -8 -26 443.563 310.053   3
  -1  -8 -25 193.430 268.421   3
  -1  -8 -24 277.093 285.581   3
  -1  -8 -23-35.5362 223.974   3
  -1  -8 -22 1343.47 362.926   3
  -1  -8 -21 254.285 244.315   3
  -1  -8 -20-9.94795 237.943   3
  -1  -8 -20 306.037 163.587   1
  -1  -8 -19 284.097 243.224   3
  -1  -8 -19 1075.58 222.774   1
  -1  -8 -18 653.442 256.349   3
  -1  -8 -18 1137.43 218.393   1
  -1  -8 -17 702.730 240.328   3
  -1  -8 -17 1435.57 232.270   1
  -1  -8 -16 113.600 244.905   3
  -1  -8 -16 320.761 167.225   1
  -1  -8 -15 1096.26 210.431   1
  -1  -8 -15 549.136 252.889   3
  -1  -8 -14 2452.43 277.746   1
  -1  -8 -14 2338.71 366.798   3
  -1  -8 -13 418.960 164.291   1
  -1  -8 -13 659.012 262.415   3
  -1  -8 -12 3777.01 309.377   1
  -1  -8 -12 3035.44 404.121   3
   1  -8  12 3482.45 298.028   3
  -1  -8 -11 4341.63 466.216   3
   1  -8  11 4051.91 309.890   3
  -1  -8 -11 3825.77 316.275   1
  -1  -8 -10 1074.31 205.933   1
   1  -8  10 679.267 167.813   1
  -1  -8 -10 680.298 254.307   3
   1  -8  10 870.207 165.023   3
   1  -8   9 3248.36 297.031   1
  -1  -8  -9 3825.71 314.519   1
   1  -8   9 3771.68 285.574   3
   1  -8   9 3287.73 233.032   3
  -1  -8  -9 4150.53 452.752   3
  -1  -8  -8 8281.65 589.844   3
   1  -8   8 7997.04 399.460   3
   1  -8   8 8052.28 424.130   1
  -1  -8  -8 8015.11 425.311   1
  -1  -8  -7 806.704 253.756   3
  -1  -8  -7 1146.54 219.356   1
   1  -8   7 850.596 185.246   1
   1  -8   7 857.015 145.247   3
   1  -8   6 6689.63 381.164   1
  -1  -8  -6 6645.64 385.824   1
   1  -8   6 6785.71 359.054   3
  -1  -8  -6 7061.47 538.685   3
  -1  -8  -5 5364.29 362.046   1
   1  -8   5 5269.22 351.151   1
  -1  -8  -5 5579.71 483.238   3
   1  -8   5 5035.09 307.789   3
   1  -8   4 1113.59 201.078   1
  -1  -8  -4 1022.22 207.629   1
  -1  -8  -4 977.672 228.767   3
   1  -8   4 964.052 149.970   3
   1  -8   3 1822.59 191.900   3
   1  -8   3 1674.95 222.349   1
  -1  -8  -3 1472.37 234.245   1
  -1  -8  -3 1820.05 297.024   3
  -1  -8  -2 5109.43 422.363   3
   1  -8   2 4823.35 310.862   3
  -1  -8  -2 4738.04 350.865   1
   1  -8   2 4849.43 338.841   1
  -1   8   1 180.124 84.6183   3
   1  -8   1 418.087 162.316   1
  -1  -8  -1 236.655 147.708   1
   1  -8   1 313.585 114.735   3
  -1  -8  -1 271.800 165.753   3
   1  -8   0 5656.81 346.911   3
  -1  -8   0 5726.45 426.556   3
  -1   8   0 5457.54 324.033   3
   1  -8   0 5251.45 336.777   1
  -1  -8   0 5541.40 359.929   1
  -1  -8   1 643.703 197.484   3
  -1  -8   1 424.075 157.506   1
   1  -8  -1 456.049 138.995   3
  -1   8  -1 629.605 119.725   3
   1  -8  -2 4828.60 337.491   3
  -1  -8   2 4316.55 325.489   1
  -1   8  -2 4914.37 290.029   3
  -1  -8   2 5173.50 405.804   3
   1  -8  -3 1729.87 222.715   3
  -1  -8   3 1337.51 229.705   3
   1  -8  -4 959.682 190.962   3
  -1  -8   4 978.066 198.751   3
   1  -8  -5 5679.26 397.816   3
  -1  -8   5 5145.55 408.182   3
   1  -8  -6 5998.65 420.042   3
  -1  -8   6 6180.48 452.792   3
   1  -8  -7 984.467 219.195   3
  -1  -8   7 849.674 215.424   3
  -1  -8   8 7353.09 500.838   3
   1  -8  -8 7071.31 482.995   3
  -1  -8   9 5019.10 437.272   3
   1  -8  -9 4952.27 416.879   3
   1  -8 -10 825.485 220.796   3
  -1  -8  10 1269.11 262.794   3
  -1  -8  11 4094.95 415.522   3
   1  -8 -11 3870.04 399.602   3
  -1  -8  12 4365.66 441.512   3
   1  -8 -12 3945.87 416.772   3
   1  -8 -13 730.210 233.904   3
  -1  -8  13 465.033 225.002   3
   1  -8 -14 2233.83 359.298   3
   1  -8 -15 758.009 270.334   3
   1  -8 -16 601.865 255.038   3
   1  -8 -17 893.790 275.813   3
   1  -8 -18 1383.74 318.037   3
   1  -8 -19 1066.78 308.818   3
   1  -8 -20 736.372 278.870   3
   1  -8 -21 1001.36 321.448   3
   1  -8 -22 1901.16 417.347   3
   1  -8 -23 414.745 252.399   3
   1  -8 -24-183.100 230.448   3
   1  -8 -25 6.97083 206.888   3
   1  -8 -26 504.638 272.627   3
   1  -8 -27 192.223 236.281   3
  -1  -9 -26 477.043 273.804   3
  -1  -9 -25 571.011 289.749   3
  -1  -9 -24 394.833 322.599   3
  -1  -9 -23 30.5764 241.599   3
  -1  -9 -22 134.148 249.759   3
  -1  -9 -21 644.932 297.163   3
  -1  -9 -20 1349.78 244.482   1
  -1  -9 -20 858.928 309.039   3
  -1  -9 -19 750.143 218.416   1
  -1  -9 -19 412.577 265.794   3
  -1  -9 -18 2605.86 305.151   1
  -1  -9 -18 2112.06 392.914   3
  -1  -9 -17 471.284 186.387   1
  -1  -9 -17 25.9986 257.029   3
  -1  -9 -16 105.154 229.532   3
   1  -9  16 478.761 179.341   3
  -1  -9 -15 3455.07 326.370   1
  -1  -9 -15 2843.43 454.375   3
   1  -9  15 2859.83 313.817   3
  -1  -9 -14 5594.93 593.564   3
  -1  -9 -14 6315.28 430.430   1
   1  -9  14 6127.51 422.989   3
  -1  -9 -13 4708.86 530.410   3
   1  -9  13 4792.02 363.758   3
  -1  -9 -13 4875.02 381.925   1
  -1  -9 -12 2294.68 282.573   1
  -1  -9 -12 2220.96 375.803   3
   1  -9  12 2396.18 265.872   3
   1  -9  11 6435.55 402.434   3
  -1  -9 -11 6150.34 427.351   1
  -1  -9 -11 6467.48 578.680   3
  -1  -9 -10 8594.04 480.252   1
   1  -9  10 9223.92 459.644   3
   1  -9  10 8948.23 501.844   1
  -1  -9 -10 9640.21 685.592   3
  -1  -9  -9 4233.13 471.792   3
   1  -9   9 3719.81 326.937   1
  -1  -9  -9 3788.17 337.695   1
   1  -9   9 3922.14 309.084   3
  -1  -9  -8 1044.98 283.083   3
   1  -9   8 916.862 158.945   3
  -1  -9  -8 779.870 196.047   1
   1  -9   8 949.218 206.568   1
  -1  -9  -7 615.926 244.245   3
   1  -9   7 383.643 172.276   1
  -1  -9  -7 538.452 190.634   1
   1  -9   7 473.215 133.941   3
   1  -9   6 8967.67 434.531   3
  -1  -9  -6 9293.45 637.633   3
  -1  -9  -6 8562.88 478.912   1
   1  -9   6 8387.39 470.422   1
  -1  -9  -5 2485.31 362.536   3
  -1  -9  -5 2445.27 298.594   1
   1  -9   5 2308.81 286.258   1
   1  -9   5 2270.71 226.111   3
   1  -9   4 1026.09 218.635   1
  -1  -9  -4 903.050 208.308   1
   1  -9   4 980.321 162.580   3
  -1  -9  -4 1213.65 270.571   3
  -1  -9  -3 3724.60 393.362   3
   1  -9   3 3202.45 276.099   3
  -1  -9  -3 3324.52 318.135   1
   1  -9   3 3526.66 319.095   1
   1  -9   2 2524.09 247.258   3
  -1  -9  -2 2371.63 296.528   1
   1  -9   2 2870.12 298.061   1
  -1  -9  -2 2744.19 344.883   3
   1  -9   1 2500.66 261.162   3
  -1  -9  -1 2149.04 286.146   1
   1  -9   1 2295.34 287.290   1
  -1  -9  -1 2253.17 315.654   3
   1  -9   0 6285.97 388.767   3
  -1  -9   0 5834.54 467.969   3
   1  -9   0 6023.18 396.298   1
  -1  -9   0 5443.04 406.114   1
   1  -9  -1 2307.46 274.401   1
  -1  -9   1 2353.09 301.526   1
  -1  -9   1 2477.61 312.510   3
   1  -9  -1 2379.80 261.423   3
   1  -9  -2 2771.11 297.388   3
  -1   9  -2 2368.55 223.142   3
  -1  -9   2 2451.57 319.767   3
   1  -9  -2 2743.09 284.304   1
  -1  -9   2 2430.58 277.292   1
   1  -9  -3 3002.95 309.411   3
  -1  -9   3 2963.38 333.254   3
   1  -9  -4 1125.06 219.291   3
  -1  -9   4 1035.37 231.239   3
   1  -9  -5 2067.29 276.476   3
  -1  -9   5 1837.16 276.689   3
   1  -9  -6 8337.21 518.054   3
  -1  -9   6 7311.25 522.081   3
  -1  -9   7 267.414 175.287   3
   1  -9  -7 376.873 181.558   3
   1  -9  -8 894.924 220.825   3
  -1  -9   8 668.715 219.862   3
  -1  -9   9 5571.35 471.831   3
   1  -9  -9 5124.40 441.241   3
  -1  -9  10 8887.44 600.245   3
   1  -9 -10 8733.96 582.616   3
  -1  -9  11 6668.01 522.998   3
   1  -9 -11 6058.23 508.145   3
   1  -9 -12 1532.29 300.072   3
  -1  -9  12 1667.11 302.468   3
  -1  -9  13 4302.54 448.622   3
   1  -9 -13 4370.01 470.210   3
  -1  -9  14 6685.83 559.898   3
   1  -9 -14 6039.84 541.001   3
  -1  -9  15 4358.06 476.954   3
   1  -9 -15 3551.09 444.650   3
  -1  -9  16 697.621 251.299   3
   1  -9 -16 512.130 239.336   3
  -1  -9  17 559.741 261.857   3
   1  -9 -17 548.575 282.365   3
   1  -9 -18 2194.14 381.653   3
   1  -9 -19 453.454 263.255   3
   1  -9 -20 1798.66 386.030   3
   1  -9 -21 1068.55 313.679   3
   1  -9 -22 327.919 296.336   3
   1  -9 -23 544.435 304.280   3
   1  -9 -24 347.383 294.210   3
   1  -9 -25 0.09526 212.150   3
   1  -9 -26 433.145 267.025   3
  -1 -10 -25 22.7298 218.933   3
  -1 -10 -24 237.582 259.718   3
  -1 -10 -23 543.705 296.185   3
  -1 -10 -22 0.09952 232.353   3
  -1 -10 -21 24.7753 237.124   3
  -1 -10 -20-354.379 268.506   3
  -1 -10 -20 295.151 181.567   1
  -1 -10 -19 23.4832 235.489   3
  -1 -10 -19 249.980 168.946   1
  -1 -10 -18 698.118 288.791   3
  -1 -10 -18 1200.66 243.235   1
  -1 -10 -17 479.251 251.690   3
  -1 -10 -17 883.634 228.570   1
  -1 -10 -16 197.722 243.714   3
  -1 -10 -16 141.427 155.672   1
  -1 -10 -15 2017.60 404.865   3
   1 -10  15 2398.37 293.529   3
  -1 -10 -15 2496.96 302.498   1
  -1 -10 -14 2219.23 405.667   3
   1 -10  14 2341.20 271.263   3
  -1 -10 -14 2297.49 301.183   1
  -1 -10 -13 236.418 227.418   3
   1 -10  13 475.376 150.258   3
  -1 -10 -13 693.573 212.723   1
  -1 -10 -12 1916.74 276.736   1
  -1 -10 -12 1655.28 350.049   3
   1 -10  12 1444.86 217.458   3
   1 -10  11 5564.93 391.036   3
  -1 -10 -11 5881.63 582.746   3
  -1 -10 -11 5406.76 413.299   1
  -1 -10 -10 9136.55 702.844   3
  -1 -10 -10 8237.87 489.192   1
   1 -10  10 8336.61 462.221   3
   1 -10  10 8527.33 505.740   1
   1 -10   9 4477.50 393.748   1
  -1 -10  -9 4927.96 401.959   1
   1 -10   9 5016.80 360.456   3
  -1 -10  -9 5182.52 524.695   3
   1 -10   8 2571.90 317.361   1
  -1 -10  -8 2715.28 324.122   1
  -1 -10  -8 2995.34 432.255   3
   1 -10   8 2286.96 247.943   3
   1 -10   7 5212.24 412.707   1
  -1 -10  -7 4902.01 394.081   1
   1 -10   7 4755.14 340.079   3
  -1 -10  -7 5436.69 522.870   3
  -1 -10  -6 2788.86 398.410   3
   1 -10   6 2229.15 284.340   1
  -1 -10  -6 2477.46 314.118   1
   1 -10   6 2738.57 271.229   3
  -1 -10  -5 7255.89 468.449   1
   1 -10   5 6835.20 443.122   1
   1 -10   5 7012.10 411.356   3
  -1 -10  -5 7668.96 602.305   3
   1 -10   4 405.083 130.361   3
  -1 -10  -4 952.336 279.327   3
   1 -10   4 631.552 200.290   1
  -1 -10  -4 837.625 236.016   1
   1 -10   3 3920.49 351.945   1
  -1 -10  -3 3754.44 353.407   1
   1 -10   3 4170.27 323.156   3
  -1 -10  -3 4400.15 453.638   3
  -1 -10  -2 1782.75 317.344   3
   1 -10   2 1634.78 227.284   3
  -1 -10  -2 1703.71 279.556   1
   1 -10   2 1765.21 266.200   1
  -1 -10  -1 3108.73 379.123   3
  -1 -10  -1 3012.83 332.690   1
   1 -10   1 3116.95 322.133   1
   1 -10   1 3168.12 303.775   3
  -1 -10   0 2900.51 368.406   3
  -1 -10   0 2728.22 332.464   1
   1 -10   0 2593.11 313.946   1
   1 -10   0 2703.81 289.292   3
   1 -10  -1 3609.08 330.484   3
   1 -10  -1 3545.59 337.161   1
  -1 -10   1 3348.17 349.687   1
  -1 -10   1 3338.90 386.921   3
   1 -10  -2 2375.04 278.337   3
  -1 -10   2 2250.34 321.502   3
   1 -10  -2 2559.05 313.876   1
   1 -10  -3 3905.83 354.834   3
   1 -10  -3 4056.44 359.598   1
  -1 -10   3 3983.09 410.281   3
   1 -10  -4 1269.82 247.467   1
   1 -10  -4 726.928 195.343   3
  -1 -10   4 594.099 200.464   3
   1 -10  -5 7350.43 504.861   3
  -1 -10   5 7038.07 517.120   3
   1 -10  -5 6765.84 432.095   1
   1 -10  -6 3099.06 351.376   3
  -1 -10   6 2878.28 350.351   3
   1 -10  -7 6195.32 481.781   3
  -1 -10   7 5998.61 491.124   3
   1 -10  -8 2091.61 323.231   3
  -1 -10   8 1740.58 307.528   3
   1 -10  -9 4143.19 426.485   3
  -1 -10   9 4224.10 435.148   3
   1 -10 -10 8317.20 591.922   3
  -1 -10  10 7730.80 571.168   3
   1 -10 -11 5470.31 501.908   3
  -1 -10  11 6204.47 532.255   3
   1 -10 -12 1476.04 295.263   3
  -1 -10  12 1627.67 304.723   3
   1 -10 -13 250.073 206.919   3
  -1 -10  13 591.738 222.622   3
   1 -10 -14 2410.13 374.564   3
  -1 -10  14 2873.29 390.367   3
   1 -10 -15 2382.10 382.579   3
  -1 -10  15 2331.55 359.586   3
   1 -10 -16-15.0582 209.143   3
  -1 -10  16 80.2535 183.146   3
   1 -10 -17 902.290 292.214   3
  -1 -10  17 688.114 259.878   3
   1 -10 -18 983.181 303.991   3
  -1 -10  18 1219.02 327.802   3
   1 -10 -19 490.693 302.804   3
  -1 -10  19 586.750 267.998   3
   1 -10 -20 257.920 232.290   3
  -1 -10  20 688.021 290.723   3
   1 -10 -21 67.8791 231.338   3
  -1 -10  21 191.806 229.154   3
   1 -10 -22 594.365 267.020   3
  -1 -10  22 543.802 282.956   3
   1 -10 -23 392.213 253.833   3
   1 -10 -24 718.102 288.853   3
   1 -10 -25 205.319 235.917   3
  -1 -11 -23 511.016 295.494   3
  -1 -11 -22 265.981 261.779   3
  -1 -11 -21 0.10292 226.639   3
  -1 -11 -20 242.906 192.415   1
  -1 -11 -20-274.813 256.467   3
  -1 -11 -19 192.062 186.496   1
  -1 -11 -19-575.398 299.004   3
  -1 -11 -18-139.553 173.726   1
  -1 -11 -18-666.116 301.520   3
  -1 -11 -17 223.768 186.829   1
  -1 -11 -17-191.715 264.057   3
  -1 -11 -16 335.073 199.341   1
  -1 -11 -16 4.88197 219.332   3
  -1 -11 -15 257.703 260.708   3
  -1 -11 -15 399.925 188.936   1
  -1 -11 -14 469.044 263.818   3
  -1 -11 -14 760.425 219.403   1
  -1 -11 -13 375.433 271.310   3
  -1 -11 -13 256.015 183.197   1
  -1 -11 -12 565.657 273.979   3
  -1 -11 -12 477.854 193.390   1
  -1 -11 -11 248.174 225.260   3
  -1 -11 -11 360.353 196.879   1
  -1 -11 -10 1006.06 295.324   3
   1 -11  10 910.886 179.865   3
   1 -11  10 646.621 199.782   1
  -1 -11 -10 1015.82 236.434   1
  -1 -11  -9 1287.61 321.120   3
   1 -11   9 1426.15 219.285   3
   1 -11   9 1519.29 271.661   1
  -1 -11  -9 1066.09 242.138   1
   1 -11   8 3131.61 297.295   3
   1 -11   8 2294.43 309.166   1
  -1 -11  -8 2748.98 335.780   1
  -1 -11  -8 3134.24 444.328   3
   1 -11   7 2458.03 268.866   3
   1 -11   7 2153.32 305.065   1
  -1 -11  -7 1711.13 285.722   1
  -1 -11  -7 2005.80 362.906   3
   1 -11   6 472.329 155.946   3
  -1 -11  -6 275.781 194.478   1
   1 -11   6 579.574 226.407   1
  -1 -11  -6 642.280 262.911   3
  -1 -11  -5 1586.39 253.955   1
   1 -11   5 2047.58 302.234   1
  -1 -11  -5 2038.28 354.720   3
   1 -11   5 2151.73 260.020   3
  -1 -11  -4 2416.28 384.672   3
  -1 -11  -4 1803.49 274.063   1
   1 -11   4 1919.52 281.223   1
   1 -11   4 1997.36 252.746   3
  -1 -11  -3 1410.98 319.309   3
   1 -11   3 1201.41 201.833   3
   1 -11   3 1286.29 260.087   1
  -1 -11  -3 1043.46 229.594   1
  -1 -11  -2 2666.44 376.903   3
   1 -11   2 2403.64 298.395   1
  -1 -11  -2 2748.14 326.468   1
   1 -11   2 2677.02 292.378   3
  -1 -11  -1 2299.48 341.627   3
  -1 -11  -1 1867.16 274.036   1
   1 -11   1 2061.34 289.376   1
   1 -11   1 2267.19 279.937   3
  -1 -11   0-259.774 203.606   3
  -1 -11   0-294.124 251.964   1
   1 -11   0 32.9826 181.254   1
   1 -11   0 57.1191 121.507   3
  -1 -11   1 1965.42 321.493   3
  -1 -11   1 975.181 236.284   1
   1 -11  -1 1567.87 259.203   1
   1 -11  -1 1755.36 253.634   3
   1 -11  -2 2000.29 294.018   1
   1 -11  -2 2386.58 305.875   3
  -1 -11   2 2560.12 361.466   3
  -1 -11   3 1384.44 277.487   3
   1 -11  -3 1189.12 250.722   1
   1 -11  -3 1431.31 247.007   3
   1 -11  -4 2549.03 326.567   3
  -1 -11   4 2626.80 358.729   3
   1 -11  -4 2157.92 311.054   1
   1 -11  -5 2189.13 299.094   3
   1 -11  -5 1727.37 282.058   1
  -1 -11   5 2021.39 309.083   3
   1 -11  -6 745.193 217.831   3
   1 -11  -6 438.773 191.289   1
  -1 -11   6 502.775 199.078   3
   1 -11  -7 2186.21 320.490   3
   1 -11  -7 2307.25 302.176   1
  -1 -11   7 2040.94 322.079   3
   1 -11  -8 2396.59 340.651   3
   1 -11  -8 2108.94 287.150   1
  -1 -11   8 2366.30 342.492   3
   1 -11  -9 2015.76 276.595   1
   1 -11  -9 1661.81 301.960   3
  -1 -11   9 1879.15 327.557   3
   1 -11 -10 1187.08 240.950   1
   1 -11 -10 1340.18 277.605   3
  -1 -11  10 1061.40 250.703   3
   1 -11 -11 163.039 177.128   3
  -1 -11  11 39.2747 172.779   3
   1 -11 -12 469.867 207.368   3
  -1 -11  12 697.666 241.137   3
   1 -11 -13-40.7321 213.329   3
  -1 -11  13 127.362 182.936   3
   1 -11 -14 518.936 229.281   3
  -1 -11  14 986.011 271.515   3
   1 -11 -15 280.106 201.066   3
  -1 -11  15 276.040 206.181   3
   1 -11 -16 269.594 220.249   3
  -1 -11  16 203.258 177.319   3
   1 -11 -17 119.363 219.242   3
  -1 -11  17 260.848 204.177   3
   1 -11 -18 105.334 210.536   3
  -1 -11  18 25.6837 175.150   3
   1 -11 -19 369.923 241.276   3
  -1 -11  19 134.330 206.327   3
   1 -11 -20 620.480 303.571   3
  -1 -11  20 45.8242 205.016   3
   1 -11 -21 210.101 254.713   3
  -1 -11  21 175.219 199.905   3
   1 -11 -22 459.391 253.407   3
   1 -11 -23 352.028 197.378   1
   1 -11 -23 338.342 248.258   3
   1 -11 -24 237.179 322.676   3
  -1 -12 -22 0.11284 227.183   3
  -1 -12 -21-0.10978 227.493   3
  -1 -12 -20 0.10716 225.167   3
  -1 -12 -19 126.709 178.534   1
  -1 -12 -19 0.10434 234.926   3
  -1 -12 -18 334.462 206.589   1
  -1 -12 -18 140.640 247.397   3
  -1 -12 -17 36.0161 171.118   1
  -1 -12 -17 20.4297 227.827   3
  -1 -12 -16-334.431 202.185   1
  -1 -12 -16-478.565 283.898   3
  -1 -12 -15 300.144 202.428   1
  -1 -12 -15 174.952 248.488   3
  -1 -12 -14-123.819 191.621   1
  -1 -12 -14 48.4710 223.466   3
  -1 -12 -13 79.0848 169.578   1
  -1 -12 -13 188.010 212.333   3
  -1 -12 -12 144.926 173.970   1
  -1 -12 -12-113.945 227.313   3
  -1 -12 -11 684.850 223.020   1
  -1 -12 -11 671.113 276.068   3
  -1 -12 -10 267.878 194.168   1
  -1 -12 -10 283.351 240.554   3
   1 -12   9-382.505 233.091   1
  -1 -12  -9-197.511 194.087   1
  -1 -12  -9 127.018 228.606   3
   1 -12   8 365.104 192.552   1
  -1 -12  -8 184.808 185.933   1
  -1 -12  -8 698.361 303.448   3
   1 -12   7 73.1895 190.081   1
  -1 -12  -7-49.3949 206.354   1
  -1 -12  -7 259.605 221.646   3
  -1 -12  -6 595.123 209.769   1
   1 -12   6 238.455 192.182   1
  -1 -12  -6 672.993 270.811   3
  -1 -12  -5 969.797 254.024   1
   1 -12   5 1805.61 296.870   1
  -1 -12  -5 1435.80 321.725   3
   1 -12   4 221.860 120.985   3
  -1 -12  -4-207.593 246.031   1
   1 -12   4 165.462 184.501   1
  -1 -12  -4 312.454 228.126   3
  -1 -12  -3 512.027 193.900   1
   1 -12   3 1134.11 246.245   1
   1 -12   3 1288.76 227.809   3
  -1 -12  -3 1326.17 315.088   3
  -1 -12  -2 134.526 199.674   3
   1 -12   2 421.635 198.759   1
  -1 -12  -2-346.474 258.157   1
   1 -12   2-44.7250 118.093   3
  -1 -12  -1 243.903 202.744   3
   1 -12   1 110.498 175.067   1
   1 -12   1 271.098 160.211   3
  -1 -12   0 1153.02 287.778   3
  -1 -12   0 538.980 197.111   1
   1 -12   0 806.261 226.713   1
   1 -12   0 1114.40 235.453   3
  -1 -12   1 78.8267 168.978   3
   1 -12  -1 76.5095 171.159   1
   1 -12  -1 312.438 161.654   3
  -1 -12   2 169.505 188.546   3
   1 -12  -2 19.3640 167.444   1
   1 -12  -2-56.5575 137.293   3
  -1 -12   3 1295.52 294.218   3
   1 -12  -3 1515.38 278.517   1
   1 -12  -3 1107.16 227.135   3
  -1 -12   4 204.910 178.733   3
   1 -12  -4 331.550 189.454   1
   1 -12  -4 199.512 152.172   3
  -1 -12   5 1184.08 278.196   3
   1 -12  -5 897.665 224.485   3
   1 -12  -5 1262.19 268.289   1
   1 -12  -6 917.310 235.215   3
  -1 -12   6 801.281 247.293   3
   1 -12  -6 1087.75 260.402   1
   1 -12  -7 517.655 193.322   3
  -1 -12   7 543.021 218.493   3
   1 -12  -7 455.428 218.923   1
   1 -12  -8 370.010 185.319   3
  -1 -12   8 530.250 213.315   3
   1 -12  -8 589.256 218.726   1
  -1 -12   9 22.4936 158.868   3
   1 -12  -9 138.187 179.792   1
   1 -12  -9 27.9021 187.257   3
  -1 -12  10 358.460 197.586   3
   1 -12 -10 464.877 207.083   1
   1 -12 -10 59.7540 192.422   3
  -1 -12  11 578.926 230.954   3
   1 -12 -11 723.845 235.100   1
   1 -12 -11 108.248 168.974   3
  -1 -12  12 458.780 218.041   3
   1 -12 -12 472.285 219.549   1
   1 -12 -12 77.8106 184.055   3
  -1 -12  13 267.688 200.458   3
   1 -12 -13 620.024 218.900   1
   1 -12 -13 90.9517 179.020   3
  -1 -12  14 491.126 233.453   3
   1 -12 -14 389.546 197.408   1
   1 -12 -14 392.850 229.998   3
  -1 -12  15 496.296 237.160   3
   1 -12 -15 209.832 160.860   1
   1 -12 -15 151.666 197.026   3
  -1 -12  16 328.405 213.090   3
   1 -12 -16 411.122 193.792   1
   1 -12 -16-107.730 204.192   3
  -1 -12  17 119.354 185.387   3
   1 -12 -17 188.989 174.047   1
   1 -12 -17-150.493 198.159   3
   1 -12 -18 198.087 180.468   1
   1 -12 -18-136.372 216.360   3
   1 -12 -19 183.153 181.900   1
   1 -12 -19 162.357 232.321   3
   1 -12 -20 498.208 216.539   1
   1 -12 -20 485.173 296.969   3
   1 -12 -21 334.670 203.832   1
   1 -12 -21 212.386 220.809   3
   1 -12 -22 108.324 154.091   1
   1 -12 -22 416.874 251.077   3
   1 -12 -23 325.064 241.414   3
  -1 -13 -20 0.11431 264.184   3
  -1 -13 -19-30.4469 175.140   1
  -1 -13 -19 0.11146 245.512   3
  -1 -13 -18-188.756 201.941   1
  -1 -13 -18 0.10891 227.548   3
  -1 -13 -17-276.782 209.225   1
  -1 -13 -17-558.269 334.542   3
  -1 -13 -16-225.486 203.434   1
  -1 -13 -16-339.499 287.396   3
  -1 -13 -15-421.826 220.509   1
  -1 -13 -15-128.886 228.214   3
  -1 -13 -14-316.236 215.658   1
  -1 -13 -14-139.446 229.678   3
  -1 -13 -13-377.084 220.955   1
  -1 -13 -13 8.55034 217.328   3
  -1 -13 -12 41.3097 187.724   1
  -1 -13 -12 361.053 259.404   3
  -1 -13 -11-241.432 215.164   1
  -1 -13 -11 166.935 251.901   3
  -1 -13 -10-338.518 221.052   1
  -1 -13 -10-190.872 235.840   3
   1 -13   9-225.688 241.815   1
  -1 -13  -9-229.921 223.986   1
  -1 -13  -9-88.7366 221.159   3
  -1 -13  -8-68.4514 199.150   1
   1 -13   8-186.895 227.367   1
  -1 -13  -8 200.107 228.319   3
   1 -13   7-89.1473 221.107   1
  -1 -13  -7-138.432 222.125   1
  -1 -13  -7 126.900 227.086   3
  -1 -13  -6-565.265 261.192   1
   1 -13   6-159.969 205.073   1
  -1 -13  -6 30.9837 211.955   3
  -1 -13  -5-351.474 244.394   1
   1 -13   5 159.265 194.909   1
  -1 -13  -5 319.987 239.837   3
  -1 -13  -4-65.0976 211.631   1
   1 -13   4 118.658 200.399   1
   1 -13   3 276.762 213.070   1
  -1 -13  -3 284.866 225.424   3
   1 -13   2 492.154 227.514   1
  -1 -13  -2 485.847 243.494   3
   1 -13   1-33.0878 185.736   1
  -1 -13  -1 38.8984 180.234   3
   1 -13   0 371.583 201.473   1
  -1 -13   0-119.363 219.581   3
   1 -13  -1 198.115 199.808   1
  -1 -13   1 106.025 183.205   3
  -1 -13   2 642.722 249.987   3
   1 -13  -2 840.095 242.354   1
   1 -13  -2 637.886 210.149   3
  -1 -13   3 360.423 204.470   3
   1 -13  -3 477.842 230.259   1
   1 -13  -3 80.6187 133.378   3
  -1 -13   4 450.345 223.686   3
   1 -13  -4 436.088 230.079   1
   1 -13  -4 370.650 177.278   3
  -1 -13   5 156.871 182.201   3
   1 -13  -5 390.583 224.220   1
   1 -13  -5 359.924 186.982   3
  -1 -13   6 43.6167 178.675   3
   1 -13  -6 329.742 201.508   1
   1 -13  -6 74.6337 160.708   3
  -1 -13   7 482.406 248.241   3
   1 -13  -7 356.104 188.187   3
   1 -13  -7 587.803 235.902   1
  -1 -13   8 266.291 183.005   3
   1 -13  -8 523.174 209.740   1
   1 -13  -8-7.61715 170.783   3
  -1 -13   9 71.1655 160.168   3
   1 -13  -9 156.856 198.625   1
   1 -13  -9-66.7943 187.759   3
  -1 -13  10 249.289 190.530   3
   1 -13 -10 198.402 183.354   1
   1 -13 -10-222.673 209.971   3
  -1 -13  11 106.792 160.795   3
   1 -13 -11 354.462 224.086   1
   1 -13 -11 1.25298 190.369   3
  -1 -13  12 344.936 191.213   3
   1 -13 -12 676.870 236.025   1
   1 -13 -12 57.3287 168.691   3
  -1 -13  13 172.972 185.196   3
   1 -13 -13 268.946 200.342   1
   1 -13 -13 101.963 193.769   3
   1 -13 -14 181.072 193.827   1
   1 -13 -14-52.0278 174.295   3
   1 -13 -15 133.941 194.973   1
   1 -13 -15-61.4043 198.953   3
   1 -13 -16 313.731 220.990   1
   1 -13 -16 156.917 206.786   3
   1 -13 -17 177.255 186.947   1
   1 -13 -17 113.277 214.035   3
   1 -13 -18 242.633 189.444   1
   1 -13 -18 32.7954 202.410   3
   1 -13 -19 174.760 194.943   1
   1 -13 -19 554.173 290.075   3
   1 -13 -20 0.05813 146.982   1
   1 -13 -20 41.4169 215.405   3
   1 -13 -21 131.099 209.986   1
   1 -13 -21 321.248 235.343   3
   1 -13 -22 234.314 185.510   1
   1 -13 -22 518.698 266.237   3
  -1 -14 -19 0.06883 192.291   1
  -1 -14 -18 47.1202 196.351   1
  -1 -14 -18 0.11610 222.154   3
  -1 -14 -17-389.898 225.103   1
  -1 -14 -17-777.343 326.802   3
  -1 -14 -16-367.599 216.774   1
  -1 -14 -16-613.977 307.015   3
  -1 -14 -15-207.918 243.141   3
  -1 -14 -15-103.796 189.180   1
  -1 -14 -14 307.043 268.983   3
  -1 -14 -14-506.813 233.357   1
  -1 -14 -13 28.0918 216.514   3
  -1 -14 -13-205.308 212.981   1
  -1 -14 -12 207.812 291.048   3
  -1 -14 -12 69.4121 205.839   1
  -1 -14 -11-58.8544 207.604   3
  -1 -14 -11-426.491 229.091   1
  -1 -14 -10 6.17326 217.421   3
  -1 -14 -10-686.456 244.307   1
  -1 -14  -9-48.0071 218.773   3
  -1 -14  -9-365.266 248.981   1
   1 -14   8-1042.62 288.477   1
  -1 -14  -8-525.726 233.135   1
   1 -14   7 6.20254 206.932   1
  -1 -14  -7-503.716 272.990   1
  -1 -14  -6 246.294 222.511   3
  -1 -14  -6-614.717 278.294   1
   1 -14   6-232.667 221.031   1
  -1 -14  -5-388.266 267.925   1
   1 -14   5-35.3227 222.229   1
  -1 -14  -4 775.807 278.233   3
  -1 -14  -4 53.6781 215.912   1
   1 -14   4 866.366 251.514   1
  -1 -14  -3 189.332 206.441   3
   1 -14   3 67.0155 200.927   1
  -1 -14  -2 183.800 199.826   3
  -1 -14  -2-363.428 273.403   1
   1 -14   2-98.0958 212.424   1
  -1 -14  -1 916.679 288.259   3
   1 -14   1 639.194 258.055   1
  -1 -14   0 28.0191 173.837   3
   1 -14   0-221.319 218.942   1
  -1 -14   1 368.988 208.040   3
   1 -14  -1 486.882 229.942   1
  -1 -14   2 142.973 203.880   3
   1 -14  -2 118.792 190.381   1
  -1 -14   3 83.6063 171.941   3
   1 -14  -3 171.818 196.429   1
  -1 -14   4 981.279 273.390   3
   1 -14  -4 713.071 233.135   1
  -1 -14   5 419.563 211.581   3
   1 -14  -5 406.956 234.895   1
  -1 -14   6 18.9661 164.010   3
   1 -14  -6 350.677 222.971   1
  -1 -14   7 198.801 177.077   3
   1 -14  -7 519.920 223.562   1
   1 -14  -8 467.360 240.212   1
   1 -14  -9 178.164 190.834   1
   1 -14  -9-216.242 196.091   3
   1 -14 -10 95.4452 205.187   1
   1 -14 -10 209.263 184.380   3
   1 -14 -11 15.3718 175.811   1
   1 -14 -11-90.4738 174.142   3
   1 -14 -12 386.866 211.149   1
   1 -14 -12 192.186 174.947   3
   1 -14 -13 352.900 234.252   1
   1 -14 -13-196.999 204.722   3
   1 -14 -14 457.069 244.804   1
   1 -14 -14 86.6300 212.204   3
   1 -14 -15 371.843 245.251   1
   1 -14 -15 499.260 254.780   3
   1 -14 -16 309.702 210.703   1
   1 -14 -16 27.8356 195.974   3
   1 -14 -17-78.6144 186.409   1
   1 -14 -17 118.200 232.521   3
   1 -14 -18 381.008 216.236   1
   1 -14 -18 150.692 232.493   3
   1 -14 -19 231.309 226.745   1
   1 -14 -19 23.7586 215.236   3
   1 -14 -20 70.4757 258.151   3
  -1 -15 -17-287.516 203.345   1
  -1 -15 -16-761.146 251.123   1
  -1 -15 -16-622.194 306.400   3
  -1 -15 -15-639.839 240.551   1
  -1 -15 -15-848.150 329.573   3
  -1 -15 -14 0.11189 214.250   3
  -1 -15 -14-281.530 206.284   1
  -1 -15 -13 0.10852 209.535   3
  -1 -15 -13-254.434 215.095   1
  -1 -15 -12 156.679 263.601   3
  -1 -15 -12-259.486 230.721   1
  -1 -15 -11 230.528 244.120   3
  -1 -15 -11-157.206 224.721   1
  -1 -15 -10 40.5377 215.720   3
  -1 -15 -10-175.168 203.707   1
  -1 -15  -9 199.336 233.805   3
  -1 -15  -9-366.963 226.981   1
  -1 -15  -8 177.294 237.328   3
  -1 -15  -8-606.575 266.710   1
  -1 -15  -7 62.2492 215.981   3
   1 -15   7-591.757 266.879   1
  -1 -15  -7-525.345 239.110   1
  -1 -15  -6-759.020 280.846   1
   1 -15   6-739.741 271.011   1
  -1 -15  -5 188.644 227.657   3
  -1 -15  -5-10.2737 217.751   1
   1 -15   5-18.4216 216.832   1
  -1 -15  -4 163.846 199.001   3
  -1 -15  -4-230.552 272.188   1
   1 -15   4-36.9696 212.259   1
  -1 -15  -3 142.655 191.713   3
   1 -15   3-21.1148 225.502   1
  -1 -15  -2 27.7584 169.764   3
   1 -15   2-484.204 250.022   1
  -1 -15  -1 90.1237 200.090   3
   1 -15   1-300.316 256.370   1
  -1 -15   0 101.146 173.787   3
   1 -15   0 39.5117 206.326   1
  -1 -15   1-163.528 196.670   3
   1 -15  -1-172.676 228.718   1
   1 -15  -2 112.732 205.704   1
   1 -15  -3 137.129 190.439   1
   1 -15  -4 162.225 208.362   1
   1 -15  -5 113.265 200.293   1
   1 -15  -6 165.923 176.052   1
   1 -15  -7 98.4118 209.579   1
   1 -15  -8 289.803 204.797   1
   1 -15  -9-59.5265 199.856   1
   1 -15 -10 200.512 185.972   1
   1 -15 -11 251.558 222.628   1
   1 -15 -12 0.06238 193.494   1
   1 -15 -13 232.842 203.974   1
   1 -15 -14 108.799 171.431   1
  -1 -16 -14-0.11876 206.822   3
  -1 -16 -13 262.589 240.472   3
  -1 -16 -12 169.397 223.783   3
  -1 -16 -11 34.9779 240.670   3
  -1 -16 -10-23.6654 194.938   3
  -1 -16  -9 126.455 241.775   3
  -1 -16  -8-51.1864 200.632   3
  -1 -16  -7-1432.28 341.280   1
  -1 -16  -7-138.188 215.329   3
   1 -16   5-980.356 299.145   1
   1 -16   4-672.957 279.234   1
   1 -16   3-192.401 235.076   1
   1 -16   2-896.409 297.283   1
   1 -16   1-485.965 263.180   1
   1 -16   0 39.9192 216.690   1
   1 -16  -1-246.069 221.912   1
   1 -16  -2-0.06839 181.717   1
   1 -16  -3-272.435 230.412   1
   1 -16  -4 177.477 229.279   1
   1 -16  -5-151.519 193.393   1
  -2   0   0 301071. 1697.37   3
  -2   0  -1 18382.5 418.527   3
   2   0   1 17806.8 420.249   3
  -2   0   1 18075.5 425.647   3
  -2   0  -2 126292. 1121.24   3
   2   0   2 129202. 1133.41   3
  -2   0   3 37805.3 450.713   2
  -2   0  -3 38106.0 625.135   3
   2   0   3 38296.0 640.014   3
  -2   0   4 45160.9 425.415   2
   2   0   4 44381.4 715.441   3
  -2   0  -4 44739.9 696.177   3
   2   0   5 286.244 86.1535   3
  -2   0  -5 293.090 92.9666   3
   2   0   6 25241.9 592.835   3
  -2   0   6 26220.7 621.388   3
  -2   0  -6 25034.5 579.411   3
   2   0   7 13681.0 461.460   3
  -2   0   7 14592.5 490.914   3
  -2   0  -7 13260.5 447.354   3
  -2   0  -8 1238.38 167.816   3
   2   0   8 1531.13 179.526   3
  -2   0  -9 63655.1 1070.67   3
   2   0   9 64886.8 1127.45   3
  -2   0 -10 1495.36 205.642   3
  -2   0 -11 1646.32 205.113   3
  -2   0 -12 1435.07 206.603   3
  -2   0 -13 13541.3 578.243   3
   2   0 -13 12059.1 216.112   2
  -2   0 -14 3335.20 319.851   3
   2   0 -14 3630.82 363.359   3
   2   0 -14 3529.12 134.780   2
  -2   0 -15 13250.1 621.547   3
   2   0 -15 12232.9 609.405   3
   2   0 -15 11897.7 264.919   2
  -2   0 -16 1496.28 262.707   3
   2   0 -16 1251.70 101.587   2
   2   0 -16 1292.33 266.803   3
  -2   0 -17 1224.11 258.970   3
   2   0 -17 1008.63 98.0435   2
   2   0 -17 1024.75 247.647   3
  -2   0 -18 1638.43 293.943   3
   2   0 -18 1389.41 286.250   3
   2   0 -18 1200.72 112.640   2
  -2   0 -19 8461.94 551.537   3
   2   0 -19 7919.63 561.386   3
   2   0 -19 7764.72 274.254   2
   2   0 -20 516.699 93.4692   2
   2   0 -20 354.867 229.366   3
  -2   0 -21 4667.24 453.715   3
   2   0 -21 3722.96 422.550   3
  -2   0 -22 3384.58 414.139   3
  -2   0 -22 3016.78 390.662   2
   2   0 -22 3828.96 432.057   3
  -2   0 -23 151.931 204.606   3
  -2   0 -23 187.853 181.620   2
  -2   0 -24-63.5273 200.014   2
  -2   0 -24 190.740 201.745   3
  -2   0 -25 413.454 203.070   2
  -2   0 -25 415.917 223.385   3
  -2   0 -26-87.5808 230.103   2
  -2   0 -26-153.797 231.509   3
  -2   0 -27 297.904 204.035   2
  -2   0 -27 321.862 219.420   3
  -2   0 -28-56.5357 178.071   2
  -2   0 -28-79.8046 198.817   3
  -2   0 -29-221.627 216.199   2
  -2   0 -29 447.999 245.345   3
  -2   0 -30-58.0130 206.632   2
  -2   0 -30 234.840 223.915   3
  -2   0 -31 0.09105 200.545   3
  -2   0 -32-0.09562 214.217   3
  -2  -1 -32 0.09695 209.445   3
  -2  -1 -31 0.09332 202.554   3
  -2  -1 -30 7.61766 185.117   2
  -2  -1 -30 0.08920 198.398   3
  -2  -1 -29-226.885 231.924   2
  -2  -1 -29 0.08504 200.046   3
  -2  -1 -28 88.7051 183.672   2
  -2  -1 -28-53.4896 201.600   3
  -2  -1 -27 285.472 199.463   2
  -2  -1 -27 456.979 263.879   3
  -2  -1 -26-63.3082 214.433   2
  -2  -1 -26-214.104 227.166   3
  -2  -1 -25-191.557 264.967   3
  -2  -1 -24 811.805 266.825   3
  -2  -1 -23 821.026 294.987   3
  -2  -1 -22 1406.40 303.641   3
  -2  -1 -21 4254.63 458.446   3
  -2  -1 -20 1535.92 320.298   3
  -2  -1 -19 995.055 265.027   3
  -2  -1 -18 3126.53 368.890   3
  -2  -1 -17 980.563 234.775   3
  -2  -1 -16 6263.41 462.729   3
  -2  -1 -15 93.7095 152.647   3
  -2  -1 -14 2110.83 261.214   3
  -2  -1 -13 3518.18 323.972   3
  -2  -1 -12 14399.5 610.565   3
  -2  -1 -11 4690.06 347.148   3
   2  -1  10 17605.0 593.405   3
  -2  -1 -10 17059.4 618.929   3
  -2  -1  -9 20138.4 645.647   3
   2  -1   9 20054.0 602.683   3
   2  -1   8 7067.01 337.979   3
  -2  -1  -8 6758.18 372.530   3
  -2   1   7 12222.4 439.117   3
   2  -1   7 11681.4 405.702   3
  -2  -1  -7 11697.4 459.498   3
   2  -1   6 59279.7 835.139   3
  -2  -1  -6 58917.9 967.381   3
  -2   1   6 60036.5 912.517   3
   2  -1   5 9526.16 307.571   3
  -2  -1  -5 9993.81 386.513   3
  -2   1   5 10099.7 353.817   3
  -2  -1  -4 50925.6 839.300   3
   2  -1   4 49783.8 665.823   3
  -2   1   4 52829.1 764.473   3
  -2   1   3 50164.8 555.447   2
  -2  -1  -3 51247.9 819.283   3
   2  -1   3 50281.2 633.986   3
  -2   1   3 51416.1 693.504   3
   2  -1   2 85447.8 782.312   3
  -2  -1  -2 85849.4 1048.94   3
  -2   1   2 84744.4 794.033   2
  -2  -1  -1 155328. 1372.85   3
  -2   1   1 154202. 1150.88   2
  -2   1   0 38006.0 517.780   3
   2   1   0 36293.8 667.568   3
  -2  -1   0 36109.9 671.289   3
  -2   1   0 36418.7 599.786   2
   2  -1  -1 151023. 1140.32   2
  -2   1  -1 152422. 1027.01   3
  -2  -1   1 151147. 1362.94   3
   2   1   1 154347. 1381.28   3
  -2   1  -1 151530. 1286.42   2
   2   1   2 86172.8 1044.64   3
  -2   1  -2 85815.6 773.426   3
  -2  -1   2 85114.6 1043.72   3
   2  -1  -2 85804.1 803.336   2
  -2   1  -2 84927.3 1000.53   2
  -2   1  -3 59935.7 660.929   3
  -2   1  -3 59189.2 877.141   2
   2   1   3 60756.6 901.150   3
   2  -1  -3 59735.2 635.216   2
  -2   1  -4 49482.6 655.720   3
   2  -1  -4 50152.4 538.951   2
  -2   1  -4 50412.8 843.452   2
   2   1   4 52269.5 855.706   3
  -2   1  -5 12113.4 341.390   3
   2  -1  -5 11370.2 243.715   2
   2   1   5 12528.5 436.017   3
  -2   1  -5 11974.4 445.227   2
  -2   1  -6 58455.7 810.377   3
   2  -1  -6 58118.0 514.976   2
  -2   1  -6 61497.7 1007.88   2
   2   1   6 61501.1 998.666   3
  -2   1  -7 10907.6 375.806   3
  -2   1  -7 12166.9 489.246   2
   2   1   7 11738.9 462.151   3
  -2   1  -8 8983.12 359.659   3
   2  -1  -8 9470.03 411.035   3
   2   1   8 9102.94 426.697   3
   2   1   8 9134.18 174.649   1
   2  -1  -9 18269.0 599.051   3
  -2   1  -9 17537.6 521.298   3
  -2   1 -10 18485.8 561.131   3
   2  -1 -10 19598.0 640.026   3
  -2   1 -11 6217.35 350.727   3
   2  -1 -11 6811.02 421.717   3
  -2   1 -12 13331.8 529.762   3
  -2   1 -12 12813.1 574.928   2
   2  -1 -12 13677.3 591.575   3
  -2   1 -13 3009.69 292.276   3
  -2   1 -13 2722.63 287.426   2
   2  -1 -13 3583.52 337.553   3
   2  -1 -14 1605.67 254.183   3
  -2   1 -14 1181.13 208.455   2
  -2   1 -14 1847.13 246.067   3
   2  -1 -15 92.2075 169.457   3
  -2   1 -15-140.341 201.399   2
  -2   1 -15 317.260 180.787   3
  -2   1 -16 6862.83 449.493   3
  -2   1 -16 6399.99 468.401   2
   2  -1 -16 6683.96 481.601   3
   2  -1 -17 1440.86 272.422   3
  -2   1 -17 1302.63 252.669   2
  -2   1 -17 1763.09 275.193   3
  -2   1 -18 3277.08 362.410   3
   2  -1 -18 2588.45 347.596   3
  -2   1 -18 2796.79 348.134   2
   2  -1 -19 696.979 251.662   3
  -2   1 -19 878.591 245.272   2
  -2   1 -19 417.368 197.457   3
   2  -1 -20 1680.97 157.161   2
   2  -1 -20 1624.06 321.068   3
  -2   1 -20 1300.45 265.459   2
  -2   1 -20 1663.50 270.585   3
  -2   1 -21 3218.44 393.727   3
   2  -1 -21 3296.79 413.886   3
  -2   1 -21 2972.76 390.158   2
  -2   1 -22 1146.37 261.491   3
   2  -1 -22 1079.61 289.419   3
  -2   1 -22 757.126 245.814   2
   2  -1 -23 581.640 252.606   3
  -2   1 -23 176.653 185.647   3
  -2   1 -23 226.224 184.287   2
   2  -1 -24 885.195 293.986   3
  -2   1 -24 443.672 220.209   3
  -2   1 -24 420.138 219.217   2
   2  -1 -25 32.6393 208.131   3
  -2   1 -25-84.7771 179.866   3
  -2   1 -25 139.748 189.944   2
   2  -1 -26 62.9260 213.577   3
  -2   1 -26 208.630 198.305   3
  -2   1 -26-23.1047 180.147   2
   2  -1 -27-8.15349 207.571   3
  -2   1 -27 37.6561 183.808   3
  -2   1 -27-44.2756 193.035   2
  -2   1 -28 96.4213 224.147   3
   2  -1 -28 162.299 234.850   3
  -2   1 -28 348.120 220.451   2
  -2   1 -29 126.824 229.933   3
  -2   1 -29 226.417 209.751   2
  -2   1 -30 0.08626 208.038   3
  -2   1 -30 87.8831 186.317   2
  -2   1 -31 405.712 243.305   3
  -2   1 -32 0.09689 201.266   3
  -2  -2 -31 0.09500 217.114   3
  -2  -2 -30-94.8167 208.866   3
  -2  -2 -30-206.481 233.098   2
  -2  -2 -29 5.81283 201.228   3
  -2  -2 -29-194.921 193.647   2
  -2  -2 -28-184.629 223.845   3
  -2  -2 -27 383.696 271.695   3
  -2  -2 -26 163.740 227.633   3
  -2  -2 -25 750.695 312.286   3
  -2  -2 -24 925.555 282.626   3
  -2  -2 -23 448.533 253.462   3
  -2  -2 -22 1261.11 294.224   3
  -2  -2 -21 599.994 243.344   3
  -2  -2 -20 3520.51 414.796   3
  -2  -2 -19 20.2399 192.594   3
  -2  -2 -18 3721.55 410.988   3
  -2  -2 -17-80.8354 199.045   3
  -2  -2 -16 344.188 189.129   3
  -2  -2 -15 5401.05 433.315   3
  -2  -2 -14 2510.13 296.738   3
  -2  -2 -13 2655.03 310.810   3
  -2  -2 -12 20000.0 753.073   3
   2  -2  11 13349.8 523.088   3
  -2  -2 -11 13823.3 611.633   3
   2  -2  10 3827.94 268.560   3
  -2  -2 -10 3815.06 328.592   3
   2  -2  10 3951.48 128.834   1
  -2  -2  -9 32265.2 871.098   3
   2  -2   9 32101.6 714.983   3
   2  -2   9 32573.1 373.168   1
   2  -2   8 11187.2 392.091   3
  -2  -2  -8 11572.3 511.230   3
  -2   2   7 14660.3 493.811   3
  -2  -2  -7 14319.0 549.955   3
   2  -2   7 15029.4 413.200   3
  -2   2   6 5041.03 274.964   3
  -2  -2  -6 5306.02 334.752   3
   2  -2   6 4947.14 225.969   3
  -2   2   5 31639.7 623.312   3
   2  -2   5 31417.4 489.256   3
  -2  -2  -5 31359.3 735.051   3
   2  -2   4 3620.89 150.552   3
  -2   2   4 3872.15 208.823   3
   2  -2   4 3806.64 247.212   2
  -2  -2  -4 3594.63 260.600   3
   2  -2   3 41201.9 442.978   3
  -2  -2  -3 41607.7 813.093   3
   2  -2   3 42003.1 772.909   2
  -2   2   3 41062.5 601.196   3
  -2  -2  -2 26496.1 637.282   3
  -2   2   2 27933.6 448.752   3
   2  -2   2 29226.3 622.243   2
  -2  -2  -1 340443. 2259.58   3
   2   2  -1 328387. 2178.86   3
  -2   2   1 337747. 1422.02   3
   2  -2   1 334485. 2012.08   2
  -2   2   0 36051.7 631.114   2
   2  -2   0 37222.3 642.935   2
  -2  -2   0 34828.7 723.860   3
   2   2   0 34377.8 719.124   3
   2  -2  -1 338988. 1856.66   2
  -2   2  -1 323137. 1943.28   2
   2   2   1 333608. 2235.98   3
  -2   2  -1 333397. 1213.49   3
  -2  -2   1 332297. 2225.76   3
   2  -2  -2 24457.2 477.910   2
  -2   2  -2 23781.4 563.922   2
   2   2   2 23599.6 601.382   3
  -2  -2   2 22613.7 592.717   3
  -2   2  -2 23079.6 305.795   3
  -2   2  -3 41156.6 762.135   2
   2  -2  -3 42852.6 621.388   2
   2   2   3 42623.7 822.623   3
  -2  -2   3 43338.8 829.589   3
  -2   2  -3 43050.9 437.299   3
  -2   2  -4 3189.58 237.697   2
   2  -2  -4 3564.22 177.283   2
   2   2   4 3163.04 236.023   3
   2  -2  -4 3466.61 200.713   3
  -2   2  -4 3317.89 138.534   3
  -2   2  -5 34351.3 742.143   2
  -2   2  -5 35756.6 492.967   3
   2   2   5 35680.1 792.859   3
   2  -2  -5 35581.9 659.936   3
   2   2   6 5296.63 323.819   3
  -2   2  -6 4983.99 208.235   3
   2  -2  -6 4768.55 276.035   3
   2   2   6 5406.90 189.845   1
  -2   2  -6 5217.98 322.453   2
   2  -2  -7 11711.6 438.446   3
  -2   2  -7 11755.0 340.690   3
   2   2   7 11821.1 265.762   1
  -2   2  -7 11851.0 485.717   2
   2  -2  -8 13176.5 489.447   3
  -2   2  -8 12289.1 381.891   3
   2   2   8 12336.8 263.657   1
  -2  -2   8 11542.5 224.648   2
  -2   2  -8 12422.5 518.706   2
  -2   2  -9 37929.4 693.647   3
  -2   2  -9 38941.6 912.739   2
  -2  -2   9 37596.5 414.747   2
   2  -2  -9 38047.8 853.887   3
  -2   2 -10 3028.17 224.397   3
  -2   2 -10 3115.62 317.588   2
   2  -2 -10 3261.82 302.269   3
  -2   2 -11 13659.1 467.222   3
  -2   2 -11 13806.4 584.093   2
   2  -2 -11 13390.6 567.930   3
  -2   2 -12 20991.7 612.524   3
  -2   2 -12 20447.3 726.915   2
   2  -2 -12 21175.3 726.641   3
  -2   2 -13 2411.52 257.950   3
   2  -2 -13 2479.93 300.959   3
  -2   2 -13 2259.35 279.035   2
  -2   2 -14 3125.37 278.571   3
  -2   2 -14 2919.05 310.009   2
   2  -2 -14 3318.14 343.966   3
  -2   2 -15 5194.44 365.097   3
  -2   2 -15 4768.47 394.442   2
   2  -2 -15 5612.96 435.295   3
   2  -2 -16 572.428 214.541   3
  -2   2 -16 370.033 153.602   3
  -2   2 -16 192.800 162.860   2
   2  -2 -17 355.685 215.332   3
  -2   2 -17 105.635 132.865   3
  -2   2 -17-114.601 180.711   2
  -2   2 -18 4017.17 358.050   3
  -2   2 -18 3897.49 393.404   2
   2  -2 -18 4174.94 426.436   3
   2  -2 -19 411.107 221.697   3
  -2   2 -19 622.241 198.954   3
  -2   2 -19 653.938 215.525   2
   2  -2 -20 3447.40 417.746   3
  -2   2 -20 2799.27 359.674   2
  -2   2 -20 3360.80 362.750   3
   2  -2 -21 236.894 212.306   3
  -2   2 -21 414.394 206.059   3
  -2   2 -21 184.066 188.988   2
   2  -2 -22 1301.16 299.102   3
  -2   2 -22 1114.96 254.636   3
  -2   2 -22 837.828 245.569   2
   2  -2 -23 697.516 253.908   3
  -2   2 -23 516.241 216.520   3
  -2   2 -23 562.549 225.376   2
  -2   2 -24 520.506 217.617   3
   2  -2 -24 889.359 275.574   3
  -2   2 -24 665.293 245.912   2
  -2   2 -25-87.3604 179.838   3
   2  -2 -25 394.067 259.651   3
  -2   2 -25 120.290 185.127   2
   2  -2 -26 564.831 267.062   3
  -2   2 -26 364.586 209.366   3
  -2   2 -26 760.388 257.893   2
   2  -2 -27 309.205 241.623   3
  -2   2 -27 694.747 258.657   3
  -2   2 -27 604.997 242.739   2
   2  -2 -28-331.288 250.632   3
  -2   2 -28 227.144 225.156   3
  -2   2 -28-53.7736 167.274   2
  -2   2 -29 246.624 232.077   3
   2  -2 -29 83.9762 226.083   3
  -2   2 -29 254.567 201.389   2
  -2   2 -30 151.059 205.883   3
   2  -2 -30-49.0275 219.250   3
  -2   2 -31 36.2262 193.115   3
  -2   2 -32 477.907 256.423   3
  -2   2 -33-473.145 256.347   3
  -2  -3 -31 0.09695 214.130   3
  -2  -3 -30 379.264 254.886   3
  -2  -3 -29 0.26877 209.480   3
  -2  -3 -28 22.9472 209.694   3
  -2  -3 -27 1166.04 341.403   3
  -2  -3 -26 767.342 325.773   3
  -2  -3 -25 608.707 280.397   3
  -2  -3 -24 690.246 281.100   3
  -2  -3 -23 691.217 278.997   3
  -2  -3 -22 539.330 246.834   3
  -2  -3 -21 1639.94 327.092   3
  -2  -3 -20 1686.90 318.784   3
  -2  -3 -19 2709.64 380.357   3
  -2  -3 -18 2021.13 324.824   3
  -2  -3 -17 4723.08 436.376   3
  -2  -3 -16 2442.93 337.603   3
  -2  -3 -15 3368.63 365.633   3
  -2  -3 -14 3737.28 386.083   3
  -2  -3 -13 662.642 221.716   3
   2  -3  12 7576.45 407.606   3
  -2  -3 -12 7414.81 504.567   3
   2  -3  11 8205.33 242.065   1
  -2  -3 -11 8898.15 535.747   3
   2  -3  11 8569.97 405.112   3
   2  -3  10 15587.8 320.488   1
  -2  -3 -10 15254.2 658.884   3
   2  -3  10 14725.2 496.376   3
   2  -3   9 8762.14 252.757   1
  -2  -3  -9 9523.87 522.033   3
   2  -3   9 8993.50 361.845   3
   2  -3   8 4633.85 239.515   3
  -2  -3  -8 4587.80 367.677   3
   2  -3   7 6440.67 254.629   3
  -2   3   7 7118.32 364.414   3
  -2  -3  -7 7102.15 428.278   3
  -2   3   6 34705.5 744.204   3
  -2  -3  -6 36434.5 894.635   3
   2  -3   6 36100.8 516.611   3
  -2   3   5 14037.8 438.593   3
  -2  -3  -5 13589.8 532.413   3
   2  -3   5 13909.0 268.436   3
  -2   3   4 3725.21 217.196   3
  -2  -3  -4 3558.28 279.905   3
  -2   3   3 33912.7 578.214   3
   2  -3   3 35018.1 744.167   2
  -2  -3  -3 34307.9 819.497   3
  -2   3   2 10808.1 294.667   3
   2  -3   2 10904.9 401.560   2
  -2  -3  -2 10412.5 438.365   3
  -2   3   1 4747.82 175.201   3
   2  -3   1 5112.05 273.639   2
   2   3  -1 5024.09 300.026   3
  -2  -3  -1 4676.94 303.107   3
  -2   3   0 38602.2 402.090   3
   2   3   0 39328.1 832.264   3
  -2  -3   0 38024.9 824.591   3
   2  -3   0 42325.7 745.774   2
   2   3   1 6388.52 343.766   3
  -2  -3   1 5904.36 343.799   3
   2  -3  -1 6802.25 295.656   2
  -2  -3   2 7252.58 373.871   3
   2   3   2 7816.32 381.802   3
   2  -3  -2 7379.32 245.478   3
   2  -3  -2 8309.55 316.092   2
  -2   3  -2 7907.85 342.715   2
   2   3   3 31182.0 763.604   3
  -2  -3   3 30792.7 764.032   3
  -2   3  -3 31584.5 696.671   2
   2  -3  -3 30460.2 537.426   3
   2   3   4 4195.52 197.803   1
  -2  -3   4 3988.69 297.390   3
   2   3   4 3524.10 271.799   3
   2  -3  -4 3827.89 215.031   3
  -2   3  -4 4352.56 283.025   2
   2  -3  -5 13477.3 415.832   3
  -2   3  -5 13641.0 232.983   3
   2   3   5 14118.5 352.581   1
  -2   3  -5 12614.9 478.168   2
   2  -3  -6 34065.4 700.520   3
  -2   3  -6 34739.1 443.717   3
   2   3   6 34964.9 534.660   1
  -2   3  -6 36325.9 811.824   2
   2  -3  -7 5658.89 314.760   3
  -2   3  -7 4735.52 194.857   3
   2   3   7 5064.20 206.175   1
  -2   3  -7 4613.50 343.749   2
  -2   3  -8 4439.79 207.287   3
  -2   3  -8 4613.88 333.436   2
   2  -3  -8 4704.76 310.007   3
  -2   3  -9 8009.21 298.761   3
  -2   3  -9 8281.90 442.409   2
   2  -3  -9 7805.44 411.115   3
  -2   3 -10 12253.3 403.698   3
   2  -3 -10 13595.0 555.136   3
  -2   3 -10 13002.2 555.533   2
  -2  -3  10 12589.3 319.952   2
   2  -3 -11 9469.59 491.327   3
  -2   3 -11 8636.93 357.673   3
  -2   3 -11 8306.98 471.186   2
  -2  -3  11 8012.79 266.994   2
  -2   3 -12 7022.79 343.040   3
   2  -3 -12 7174.93 438.797   3
  -2   3 -12 6892.62 436.937   2
  -2  -3  12 6806.55 257.320   2
  -2   3 -13 277.684 174.680   2
   2  -3 -13 134.880 158.503   3
  -2   3 -13 180.381 106.585   3
   2  -3 -14 3235.04 338.561   3
  -2   3 -14 2977.35 266.187   3
  -2   3 -14 3144.91 336.048   2
   2  -3 -15 4226.15 381.882   3
  -2   3 -15 4224.05 317.730   3
  -2   3 -15 3985.40 371.583   2
  -2   3 -16 2540.12 318.247   2
  -2   3 -16 2918.19 287.238   3
   2  -3 -16 3325.17 371.952   3
  -2   3 -17 3919.41 345.740   3
   2  -3 -17 4237.05 408.170   3
  -2   3 -17 3955.48 391.863   2
  -2   3 -18 2278.91 324.461   2
  -2   3 -18 2079.68 287.138   3
   2  -3 -18 2103.39 333.458   3
  -2   3 -19 1641.70 287.295   2
  -2   3 -19 1813.32 272.171   3
   2  -3 -19 1975.10 333.992   3
  -2   3 -20 2402.92 341.326   2
  -2   3 -20 2699.72 316.413   3
   2  -3 -20 2574.50 373.454   3
  -2   3 -21 1152.76 274.549   2
  -2   3 -21 1439.94 260.162   3
   2  -3 -21 1821.22 336.238   3
  -2   3 -22 736.511 247.217   2
   2  -3 -22 469.773 222.855   3
  -2   3 -22 769.044 215.312   3
  -2   3 -23 433.676 220.861   2
  -2   3 -23 105.110 165.005   3
   2  -3 -23 33.1758 206.915   3
  -2   3 -24 451.803 225.041   2
   2  -3 -24 842.499 269.431   3
  -2   3 -24 478.848 218.725   3
  -2   3 -25 483.675 227.648   2
   2  -3 -25 194.796 236.992   3
  -2   3 -25 366.263 221.408   3
  -2   3 -26 250.638 218.882   2
   2  -3 -26 217.434 233.313   3
  -2   3 -26 31.9632 183.777   3
  -2   3 -27 521.163 236.937   2
   2  -3 -27 282.130 248.230   3
  -2   3 -27 15.7389 189.072   3
   2  -3 -28-100.197 212.698   3
  -2   3 -28-300.803 227.843   3
  -2   3 -29 230.648 185.885   2
  -2   3 -29-71.4149 188.320   3
   2  -3 -29-0.09154 213.201   3
   2  -3 -30-256.776 246.850   3
  -2   3 -30 156.146 196.999   3
  -2   3 -31 286.168 215.865   3
  -2   3 -32 0.09236 197.871   3
  -2  -4 -30-395.500 258.710   3
  -2  -4 -29 768.569 296.372   3
  -2  -4 -28 336.605 272.884   3
  -2  -4 -27 701.945 313.635   3
  -2  -4 -26 245.668 267.793   3
  -2  -4 -25 353.865 246.011   3
  -2  -4 -24 179.449 232.941   3
  -2  -4 -23 185.514 232.693   3
  -2  -4 -22 718.699 285.966   3
  -2  -4 -21 2240.56 363.925   3
  -2  -4 -20 3265.22 425.361   3
  -2  -4 -19 60.8788 212.734   3
  -2  -4 -18 124.853 212.526   3
  -2  -4 -17 2042.65 320.668   3
  -2  -4 -16 3124.41 392.981   3
  -2  -4 -15 4105.60 425.740   3
  -2  -4 -14 7057.79 531.234   3
  -2  -4 -13 1832.60 308.176   3
   2  -4  12 6907.04 263.993   1
   2  -4  12 6698.38 373.515   3
  -2  -4 -12 6891.88 506.242   3
   2  -4  11 7614.52 372.108   3
  -2  -4 -11 6981.92 502.058   3
   2  -4  11 7637.26 276.188   1
  -2  -4 -10 15973.9 723.364   3
   2  -4  10 14609.1 476.488   3
   2  -4  10 14894.7 375.168   1
   2  -4   9 19080.9 498.817   3
  -2  -4  -9 20635.3 779.288   3
   2  -4   9 18214.1 427.357   1
   2  -4   8 12876.0 374.023   3
   2  -4   8 13348.2 355.678   1
  -2  -4  -8 14038.7 644.938   3
  -2   4   7 2569.95 233.245   3
   2  -4   7 2491.12 146.864   3
  -2  -4  -7 2701.19 310.745   3
  -2  -4  -6 239.632 149.211   3
   2  -4   6 281.094 52.2787   3
  -2   4   6 139.256 73.9807   3
  -2  -4  -5 8013.18 472.640   3
  -2   4   5 8220.18 358.299   3
  -2  -4  -4 26387.4 785.530   3
  -2   4   4 26279.9 593.512   3
  -2  -4  -3 6270.76 399.450   3
  -2   4   3 6197.46 269.443   3
  -2  -4  -2 17383.4 613.208   3
  -2   4   2 17187.7 399.322   3
  -2  -4  -1 13237.8 543.557   3
  -2   4   1 13307.3 311.218   3
   2  -4   0 54557.2 945.036   2
  -2   4   0 52693.3 495.823   3
   2  -4   0 52733.2 462.030   3
  -2  -4   0 51890.4 1038.39   3
  -2  -4   1 14521.9 574.010   3
   2   4   1 15453.4 430.365   1
   2  -4  -1 17012.9 322.778   3
  -2  -4   2 12458.1 521.936   3
   2  -4  -2 13473.2 332.072   3
   2   4   2 13481.0 400.712   1
   2   4   3 4322.46 223.511   1
  -2  -4   3 4021.42 317.465   3
   2  -4  -3 4368.73 219.204   3
   2   4   4 24336.4 509.674   1
   2  -4  -4 23719.4 539.377   3
  -2  -4   4 23058.1 726.452   3
   2   4   5 8886.22 309.872   1
  -2  -4   5 8390.24 456.890   3
   2  -4  -5 8751.78 350.878   3
  -2   4  -5 8887.53 434.410   2
   2   4   6 639.395 95.8036   1
  -2  -4   6 602.820 181.363   3
  -2   4  -6 1036.25 206.273   2
   2  -4  -6 638.526 136.880   3
   2  -4  -7 3119.89 247.740   3
   2   4   7 3008.09 184.979   1
  -2   4  -7 3402.33 302.090   2
   2  -4  -8 10789.3 459.215   3
  -2   4  -8 10615.1 504.504   2
   2  -4  -9 21495.4 675.962   3
  -2   4  -9 19083.5 438.800   3
  -2   4  -9 20710.4 699.550   2
   2  -4 -10 12536.5 549.622   3
  -2   4 -10 10920.2 366.104   3
  -2   4 -10 11539.2 550.827   2
   2  -4 -11 6484.64 416.154   3
  -2   4 -11 6287.43 298.221   3
  -2  -4  11 6169.49 280.513   2
  -2   4 -11 6203.69 418.330   2
   2  -4 -12 5899.17 417.056   3
  -2   4 -12 5917.42 307.917   3
  -2  -4  12 6006.68 276.715   2
  -2   4 -12 5666.55 412.833   2
  -2   4 -13 2090.48 205.471   3
  -2   4 -13 1858.88 285.276   2
   2  -4 -13 1987.91 276.940   3
  -2  -4  13 1912.39 164.516   2
   2  -4 -14 6953.51 481.833   3
  -2   4 -14 7177.19 372.667   3
  -2  -4  14 6325.30 301.914   2
  -2   4 -14 6269.52 442.590   2
   2  -4 -15 5253.02 447.014   3
  -2   4 -15 5935.50 368.286   3
  -2   4 -15 5445.48 431.562   2
  -2   4 -16 3032.66 283.266   3
   2  -4 -16 2939.62 362.997   3
  -2   4 -16 3361.73 365.998   2
  -2   4 -17 2274.13 273.010   3
  -2   4 -17 2537.29 325.971   2
   2  -4 -17 2226.24 331.074   3
  -2   4 -18 470.270 227.328   2
  -2   4 -18 347.663 163.172   3
   2  -4 -18 112.844 191.883   3
  -2   4 -19 699.201 240.562   2
  -2   4 -19 799.292 200.551   3
   2  -4 -19 719.997 248.974   3
  -2   4 -20 3202.38 346.016   3
  -2   4 -20 2809.79 364.714   2
   2  -4 -20 3165.13 390.023   3
  -2   4 -21 3419.33 350.287   3
   2  -4 -21 3209.08 410.050   3
  -2   4 -21 2814.56 367.815   2
  -2   4 -22 603.958 233.001   2
  -2   4 -22 544.494 211.587   3
   2  -4 -22 525.465 253.591   3
  -2   4 -23 410.592 216.907   2
   2  -4 -23 252.782 207.311   3
  -2   4 -23 342.292 179.875   3
  -2   4 -24 0.57326 184.368   2
   2  -4 -24 60.1832 207.558   3
  -2   4 -24-74.2856 157.813   3
  -2   4 -25 239.874 195.282   2
   2  -4 -25 51.0144 218.330   3
  -2   4 -25 117.900 175.697   3
  -2   4 -26 88.2764 180.738   2
   2  -4 -26 232.458 261.997   3
  -2   4 -26 84.6445 204.391   3
  -2   4 -27 354.890 213.934   2
   2  -4 -27 292.213 273.628   3
  -2   4 -27 619.262 235.834   3
  -2   4 -28 353.406 211.072   2
   2  -4 -28 32.7918 239.146   3
  -2   4 -29 310.852 216.067   2
   2  -4 -29 308.654 251.964   3
  -2  -5 -29 598.387 348.319   3
  -2  -5 -28 759.388 351.770   3
  -2  -5 -27 724.348 314.217   3
  -2  -5 -26 142.678 241.919   3
  -2  -5 -25 384.795 274.606   3
  -2  -5 -24 210.069 244.505   3
  -2  -5 -23 942.523 320.503   3
  -2  -5 -22 394.654 286.134   3
  -2  -5 -21 124.592 229.951   3
  -2  -5 -20 873.101 273.827   3
  -2  -5 -19 1407.02 308.004   3
  -2  -5 -19 2151.50 214.206   1
  -2  -5 -18 2178.72 353.264   3
  -2  -5 -18 3245.83 254.917   1
  -2  -5 -17 2078.54 341.423   3
  -2  -5 -17 2886.95 232.093   1
  -2  -5 -16 373.588 124.018   1
  -2  -5 -16 107.795 205.113   3
  -2  -5 -15 565.257 124.626   1
  -2  -5 -15 47.1487 203.159   3
  -2  -5 -14 2184.23 346.164   3
  -2  -5 -14 2733.86 219.414   1
  -2  -5 -13 7890.37 355.570   1
  -2  -5 -13 7029.39 544.087   3
  -2  -5 -12 6954.64 336.776   1
   2  -5  12 6709.85 294.717   1
  -2  -5 -12 6366.39 507.082   3
   2  -5  12 6357.35 360.098   3
  -2  -5 -11 4405.18 266.629   1
   2  -5  11 4526.84 246.363   1
   2  -5  11 4050.45 265.801   3
  -2  -5 -11 4162.67 411.949   3
   2  -5  10 1676.38 165.097   3
  -2  -5 -10 1616.67 172.097   1
   2  -5  10 1428.29 152.618   1
  -2  -5 -10 1519.35 274.550   3
   2  -5   9 4505.06 245.116   1
   2  -5   9 4064.39 224.924   3
  -2  -5  -9 4153.39 414.807   3
   2  -5   8 12436.5 395.226   1
  -2  -5  -8 13435.1 653.638   3
   2  -5   8 12739.5 358.455   3
  -2  -5  -7 6385.95 469.773   3
   2  -5   7 6432.94 222.135   3
  -2  -5  -6 6195.90 448.915   3
   2  -5   6 6583.56 180.247   3
  -2   5   6 6305.34 352.287   3
   2  -5   6 6437.72 186.236   3
  -2  -5  -5 17105.7 693.772   3
  -2   5   5 16252.9 532.361   3
  -2  -5  -4 3959.88 348.450   3
  -2   5   4 3818.92 248.274   3
  -2  -5  -3 2329.09 289.128   3
  -2   5   3 2369.59 184.725   3
  -2   5   2 15576.5 410.950   3
  -2  -5  -2 15772.8 644.637   3
  -2  -5  -1 30347.4 860.095   3
  -2   5   1 30687.0 508.307   3
   2  -5   1 31967.1 338.367   3
  -2   5   0 1303.23 102.929   3
  -2  -5   0 1086.52 192.374   3
   2  -5   0 1546.32 110.069   3
   2  -5  -1 28376.1 469.693   3
  -2  -5   1 27364.7 818.479   3
  -2   5  -1 28293.5 329.676   3
   2  -5  -2 18501.4 426.940   3
  -2  -5   2 17996.5 681.629   3
   2  -5  -3 3838.92 227.856   3
  -2  -5   3 3610.83 317.050   3
   2  -5  -4 4287.09 251.426   3
  -2  -5   4 3870.35 331.421   3
   2  -5  -5 19425.2 551.113   3
  -2  -5   5 19760.4 728.601   3
   2  -5  -6 8045.37 389.027   3
  -2  -5   6 7726.97 473.980   3
   2  -5  -7 6593.61 375.396   3
  -2  -5   7 5681.39 427.702   3
   2  -5  -8 13206.8 527.553   3
   2  -5  -9 5145.92 360.554   3
   2  -5 -10 2842.81 295.776   3
  -2   5 -10 2704.55 316.469   2
   2  -5 -11 5481.91 395.480   3
  -2   5 -11 5908.12 434.291   2
  -2  -5  11 5705.96 306.692   2
   2  -5 -12 6909.65 450.725   3
  -2   5 -12 7414.76 486.069   2
  -2  -5  12 6994.59 345.164   2
   2  -5 -13 8510.32 519.397   3
  -2  -5  13 7449.86 356.117   2
  -2   5 -13 7803.29 489.757   2
  -2   5 -14 3216.52 366.820   2
  -2  -5  14 2796.02 224.756   2
   2  -5 -14 2651.86 338.455   3
  -2  -5  15 576.826 119.634   2
  -2   5 -15 1012.50 238.420   2
   2  -5 -15 257.149 174.544   3
  -2   5 -16 510.633 217.773   2
  -2  -5  16 241.299 88.0292   2
   2  -5 -16 304.135 195.885   3
  -2   5 -17 2679.05 356.745   2
   2  -5 -17 2280.11 331.728   3
  -2   5 -18 2569.74 345.234   2
   2  -5 -18 2239.58 340.185   3
  -2   5 -19 1166.58 277.711   2
   2  -5 -19 1486.56 305.032   3
  -2   5 -20 854.500 251.492   2
   2  -5 -20 606.137 235.387   3
  -2   5 -21 328.920 221.563   2
   2  -5 -21 127.370 191.857   3
  -2   5 -22 906.821 260.779   2
   2  -5 -22 516.366 236.618   3
  -2   5 -23 1480.32 303.271   2
   2  -5 -23 973.191 291.918   3
  -2   5 -24 444.048 233.689   2
   2  -5 -24 236.877 233.969   3
  -2   5 -25 633.661 240.455   2
   2  -5 -25 390.708 269.050   3
  -2   5 -26 349.698 224.956   2
   2  -5 -26 34.9618 224.465   3
  -2   5 -27 584.532 241.807   2
   2  -5 -27 136.911 225.349   3
  -2   5 -28 950.270 284.604   2
   2  -5 -28 766.473 331.212   3
  -2   5 -29 581.595 263.356   2
   2  -5 -29 417.959 262.417   3
  -2  -6 -28 617.281 286.681   3
  -2  -6 -27 398.698 299.283   3
  -2  -6 -26 32.7007 220.928   3
  -2  -6 -25 73.2071 226.388   3
  -2  -6 -24 532.099 301.259   3
  -2  -6 -23 797.158 294.045   3
  -2  -6 -22 425.683 267.240   3
  -2  -6 -21 32.5362 218.999   3
  -2  -6 -20-292.938 269.085   3
  -2  -6 -19-278.383 264.752   3
  -2  -6 -19 86.6733 124.538   1
  -2  -6 -18-293.965 277.438   3
  -2  -6 -18-9.58423 133.706   1
  -2  -6 -17 1144.80 288.428   3
  -2  -6 -17 1517.91 206.854   1
  -2  -6 -16 968.639 287.388   3
  -2  -6 -16 954.422 171.341   1
  -2  -6 -15 1473.62 329.341   3
  -2  -6 -15 1938.49 222.107   1
  -2  -6 -14 4822.52 478.785   3
  -2  -6 -14 5253.41 328.845   1
   2  -6  13-58.8656 116.183   1
  -2  -6 -13-30.0176 140.978   1
   2  -6  13 27.8837 65.3158   3
  -2  -6 -13-22.0728 224.531   3
  -2  -6 -12 1076.30 172.554   1
   2  -6  12 1123.77 156.878   1
   2  -6  12 1053.69 150.041   3
  -2  -6 -12 1148.01 283.628   3
  -2  -6 -11 855.190 163.236   1
   2  -6  11 757.042 135.623   1
  -2  -6 -11 887.891 258.470   3
   2  -6  11 661.597 119.729   3
   2  -6  10 6595.52 324.089   1
   2  -6  10 6228.40 297.642   3
  -2  -6 -10 6990.07 364.032   1
  -2  -6 -10 7090.24 538.774   3
   2  -6   9 2496.07 212.457   1
   2  -6   9 2463.66 179.523   3
  -2  -6  -9 2044.95 322.075   3
  -2  -6  -9 2183.99 226.892   1
   2  -6   8 13707.6 351.937   3
  -2  -6  -8 13621.2 701.041   3
   2  -6   8 14188.1 462.813   1
   2  -6   8 14354.9 376.091   3
  -2  -6  -8 13295.3 493.608   1
   2  -6   7 1396.87 108.699   3
  -2  -6  -7 1575.92 290.616   3
   2  -6   7 1542.22 116.217   3
   2  -6   7 1531.64 182.785   1
  -2  -6  -6 3365.27 365.267   3
   2  -6   6 3817.87 145.155   3
   2  -6   6 3549.41 147.796   3
  -2  -6  -5 1295.77 248.038   3
  -2   6   5 1310.77 166.998   3
   2  -6   5 1469.23 81.1640   3
   2  -6   5 1325.62 76.4868   3
  -2  -6  -4 10503.2 580.674   3
  -2   6   4 10564.2 424.259   3
  -2  -6  -3 14115.4 662.390   3
  -2   6   3 13455.6 447.502   3
   2  -6   2 27688.8 371.608   3
  -2  -6  -2 29023.9 918.409   3
  -2   6   2 27878.3 588.247   3
   2  -6   1 8636.33 238.652   3
  -2  -6  -1 9423.22 525.202   3
  -2   6   1 8762.62 307.164   3
   2  -6   0 967.069 101.469   3
  -2  -6   0 801.753 187.091   3
  -2   6   0 1174.33 109.689   3
  -2  -6   1 6338.67 439.012   3
  -2   6  -1 6460.79 205.992   3
   2  -6  -1 5868.21 259.547   3
  -2  -6   2 30493.7 922.330   3
   2  -6  -2 31359.5 616.674   3
  -2  -6   3 12502.0 609.119   3
   2  -6  -3 11717.1 420.620   3
  -2  -6   4 10135.3 549.250   3
   2  -6  -4 10149.9 408.762   3
  -2  -6   5 1737.25 250.888   3
   2  -6  -5 2196.45 219.412   3
  -2  -6   6 2693.39 318.115   3
   2  -6  -6 3107.33 260.310   3
   2  -6  -7 1225.34 211.843   3
  -2  -6   7 909.376 233.090   3
  -2  -6   8 16918.2 751.077   3
   2  -6  -8 16561.3 619.013   3
  -2  -6   9 2884.62 361.617   3
   2  -6  -9 2153.62 267.771   3
   2  -6 -10 7422.83 453.584   3
   2  -6 -11 1299.23 246.633   3
   2  -6 -12 1340.25 274.029   3
   2  -6 -13 972.219 249.401   3
   2  -6 -14 5900.77 465.317   3
   2  -6 -15 1669.46 285.795   3
   2  -6 -16 1270.72 269.157   3
   2  -6 -17 1746.21 320.291   3
   2  -6 -18 182.643 196.455   3
   2  -6 -19-99.1693 206.238   3
   2  -6 -20 80.2398 201.276   3
   2  -6 -21 501.976 245.446   3
   2  -6 -22 424.746 236.137   3
   2  -6 -23 862.171 286.032   3
   2  -6 -24 364.071 248.911   3
   2  -6 -25 373.039 267.279   3
   2  -6 -26-180.646 224.184   3
   2  -6 -27 473.978 260.654   3
   2  -6 -28-0.09456 220.791   3
  -2  -7 -27 132.494 239.516   3
  -2  -7 -26 291.962 256.252   3
  -2  -7 -25 660.921 321.265   3
  -2  -7 -24 112.819 239.349   3
  -2  -7 -23 1211.77 353.487   3
  -2  -7 -22-312.850 282.491   3
  -2  -7 -21-352.977 258.567   3
  -2  -7 -20 187.591 223.695   3
  -2  -7 -19 500.720 257.984   3
  -2  -7 -19 1256.95 219.911   1
  -2  -7 -18-737.988 314.818   3
  -2  -7 -18-6.64745 154.139   1
  -2  -7 -17 1473.12 226.505   1
  -2  -7 -17 1506.31 321.451   3
  -2  -7 -16 751.480 176.768   1
  -2  -7 -16 719.870 278.506   3
  -2  -7 -15-26.3152 138.216   1
  -2  -7 -15 235.559 212.764   3
  -2  -7 -14 306.929 134.286   1
  -2  -7 -14 574.291 236.488   3
   2  -7  13 582.821 128.234   1
  -2  -7 -13 891.740 180.684   1
   2  -7  13 889.502 141.459   3
  -2  -7 -13 826.001 300.159   3
   2  -7  12 2857.83 237.059   3
  -2  -7 -12 3387.90 424.368   3
  -2  -7 -12 3229.71 290.833   1
   2  -7  12 3356.86 260.126   1
   2  -7  11 9624.16 400.042   3
  -2  -7 -11 9896.68 477.883   1
   2  -7  11 9215.39 424.113   1
  -2  -7 -11 9221.35 660.824   3
  -2  -7 -10 1155.08 205.434   1
   2  -7  10 1437.35 197.293   1
   2  -7  10 1511.30 153.044   3
   2  -7  10 1452.11 149.530   3
  -2  -7 -10 1383.30 329.570   3
  -2  -7  -9 572.569 154.371   1
   2  -7   9 795.995 158.732   1
   2  -7   9 783.420 108.816   3
  -2  -7  -9 671.821 253.757   3
   2  -7   9 661.831 101.939   3
  -2  -7  -8 1151.05 294.474   3
   2  -7   8 910.532 104.729   3
  -2  -7  -8 865.391 176.454   1
   2  -7   8 778.016 166.777   1
   2  -7   8 643.225 93.5876   3
   2  -7   7 5666.28 226.778   3
  -2  -7  -7 5770.22 504.621   3
   2  -7   7 5436.40 321.719   1
   2  -7   7 5658.34 211.072   3
  -2  -7  -7 4845.84 331.358   1
   2  -7   6 909.668 90.3827   3
  -2  -7  -6 653.579 215.001   3
   2  -7   6 840.633 77.7095   3
   2  -7   6 756.961 160.586   1
   2  -7   5 6561.16 208.161   3
  -2  -7  -5 6401.18 496.403   3
   2  -7   5 5627.03 178.204   3
  -2   7   4 200.003 85.1148   3
  -2  -7  -4 174.799 168.849   3
   2  -7   4 165.526 51.0650   3
  -2  -7  -3 50.8013 172.191   3
  -2   7   3 114.419 68.7645   3
   2  -7   3 133.264 44.7158   3
  -2   7   2 1690.29 162.373   3
   2  -7   2 1652.08 121.524   3
  -2  -7  -2 1623.34 282.676   3
  -2  -7  -1 6165.55 467.848   3
  -2   7   1 5550.16 271.860   3
   2  -7   1 5497.79 232.679   3
  -2   7   0 2682.23 176.312   3
   2  -7   0 2238.30 167.015   3
  -2  -7   0 2521.03 319.846   3
  -2  -7   1 8463.15 525.265   3
  -2   7  -1 8027.81 273.653   3
   2  -7  -1 7969.01 325.802   3
  -2  -7   2 1042.62 238.442   3
   2  -7  -2 814.520 117.167   3
  -2  -7   3 73.7455 170.214   3
   2  -7  -3 79.4056 88.4813   3
  -2  -7   4 202.407 158.474   3
   2  -7  -4 464.270 118.237   3
   2  -7  -5 4786.39 320.047   3
  -2  -7   5 4968.01 436.120   3
  -2  -7   6 1127.83 237.574   3
   2  -7  -6 1196.12 196.215   3
  -2  -7   7 5424.40 450.052   3
   2  -7  -7 5463.66 373.078   3
   2  -7  -8 760.139 191.340   3
  -2  -7   8 710.955 227.562   3
   2  -7  -9 1047.14 213.240   3
  -2  -7   9 1005.66 257.330   3
   2  -7 -10 1965.74 268.589   3
  -2  -7  10 1969.28 335.608   3
  -2  -7  11 9615.22 664.358   3
   2  -7 -11 8918.88 542.596   3
  -2  -7  12 3735.96 460.431   3
   2  -7 -12 3801.66 387.875   3
   2  -7 -13 1326.79 289.046   3
   2  -7 -14 910.552 265.768   3
   2  -7 -15 392.809 204.909   3
   2  -7 -16 812.612 261.830   3
   2  -7 -17 1440.86 299.101   3
   2  -7 -18 113.311 203.906   3
   2  -7 -19 1706.13 327.032   3
   2  -7 -20 674.398 272.022   3
   2  -7 -21 155.731 233.397   3
   2  -7 -22-46.0010 204.807   3
   2  -7 -23 1256.59 349.058   3
   2  -7 -24 412.624 268.275   3
   2  -7 -25 405.577 299.607   3
   2  -7 -26 0.45327 213.913   3
   2  -7 -27 0.09372 208.283   3
   2  -7 -28 277.924 243.056   3
  -2  -8 -26 339.800 266.416   3
  -2  -8 -25 279.375 293.127   3
  -2  -8 -24 263.990 275.023   3
  -2  -8 -23 32.6321 231.064   3
  -2  -8 -22-157.394 275.276   3
  -2  -8 -21 323.271 244.519   3
  -2  -8 -20 708.439 301.715   3
  -2  -8 -19-646.951 314.400   3
  -2  -8 -19-200.467 182.870   1
  -2  -8 -18-187.188 245.909   3
  -2  -8 -18 60.2064 176.948   1
  -2  -8 -17-401.984 199.876   1
  -2  -8 -17 40.5413 225.472   3
  -2  -8 -16 1288.37 227.685   1
  -2  -8 -16 1497.66 345.741   3
  -2  -8 -15 1372.72 231.773   1
  -2  -8 -15 1698.21 341.105   3
  -2  -8 -14 834.523 192.832   1
  -2  -8 -14 1052.87 303.295   3
   2  -8  13-184.138 152.278   1
  -2  -8 -13-154.143 188.435   1
   2  -8  13 238.181 99.2099   3
  -2  -8 -13 118.926 207.623   3
  -2  -8 -12 559.481 174.302   1
   2  -8  12 925.060 175.834   1
  -2  -8 -12 1007.24 302.781   3
   2  -8  12 923.327 142.192   3
  -2  -8 -11 4345.28 357.852   1
   2  -8  11 4405.19 325.133   1
   2  -8  11 4150.10 260.262   3
  -2  -8 -11 4513.37 491.845   3
  -2  -8 -10 3610.28 325.872   1
   2  -8  10 3477.64 296.539   1
   2  -8  10 3572.19 223.227   3
   2  -8  10 3480.72 230.746   3
  -2  -8 -10 3841.58 468.447   3
  -2  -8  -9 1600.39 229.200   1
   2  -8   9 1997.20 233.935   1
   2  -8   9 1802.89 151.316   3
  -2  -8  -9 2174.40 385.881   3
   2  -8   9 1928.30 168.697   3
  -2  -8  -8 3438.89 434.346   3
   2  -8   8 3215.62 202.366   3
   2  -8   8 3422.93 293.079   1
   2  -8   8 3184.78 179.343   3
  -2  -8  -8 2685.01 285.698   1
   2  -8   7 6497.64 266.793   3
  -2  -8  -7 6679.97 556.926   3
   2  -8   7 6717.58 380.908   1
  -2  -8  -7 6161.55 408.064   1
   2  -8   7 6243.89 228.538   3
  -2  -8  -6 1648.51 320.605   3
   2  -8   6 1335.08 106.062   3
   2  -8   6 1605.54 130.544   3
   2  -8   6 1550.46 215.560   1
  -2  -8  -5 3360.08 413.066   3
   2  -8   5 3069.85 172.320   3
   2  -8   5 3119.53 275.961   1
   2  -8   4 10913.6 325.440   3
  -2  -8  -4 11283.0 674.584   3
  -2  -8  -3 1287.17 275.717   3
   2  -8   3 1177.88 118.315   3
  -2   8   3 1181.27 163.000   3
   2  -8   2 3785.73 212.345   3
  -2  -8  -2 3834.46 405.604   3
  -2   8   2 3891.30 263.469   3
   2  -8   1 5719.38 274.976   3
  -2   8   1 6107.00 309.944   3
  -2  -8  -1 6594.90 508.610   3
   2  -8   0 849.873 127.668   3
  -2  -8   0 579.537 214.831   3
  -2   8   0 741.539 112.592   3
  -2  -8   1 6895.46 506.400   3
  -2   8  -1 6462.01 277.017   3
   2  -8  -1 6588.44 327.232   3
  -2  -8   2 4226.14 418.121   3
   2  -8  -2 3839.81 270.184   3
  -2  -8   3 1226.55 267.132   3
   2  -8  -3 1121.79 167.948   3
   2  -8  -4 11621.8 502.471   3
  -2  -8   4 11823.1 650.404   3
   2  -8  -5 3203.16 285.344   3
  -2  -8   5 3204.35 377.777   3
  -2  -8   6 1639.74 299.873   3
   2  -8  -6 1514.77 220.773   3
  -2  -8   7 6979.62 539.150   3
   2  -8  -7 7069.20 446.858   3
  -2  -8   8 3847.62 413.682   3
   2  -8  -8 4160.44 357.549   3
   2  -8  -9 2223.82 288.452   3
  -2  -8   9 1890.23 337.292   3
  -2  -8  10 3753.22 429.216   3
   2  -8 -10 3858.77 370.738   3
  -2  -8  11 4076.50 465.972   3
   2  -8 -11 3820.00 384.106   3
   2  -8 -12 1313.68 274.469   3
  -2  -8  12 1240.20 330.888   3
   2  -8 -13 622.639 233.552   3
  -2  -8  13 331.087 243.564   3
   2  -8 -14 1681.58 315.150   3
  -2  -8  14 1474.54 327.105   3
   2  -8 -15 1706.75 323.481   3
  -2  -8  15 2025.77 413.700   3
   2  -8 -16 1986.74 347.748   3
   2  -8 -17 396.936 213.432   3
   2  -8 -18 205.789 201.533   3
   2  -8 -19-64.2692 193.968   3
   2  -8 -20 854.008 279.650   3
   2  -8 -21 341.908 237.749   3
   2  -8 -22 214.487 222.665   3
   2  -8 -23 319.117 256.314   3
   2  -8 -24 479.341 257.841   3
   2  -8 -25 243.575 233.650   3
   2  -8 -26 0.09505 227.510   3
   2  -8 -27-326.295 251.707   3
  -2  -9 -25 0.85222 268.473   3
  -2  -9 -24-0.10272 228.367   3
  -2  -9 -23 17.2375 266.524   3
  -2  -9 -22-224.753 256.389   3
  -2  -9 -21 62.6225 233.894   3
  -2  -9 -20-152.311 261.928   3
  -2  -9 -19 96.6179 181.904   1
  -2  -9 -19-291.847 327.967   3
  -2  -9 -18 87.9734 228.188   3
  -2  -9 -18 10.8521 175.789   1
  -2  -9 -17 801.155 317.879   3
  -2  -9 -17 236.115 162.344   1
  -2  -9 -16 2078.55 406.475   3
  -2  -9 -16 1882.96 285.465   1
  -2  -9 -15 596.289 288.275   3
  -2  -9 -15 330.319 173.826   1
  -2  -9 -14 643.888 289.184   3
  -2  -9 -14-32.9933 189.844   1
  -2  -9 -13 4192.52 517.611   3
   2  -9  13 3351.73 303.018   1
  -2  -9 -13 2921.19 324.632   1
  -2  -9 -12 240.042 162.029   1
   2  -9  12 283.311 136.775   1
  -2  -9 -12 440.651 269.147   3
   2  -9  12 566.233 125.635   3
   2  -9  11 6178.53 323.166   3
  -2  -9 -11 5840.24 425.863   1
   2  -9  11 6250.88 407.194   1
  -2  -9 -11 5878.32 569.431   3
   2  -9  10 3627.45 241.929   3
  -2  -9 -10 3538.56 352.642   1
   2  -9  10 3864.91 334.602   1
  -2  -9 -10 4246.27 526.502   3
   2  -9   9 4814.58 358.295   1
  -2  -9  -9 4837.47 522.442   3
   2  -9   9 4747.66 265.765   3
  -2  -9  -9 4489.99 373.775   1
  -2  -9  -8-383.589 198.078   1
   2  -9   8 151.581 150.044   1
  -2  -9  -8 80.2866 217.176   3
   2  -9   8 70.3319 65.5247   3
  -2  -9  -7 2210.76 362.103   3
  -2  -9  -7 1699.35 250.054   1
   2  -9   7 2053.87 254.177   1
   2  -9   7 1968.09 164.150   3
  -2  -9  -6 596.180 252.748   3
   2  -9   6 570.234 101.731   3
   2  -9   6 622.650 194.395   1
   2  -9   5 8330.40 465.515   1
  -2  -9  -5 9241.61 646.242   3
   2  -9   5 9026.69 329.941   3
  -2  -9  -4 2914.28 394.214   3
   2  -9   4 2118.83 266.779   1
   2  -9   4 2361.09 179.733   3
  -2  -9  -3-14.8603 188.778   3
   2  -9   3-13.0744 61.6994   3
   2  -9   3 73.7590 143.451   1
   2  -9   2 303.584 93.8975   3
  -2  -9  -2 422.060 226.498   3
  -2   9   2 321.806 98.8577   3
   2  -9   1 9938.25 383.606   3
  -2  -9  -1 10264.0 653.065   3
  -2   9   1 9453.96 414.479   3
  -2  -9   0 156.464 221.078   3
  -2   9   0 136.237 74.8706   3
   2  -9   0 127.441 84.8903   3
  -2  -9   1 11382.6 680.622   3
  -2   9  -1 10487.7 382.509   3
   2  -9  -1 10899.7 445.690   3
  -2  -9   2 705.896 237.961   3
   2  -9  -2 560.628 137.350   3
  -2  -9   3-172.819 190.865   3
   2  -9  -3-74.3240 106.620   3
   2  -9  -4 1778.82 227.611   3
  -2  -9   4 2106.06 324.883   3
   2  -9  -5 9224.85 485.402   3
  -2  -9   5 8992.10 601.403   3
  -2  -9   6 570.797 227.315   3
   2  -9  -6 559.337 164.522   3
   2  -9  -7 3175.86 317.340   3
  -2  -9   7 2837.37 390.718   3
  -2  -9   8-9.36482 191.476   3
   2  -9  -8 66.8656 135.213   3
  -2  -9   9 5146.71 502.427   3
   2  -9  -9 5130.15 423.574   3
  -2  -9  10 3929.81 464.469   3
   2  -9 -10 4639.41 422.362   3
  -2  -9  11 7864.13 645.805   3
   2  -9 -11 8303.71 560.222   3
   2  -9 -12 485.909 207.729   3
  -2  -9  12 368.464 250.132   3
  -2  -9  13 3650.04 479.264   3
   2  -9 -13 3550.55 396.122   3
  -2  -9  14 213.846 228.429   3
   2  -9 -14 573.294 233.405   3
  -2  -9  15 972.157 309.525   3
   2  -9 -15 868.578 292.783   3
  -2  -9  16 2601.47 438.085   3
   2  -9 -16 2101.19 380.365   3
  -2  -9  17 1350.83 348.255   3
   2  -9 -17 1237.99 332.017   3
  -2  -9  18 655.948 315.674   3
   2  -9 -18 665.202 261.976   3
  -2  -9  19 891.429 320.298   3
   2  -9 -19 404.333 232.027   3
   2  -9 -20-182.209 207.739   3
   2  -9 -21 27.2708 187.971   3
   2  -9 -22 77.2117 220.872   3
   2  -9 -23 0.08776 213.814   3
   2  -9 -24 198.094 226.633   3
   2  -9 -25 513.689 269.880   3
   2  -9 -26 0.09912 243.817   3
  -2 -10 -24-0.10878 245.738   3
  -2 -10 -23-553.230 299.962   3
  -2 -10 -22-314.413 272.901   3
  -2 -10 -21-582.602 300.504   3
  -2 -10 -20 118.918 240.073   3
  -2 -10 -19-196.706 274.959   3
  -2 -10 -18-213.687 218.039   1
  -2 -10 -18 179.589 264.242   3
  -2 -10 -17-937.041 254.382   1
  -2 -10 -17 100.171 218.107   3
  -2 -10 -16-447.907 232.689   1
  -2 -10 -16-110.531 227.893   3
  -2 -10 -15 80.1409 188.858   1
  -2 -10 -15 540.398 277.131   3
  -2 -10 -14 1707.44 268.659   1
  -2 -10 -14 2373.22 422.803   3
   2 -10  13-60.2971 157.646   1
  -2 -10 -13 169.652 244.973   3
  -2 -10 -12 210.525 175.183   1
   2 -10  12 677.904 189.259   1
  -2 -10 -12 1076.52 319.196   3
  -2 -10 -11-240.319 212.001   1
   2 -10  11 124.214 173.675   1
  -2 -10 -11 176.846 230.384   3
  -2 -10 -10 435.553 185.658   1
   2 -10  10 1112.63 217.032   1
  -2 -10 -10 1095.04 315.990   3
  -2 -10  -9-287.391 212.902   1
   2 -10   9 149.602 149.273   1
  -2 -10  -9 326.287 254.770   3
  -2 -10  -8 3059.54 323.509   1
   2 -10   8 3689.49 332.883   1
  -2 -10  -8 4042.85 486.510   3
  -2 -10  -7 590.695 269.886   3
  -2 -10  -7-33.0331 202.779   1
   2 -10   7 419.290 175.574   1
  -2 -10  -6 2152.86 383.559   3
   2 -10   6 1804.84 248.053   1
   2 -10   6 2068.94 183.209   3
  -2 -10  -5 124.126 213.011   3
   2 -10   5 311.571 173.124   1
   2 -10   5 359.573 93.5727   3
   2 -10   4 2946.39 317.037   1
  -2 -10  -4 3514.30 441.549   3
   2 -10   4 3130.26 221.476   3
  -2 -10  -3 202.157 237.057   3
   2 -10   3 278.598 182.206   1
   2 -10   3 167.108 75.9232   3
   2 -10   2 3008.71 302.086   1
   2 -10   2 2883.20 224.938   3
  -2 -10  -2 2439.90 385.348   3
  -2 -10  -1 1506.77 310.027   3
   2 -10   1 1400.11 235.369   1
   2 -10   1 1311.92 164.072   3
   2 -10   0 259.885 104.380   3
  -2 -10   0 267.004 180.958   3
   2 -10  -1 1159.20 173.953   3
  -2 -10   1 1018.40 260.798   3
   2 -10  -2 2251.61 243.665   3
  -2 -10   2 2936.36 388.392   3
  -2 -10   3-34.7251 227.743   3
   2 -10  -3-50.7545 126.081   3
   2 -10  -4 3046.85 291.912   3
  -2 -10   4 3125.29 395.459   3
  -2 -10   5-177.212 202.616   3
   2 -10  -5 106.507 111.472   3
  -2 -10   6 2143.35 342.445   3
   2 -10  -6 2073.89 254.239   3
  -2 -10   7 294.384 207.457   3
   2 -10  -7 437.347 162.415   3
   2 -10  -8 4557.48 400.100   3
  -2 -10   8 5109.31 494.996   3
  -2 -10   9 360.651 228.556   3
   2 -10  -9 539.833 186.991   3
  -2 -10  10 817.469 279.615   3
   2 -10 -10 876.252 229.366   3
  -2 -10  11 181.308 215.977   3
   2 -10 -11 249.003 181.736   3
   2 -10 -12 1128.85 262.359   3
  -2 -10  12 1205.11 306.878   3
   2 -10 -13 7.88939 156.579   3
  -2 -10  13-72.4259 237.564   3
  -2 -10  14 2328.59 413.440   3
   2 -10 -14 2917.22 396.784   3
  -2 -10  15 487.425 249.730   3
   2 -10 -15 933.650 282.982   3
  -2 -10  16-9.08102 228.081   3
   2 -10 -16 254.857 241.786   3
  -2 -10  17 158.995 233.565   3
   2 -10 -17 86.4989 229.171   3
  -2 -10  18 32.2208 213.053   3
   2 -10 -18 625.345 273.296   3
  -2 -10  19 330.400 269.719   3
   2 -10 -19 120.925 192.779   3
  -2 -10  20 347.232 274.298   3
   2 -10 -20 722.411 289.285   3
  -2 -10  21 386.295 272.893   3
   2 -10 -21 108.703 202.588   3
   2 -10 -22 173.737 213.921   3
  -2 -10  22 29.9622 251.479   3
   2 -10 -23 0.09147 197.645   3
  -2 -10  23 153.938 255.796   3
   2 -10 -24-441.849 254.930   3
  -2 -10  24 336.565 285.069   3
   2 -10 -25 0.09906 233.529   3
  -2 -10  25 0.12740 234.909   3
  -2 -11 -22-188.529 256.284   3
  -2 -11 -21-25.2545 238.076   3
  -2 -11 -20-422.032 287.098   3
  -2 -11 -19 43.6576 256.505   3
  -2 -11 -18-453.125 236.463   1
  -2 -11 -18 234.234 267.541   3
  -2 -11 -17-517.727 240.308   1
  -2 -11 -17 101.928 233.243   3
  -2 -11 -16 34.2696 197.850   1
  -2 -11 -16 170.954 252.630   3
  -2 -11 -15-871.567 254.388   1
  -2 -11 -15 472.835 287.212   3
  -2 -11 -14 1269.53 257.034   1
  -2 -11 -14 1857.15 411.415   3
  -2 -11 -13-25.4312 215.975   1
  -2 -11 -13 673.992 298.582   3
  -2 -11 -12-28.1601 209.991   1
   2 -11  12 503.365 191.950   1
  -2 -11 -12 615.998 292.850   3
  -2 -11 -11 1451.15 283.803   1
   2 -11  11 2237.40 302.028   1
  -2 -11 -11 2802.99 461.624   3
  -2 -11 -10-68.5691 211.310   1
   2 -11  10 167.992 165.271   1
  -2 -11 -10-79.8245 225.440   3
  -2 -11  -9 1092.66 242.868   1
   2 -11   9 2111.26 303.741   1
  -2 -11  -9 2191.16 435.111   3
   2 -11   8 2300.96 308.404   1
  -2 -11  -8 2458.56 421.956   3
   2 -11   7 3927.26 374.109   1
  -2 -11  -7 4660.30 547.815   3
   2 -11   6 561.605 193.041   1
  -2 -11  -6 831.624 302.992   3
   2 -11   5 1874.05 283.560   1
  -2 -11  -5 1776.36 350.546   3
   2 -11   4 224.945 179.595   1
  -2 -11  -4 173.339 219.869   3
   2 -11   3-36.9154 164.458   1
  -2 -11  -3 1.62327 212.431   3
   2 -11   2 353.591 189.421   1
  -2 -11  -2 407.617 236.828   3
   2 -11   1 1855.25 284.928   1
  -2 -11  -1 2002.78 348.158   3
   2 -11   1 2063.65 210.946   3
   2 -11   0 1048.03 167.925   3
  -2 -11   0 1338.56 317.294   3
   2 -11   0 900.942 218.584   1
   2 -11  -1 2489.97 246.744   3
  -2 -11   1 2674.19 390.699   3
   2 -11  -1 2375.52 290.253   1
  -2 -11   2 102.573 191.878   3
   2 -11  -2 113.616 98.1439   3
  -2 -11   3-119.132 204.202   3
   2 -11  -3-58.5749 114.574   3
  -2 -11   4 131.949 188.585   3
   2 -11  -4 108.181 112.575   3
  -2 -11   5 1413.42 308.089   3
   2 -11  -5 1415.89 210.135   3
  -2 -11   6 150.210 185.929   3
   2 -11  -6 362.320 157.412   3
   2 -11  -7 4646.58 399.922   3
  -2 -11   7 4546.32 498.749   3
  -2 -11   8 1721.80 348.215   3
   2 -11  -8 1974.70 282.684   3
  -2 -11   9 2062.71 356.130   3
   2 -11  -9 2067.20 307.257   3
  -2 -11  10 20.5261 183.103   3
   2 -11 -10 210.599 168.776   3
   2 -11 -11 3266.94 388.667   3
  -2 -11  11 2730.49 413.756   3
   2 -11 -12 359.705 194.367   3
  -2 -11  12 181.749 197.919   3
   2 -11 -13 471.156 226.789   3
  -2 -11  13 422.800 237.578   3
   2 -11 -14 1915.81 330.518   3
  -2 -11  14 1970.35 384.704   3
  -2 -11  15-137.688 218.458   3
   2 -11 -15 293.571 205.525   3
  -2 -11  16 301.912 249.867   3
   2 -11 -16 817.279 270.715   3
  -2 -11  17-67.1392 202.755   3
   2 -11 -17 50.0467 167.598   3
  -2 -11  18-84.5784 237.817   3
   2 -11 -18 324.171 232.471   3
  -2 -11  19 138.345 236.655   3
   2 -11 -19 848.668 291.853   3
  -2 -11  20 114.878 245.894   3
   2 -11 -20-166.661 197.904   3
  -2 -11  21 61.1724 227.995   3
   2 -11 -21 71.7312 214.138   3
  -2 -11  22-15.6056 225.842   3
   2 -11 -22-23.4740 194.308   3
  -2 -11  23 0.11866 241.825   3
   2 -11 -23-321.974 236.240   3
  -2 -11  24 71.4688 231.622   3
   2 -11 -24 0.09932 205.611   3
  -2 -11  25 933.387 360.437   3
  -2 -12 -21-281.772 274.775   3
  -2 -12 -20-959.576 358.203   3
  -2 -12 -19-264.623 277.221   3
  -2 -12 -18-0.10825 270.555   3
  -2 -12 -18-536.518 275.569   1
  -2 -12 -17 245.089 276.024   3
  -2 -12 -17-168.804 225.229   1
  -2 -12 -16 121.184 245.580   3
  -2 -12 -16-317.669 225.542   1
  -2 -12 -15 358.003 266.705   3
  -2 -12 -15-285.816 228.734   1
  -2 -12 -14 252.722 242.829   3
  -2 -12 -14-84.5657 225.799   1
  -2 -12 -13 250.243 246.467   3
  -2 -12 -13-79.3010 226.708   1
  -2 -12 -12 40.8609 227.761   3
   2 -12  12-150.106 183.396   1
  -2 -12 -11 1703.62 391.133   3
  -2 -12 -11 820.133 251.805   1
   2 -12  11 946.281 245.217   1
  -2 -12 -10 1549.49 393.465   3
   2 -12  10 641.820 205.586   1
  -2 -12  -9-199.712 265.066   3
   2 -12   9 66.3467 169.071   1
  -2 -12  -8 116.817 227.369   3
   2 -12   8-27.5075 169.637   1
  -2 -12  -7 304.012 252.880   3
   2 -12   7 643.563 219.586   1
  -2 -12  -6 786.322 318.242   3
   2 -12   6 559.571 205.949   1
  -2 -12  -5 596.019 275.118   3
   2 -12   5 461.512 207.017   1
  -2 -12  -4 334.896 234.925   3
   2 -12   4 350.397 197.870   1
  -2 -12  -3 1040.09 330.423   3
   2 -12   3 941.006 255.919   1
  -2 -12  -2 2476.68 410.662   3
   2 -12   2 2558.72 333.319   1
  -2 -12  -1 638.201 256.997   3
   2 -12   1 672.813 226.907   1
  -2 -12   0 317.892 222.820   3
   2 -12   0 321.906 196.458   1
  -2 -12   1 586.400 255.493   3
   2 -12  -1 808.814 234.436   1
  -2 -12   2 2176.14 390.677   3
   2 -12  -2 2054.00 307.306   1
  -2 -12   3 1420.08 323.757   3
   2 -12  -3 1013.40 247.161   1
  -2 -12   4 142.152 191.788   3
   2 -12  -4 221.285 183.775   1
   2 -12  -4 231.026 124.074   3
   2 -12  -5 22.8722 171.819   1
   2 -12  -5 191.841 114.252   3
  -2 -12   5 97.9902 181.151   3
   2 -12  -6 327.303 150.712   3
  -2 -12   6 457.861 230.170   3
   2 -12  -7 302.686 154.430   3
  -2 -12   7 104.950 206.758   3
   2 -12  -8 50.6310 130.379   3
  -2 -12   8-219.378 235.509   3
   2 -12  -9 256.384 162.998   3
  -2 -12   9-125.463 193.132   3
   2 -12 -10 1106.42 261.932   3
  -2 -12  10 495.954 227.173   3
   2 -12 -11 1493.17 285.955   3
  -2 -12  11 1397.83 322.547   3
   2 -12 -12 70.4642 168.342   3
  -2 -12  12 20.1408 191.456   3
   2 -12 -13 405.470 204.840   3
  -2 -12  13 532.644 250.070   3
   2 -12 -14 478.171 219.270   3
  -2 -12  14 781.596 280.533   3
   2 -12 -15 681.895 263.792   3
  -2 -12  15 368.934 254.056   3
   2 -12 -16 506.053 263.346   3
  -2 -12  16 141.621 201.063   3
   2 -12 -17 306.641 212.894   3
  -2 -12  17 482.915 284.976   3
  -2 -12  18-63.8397 195.656   3
   2 -12 -18-108.684 179.510   3
  -2 -12  19 276.505 258.066   3
   2 -12 -19 767.431 289.912   3
  -2 -12  20-58.1347 208.171   3
   2 -12 -20 414.706 256.309   3
  -2 -12  21 0.11039 210.003   3
   2 -12 -21 21.1709 194.418   3
  -2 -12  22 265.777 248.772   3
   2 -12 -22 247.892 220.680   3
   2 -12 -23 0.09945 188.383   3
  -2 -13 -19-1102.50 378.548   3
  -2 -13 -18 497.850 342.260   3
  -2 -13 -17 201.354 260.954   3
  -2 -13 -16-201.354 253.296   3
  -2 -13 -15 13.5114 230.788   3
  -2 -13 -14 127.928 266.879   3
  -2 -13 -13 84.2969 258.313   3
  -2 -13 -12 732.755 322.821   3
   2 -13  11-22.5130 174.660   1
  -2 -13 -11 533.848 298.067   3
   2 -13  10 69.8752 186.475   1
  -2 -13 -10 315.682 245.384   3
   2 -13   9-123.849 203.738   1
  -2 -13  -9 112.765 265.945   3
   2 -13   8 312.692 207.035   1
  -2 -13  -8 408.498 297.170   3
   2 -13   7 13.3962 171.542   1
  -2 -13  -7 240.920 255.973   3
   2 -13   6 1350.78 284.814   1
  -2 -13  -6 1649.25 408.130   3
   2 -13   5 649.021 235.668   1
  -2 -13  -5 562.750 285.156   3
   2 -13   4 116.984 194.497   1
  -2 -13  -4 89.5773 229.508   3
   2 -13   3 676.717 235.086   1
  -2 -13  -3 461.853 260.881   3
   2 -13   2 481.826 221.099   1
  -2 -13  -2 135.349 215.677   3
   2 -13   1 131.045 192.781   1
  -2 -13  -1 322.166 236.711   3
   2 -13   0 55.7663 171.830   1
  -2 -13   0 188.712 218.481   3
   2 -13  -1 204.079 198.054   1
  -2 -13   1 88.2913 201.189   3
   2 -13  -2 385.292 227.438   1
  -2 -13   2 123.293 199.852   3
   2 -13  -3 658.279 250.523   1
  -2 -13   3 217.111 203.368   3
   2 -13  -4-83.1812 164.236   1
  -2 -13   4 202.389 214.633   3
   2 -13  -5 701.365 250.093   1
  -2 -13   5 693.104 282.907   3
  -2 -13   6 1095.31 309.854   3
   2 -13  -6 1778.16 315.154   1
  -2 -13   7-133.831 199.787   3
   2 -13  -7 321.880 216.163   1
  -2 -13   8 114.189 204.583   3
   2 -13  -8 290.167 214.114   1
  -2 -13   9 110.329 203.194   3
   2 -13  -9 242.141 218.371   1
  -2 -13  10 285.856 214.393   3
   2 -13 -10 459.637 226.864   1
  -2 -13  11 281.099 225.158   3
   2 -13 -12 704.206 231.393   3
  -2 -13  12 359.855 227.010   3
   2 -13 -13 451.986 220.331   3
  -2 -13  13 302.667 217.796   3
   2 -13 -14 420.687 217.073   3
  -2 -13  14 188.759 206.326   3
   2 -13 -15 374.552 226.955   3
  -2 -13  15 10.2831 178.791   3
   2 -13 -16 266.293 225.843   3
  -2 -13  16 394.992 262.250   3
   2 -13 -17 456.875 252.651   3
  -2 -13  17 301.380 236.667   3
   2 -13 -18 723.739 293.936   3
  -2 -13  18 739.916 319.974   3
   2 -13 -19 389.708 250.768   3
   2 -13 -20 175.140 235.292   3
   2 -13 -21 88.0377 187.597   3
   2 -13 -22 0.09928 183.275   3
  -2 -14 -17 234.287 259.282   3
  -2 -14 -16-255.456 265.866   3
  -2 -14 -15 0.11600 221.072   3
  -2 -14 -14-238.247 243.140   3
  -2 -14 -13 44.6117 226.627   3
  -2 -14 -12-184.417 238.365   3
   2 -14  11-178.394 204.987   1
  -2 -14 -11-141.377 244.987   3
   2 -14  10-183.745 201.950   1
  -2 -14 -10 380.280 279.115   3
   2 -14   9-52.4826 194.568   1
  -2 -14  -9 273.803 267.604   3
   2 -14   8 254.323 222.378   1
  -2 -14  -8-60.4612 227.951   3
   2 -14   7 151.004 197.427   1
  -2 -14  -7 582.332 305.554   3
   2 -14   6-61.3909 190.757   1
  -2 -14  -6 136.484 237.417   3
   2 -14   5 403.086 217.280   1
  -2 -14  -5 660.307 300.052   3
  -2 -14  -4 537.858 275.783   3
   2 -14   4 298.972 215.017   1
  -2 -14  -3 799.518 313.498   3
   2 -14   3 436.299 226.390   1
  -2 -14  -2 41.4876 206.239   3
   2 -14   2 77.2419 187.755   1
  -2 -14  -1-311.568 248.902   3
   2 -14   1 133.356 191.017   1
  -2 -14   0 101.487 215.420   3
   2 -14   0 319.630 218.689   1
  -2 -14   1 192.768 225.790   3
   2 -14  -1 49.3073 199.653   1
  -2 -14   2 123.772 219.407   3
   2 -14  -2 338.754 224.232   1
  -2 -14   3 867.036 290.387   3
   2 -14  -3 701.396 255.681   1
  -2 -14   4 353.011 222.347   3
   2 -14  -4 541.972 260.641   1
  -2 -14   5 489.920 241.815   3
   2 -14  -5 563.318 221.778   1
  -2 -14   6-109.446 198.508   3
   2 -14  -6 466.686 246.014   1
  -2 -14   7 321.371 223.634   3
   2 -14  -7 134.970 203.887   1
  -2 -14   8 15.9547 192.873   3
   2 -14  -8 200.859 199.134   1
  -2 -14   9 305.955 230.802   3
   2 -14  -9 625.249 248.189   1
  -2 -14  10 439.987 229.847   3
   2 -14 -10 873.245 268.114   1
  -2 -14  11-365.410 239.230   3
   2 -14 -11 81.6740 181.542   1
  -2 -14  12-40.2164 178.022   3
   2 -14 -12 377.510 239.553   1
  -2 -14  13 132.174 196.369   3
   2 -14 -13 486.895 231.786   1
   2 -14 -14 153.263 190.218   1
   2 -14 -15 375.625 228.259   1
   2 -14 -16 0.06161 168.882   1
   2 -14 -17 25.1784 155.288   1
  -2 -15 -14 122.445 295.944   3
  -2 -15 -13 69.2399 253.122   3
  -2 -15 -12-63.7277 231.017   3
  -2 -15 -11 0.11556 222.591   3
   2 -15  10 0.06775 205.572   1
  -2 -15 -10 153.388 261.165   3
   2 -15   9-479.535 237.845   1
  -2 -15  -9-188.687 248.041   3
   2 -15   8-193.938 216.488   1
  -2 -15  -8 309.154 273.806   3
   2 -15   7 49.2472 187.842   1
  -2 -15  -7 0.10739 216.045   3
   2 -15   6 0.44956 203.636   1
  -2 -15  -6 281.785 271.954   3
   2 -15   5-50.6180 191.066   1
  -2 -15  -5 36.5084 202.832   3
   2 -15   4 200.081 192.100   1
  -2 -15  -4 594.401 287.953   3
   2 -15   3 104.305 201.696   1
  -2 -15  -3-25.5934 238.222   3
   2 -15   2 306.598 245.451   1
  -2 -15  -2 100.877 219.507   3
   2 -15   1 401.604 252.025   1
  -2 -15  -1 134.306 241.919   3
   2 -15   0 946.035 291.207   1
  -2 -15   0 1039.57 353.737   3
   2 -15  -1 440.066 244.941   1
  -2 -15   1-101.565 211.415   3
   2 -15  -2 152.544 201.237   1
  -2 -15   2 14.3262 193.710   3
   2 -15  -3 0.42312 163.982   1
  -2 -15   3 84.6979 223.114   3
   2 -15  -4 232.711 221.934   1
  -2 -15   4 325.279 237.247   3
   2 -15  -5 64.4550 207.500   1
  -2 -15   5-29.5284 184.159   3
   2 -15  -6 401.351 216.199   1
  -2 -15   6 324.066 234.191   3
   2 -15  -7 268.229 252.408   1
  -2 -15   7 332.275 230.975   3
   2 -15  -8 214.870 216.623   1
  -2 -15   8-6.76147 166.910   3
   2 -15  -9 204.664 239.313   1
   2 -15 -10 351.592 231.908   1
   2 -15 -11 110.315 242.120   1
  -2 -16 -11 15.5428 215.258   3
  -2 -16 -10 0.11992 237.078   3
   2 -16   9-726.137 281.282   1
  -2 -16  -9 218.193 245.554   3
   2 -16   8-138.604 190.112   1
  -2 -16  -8 8.86646 247.988   3
   2 -16   7-344.466 223.624   1
  -2 -16  -7 18.4389 241.948   3
   2 -16   6-237.137 234.936   1
  -2 -16  -6-154.505 230.099   3
   2 -16   5-4.49405 194.516   1
  -2 -16  -5 24.8143 218.397   3
   2 -16   4-0.06928 189.891   1
  -2 -16  -4 26.1710 234.334   3
   2 -16   3 0.06911 180.648   1
  -2 -16  -3 82.1700 216.580   3
   2 -16   2 0.06847 185.885   1
  -2 -16  -2 64.0749 200.941   3
   2 -16   1-15.4368 170.285   1
  -2 -16  -1 87.5383 233.053   3
   2 -16   0 188.591 191.418   1
  -2 -16   0 124.795 232.780   3
  -2 -16   1-13.3499 187.233   3
  -3   0   0-0.25972 90.5326   3
   3   0   1 2261.30 187.335   3
  -3   0   1 2020.85 192.245   3
  -3   0  -1 1900.35 184.388   3
  -3   0   2 47120.5 854.793   3
   3   0   2 49532.9 860.321   3
  -3   0  -2 48097.5 852.003   3
  -3   0   2 47308.3 721.779   2
   3   0   3 2899.40 221.724   3
  -3   0  -3 2603.67 209.872   3
  -3   0   3 2877.50 175.913   2
  -3   0  -4 25183.4 625.963   3
   3   0   4 26066.9 645.573   3
  -3   0   4 26189.2 484.425   2
  -3   0  -5 8800.71 392.042   3
   3   0   5 9533.31 401.114   3
  -3   0   5 9554.66 271.332   2
  -3   0  -6 5053.79 298.747   3
   3   0   6 4841.05 290.784   3
  -3   0   6 4889.67 174.495   2
  -3   0  -7 307.600 123.899   3
   3   0   7 316.720 98.3247   3
  -3   0  -8 4964.47 321.913   3
   3   0   8 5041.34 328.224   3
  -3   0  -9 1096.98 189.225   3
  -3   0 -10 28462.4 801.236   3
  -3   0 -11 610.606 180.066   3
  -3   0 -12 3754.47 328.145   3
  -3   0 -13 1248.22 212.859   3
  -3   0 -14 7814.71 486.857   3
  -3   0 -15 127.679 153.306   3
  -3   0 -16 6615.89 471.010   3
  -3   0 -17 49.0255 166.913   3
  -3   0 -18 651.692 236.920   3
  -3   0 -19 1728.91 314.871   3
  -3   0 -20 615.253 240.237   3
  -3   0 -21 546.821 233.837   3
  -3   0 -21-218.091 243.089   2
  -3   0 -22 661.874 248.180   3
  -3   0 -22-65.3250 203.393   2
  -3   0 -23 1249.86 317.952   3
  -3   0 -23 1121.16 287.021   2
  -3   0 -24 1007.31 269.097   3
  -3   0 -24 36.2604 211.067   2
  -3   0 -25 61.0475 191.770   3
  -3   0 -25-326.696 246.542   2
  -3   0 -26-77.3557 209.733   2
  -3   0 -26 118.193 197.129   3
  -3   0 -27-36.5310 214.305   2
  -3   0 -27-111.863 196.879   3
  -3   0 -28-247.585 236.971   2
  -3   0 -28 0.08238 199.087   3
  -3   0 -29 74.7782 224.024   2
  -3   0 -29-13.9882 190.874   3
  -3   0 -30-266.294 263.064   2
  -3   0 -30 0.09058 200.544   3
  -3   0 -31 186.258 250.480   2
  -3   0 -31 412.945 249.563   3
  -3   0 -32 0.09815 193.153   2
  -3   0 -32 0.09840 219.581   3
  -3  -1 -32-342.173 244.284   2
  -3  -1 -31-360.978 244.678   2
  -3  -1 -31-0.09624 200.039   3
  -3  -1 -30-244.646 228.406   2
  -3  -1 -30 629.185 275.475   3
  -3  -1 -29-536.121 264.874   2
  -3  -1 -29-263.909 232.108   3
  -3  -1 -28-271.786 225.193   2
  -3  -1 -28 0.08448 216.801   3
  -3  -1 -27-103.050 204.284   2
  -3  -1 -27-0.08086 205.542   3
  -3  -1 -26-178.841 233.605   2
  -3  -1 -26 554.759 249.665   3
  -3  -1 -25 508.947 263.311   3
  -3  -1 -24 992.535 290.393   3
  -3  -1 -23 2456.17 376.074   3
  -3  -1 -22 2197.55 369.715   3
  -3  -1 -21 5189.02 509.374   3
  -3  -1 -20 191.066 200.207   3
  -3  -1 -19 218.155 201.897   3
  -3  -1 -18 2629.10 345.965   3
  -3  -1 -17 3485.79 374.567   3
  -3  -1 -16-236.936 232.893   3
  -3  -1 -15 15.9565 190.434   3
  -3  -1 -14 473.483 181.231   3
  -3  -1 -13 6055.09 448.354   3
  -3  -1 -12 247.267 169.436   3
  -3  -1 -11 15847.3 662.660   3
  -3  -1 -10 3341.21 315.367   3
   3  -1   9 1808.61 190.758   3
  -3  -1  -9 1733.73 232.862   3
   3  -1   8 5431.44 315.088   3
  -3  -1  -8 5037.74 360.594   3
   3  -1   7 24145.2 622.028   3
  -3  -1  -7 24348.3 717.989   3
   3  -1   6 428.369 101.550   3
  -3  -1  -6 216.783 124.625   3
   3  -1   5 35583.0 695.978   3
  -3  -1  -5 33984.7 801.841   3
  -3   1   5 35566.9 753.501   3
   3  -1   4 2771.29 193.257   3
  -3   1   4 3007.98 181.531   2
  -3  -1  -4 2707.81 243.171   3
  -3   1   3 4088.12 220.065   2
   3  -1   3 4279.29 231.165   3
  -3  -1  -3 3669.63 245.143   3
  -3   1   2 23704.9 540.120   2
   3  -1   2 24355.9 537.810   3
  -3  -1  -2 22872.3 642.965   3
  -3   1   1 128074. 1300.71   2
  -3  -1  -1 128436. 1482.47   3
  -3   1   1 125472. 1284.27   3
  -3   1   0 17578.3 513.772   2
  -3  -1   0 16964.1 548.591   3
  -3   1   0 16877.0 458.342   3
   3   1   0 17062.9 543.719   3
  -3   1  -1 138926. 1448.40   2
   3   1   1 137420. 1548.20   3
  -3  -1   1 136719. 1547.95   3
  -3   1  -1 134830. 1301.53   3
  -3  -1   2 22814.0 646.116   3
  -3   1  -2 21564.3 528.633   3
   3   1   2 22661.9 632.179   3
  -3   1  -2 23344.7 624.689   2
   3   1   3 4293.65 282.258   3
  -3   1  -3 3914.37 229.704   3
  -3  -1   3 4162.52 284.813   3
  -3   1  -3 3947.13 277.189   2
   3   1   4 2944.67 236.635   3
  -3   1  -4 3367.44 273.709   2
  -3   1  -4 3063.55 204.570   3
   3   1   5 31861.3 790.341   3
  -3   1  -5 31023.8 795.979   2
  -3   1  -5 31195.8 641.781   3
  -3   1  -6 300.830 108.086   3
  -3   1  -6 564.846 209.512   2
  -3   1  -7 23620.6 602.526   3
  -3   1  -7 21959.9 713.646   2
  -3  -1   7 22674.5 316.329   2
  -3   1  -8 4458.46 287.698   3
  -3   1  -8 4771.20 362.612   2
  -3   1  -9 1874.04 204.395   3
  -3   1  -9 1715.73 225.140   2
  -3   1 -10 3433.13 276.319   3
  -3   1 -10 3224.57 318.122   2
   3   1  10 3637.92 141.446   1
   3   1  11 12144.5 217.803   1
  -3   1 -11 11540.4 589.172   2
  -3   1 -11 11701.5 509.066   3
  -3   1 -12 314.724 184.531   2
  -3   1 -12-107.247 134.351   3
  -3   1 -13 6414.00 408.032   3
  -3   1 -13 6032.59 455.186   2
  -3   1 -14 438.901 195.267   2
  -3   1 -14 448.635 158.352   3
  -3   1 -15-66.2943 224.892   2
  -3   1 -15 457.718 183.431   3
  -3   1 -16-285.141 221.425   2
  -3   1 -16 203.271 183.731   3
  -3   1 -17 3958.51 375.968   3
  -3   1 -17 3543.15 400.663   2
  -3   1 -18 3113.86 351.013   3
  -3   1 -18 2677.44 356.192   2
  -3   1 -19-300.450 238.280   2
  -3   1 -19 409.458 204.929   3
  -3   1 -20-24.2061 212.686   2
  -3   1 -20 638.333 231.692   3
  -3   1 -21 5973.44 530.005   3
  -3   1 -21 5430.57 535.062   2
  -3   1 -22 1716.27 345.055   2
  -3   1 -22 2199.75 346.208   3
  -3   1 -23 1358.26 311.642   2
  -3   1 -23 1548.22 316.368   3
  -3   1 -24 772.836 236.070   3
  -3   1 -24 232.129 219.664   2
  -3   1 -25 364.369 222.384   3
  -3   1 -25-200.741 241.790   2
  -3   1 -26 155.913 199.342   3
  -3   1 -26-10.1437 205.588   2
  -3   1 -27 0.07699 195.508   3
  -3   1 -27-286.279 235.387   2
  -3   1 -28 0.08090 182.665   3
  -3   1 -28 28.0754 199.988   2
  -3   1 -29-87.8555 192.015   3
  -3   1 -29-219.229 227.841   2
  -3   1 -30 0.08774 189.906   3
  -3   1 -30 127.374 236.120   2
  -3   1 -31 111.101 197.549   3
  -3   1 -31 146.155 242.488   2
  -3   1 -32 0.09674 210.467   3
  -3  -2 -32-293.798 229.250   2
  -3  -2 -31-0.09864 231.589   3
  -3  -2 -31-243.170 221.679   2
  -3  -2 -30 251.733 234.520   3
  -3  -2 -30-218.567 218.232   2
  -3  -2 -29-292.859 226.309   2
  -3  -2 -29 0.09078 231.623   3
  -3  -2 -28 382.455 307.045   3
  -3  -2 -27 782.926 281.898   3
  -3  -2 -26 551.416 286.170   3
  -3  -2 -25 315.746 260.517   3
  -3  -2 -24 754.146 281.026   3
  -3  -2 -23 1241.21 312.277   3
  -3  -2 -22 673.038 247.380   3
  -3  -2 -21 1710.49 337.402   3
  -3  -2 -20 6126.96 539.044   3
  -3  -2 -19 932.349 248.397   3
  -3  -2 -18 1451.19 303.014   3
  -3  -2 -17 1745.50 302.267   3
  -3  -2 -16 7832.54 554.055   3
  -3  -2 -15 470.660 223.923   3
  -3  -2 -14 8548.08 560.815   3
  -3  -2 -13 1424.82 258.432   3
  -3  -2 -12 1845.86 284.716   3
   3  -2  12 1669.74 85.2614   1
   3  -2  11 8089.45 410.008   3
  -3  -2 -11 8715.83 536.697   3
   3  -2  10 28793.5 737.375   3
  -3  -2 -10 31175.4 935.630   3
   3  -2   9 2309.85 200.520   3
  -3  -2  -9 2431.41 290.718   3
  -3  -2  -8 18074.6 683.317   3
   3  -2   8 18068.0 518.104   3
  -3  -2  -7 4222.34 339.967   3
   3  -2   7 4332.13 242.659   3
  -3  -2  -6 408.799 150.396   3
   3  -2   6 386.414 83.4568   3
  -3  -2  -5 631.535 167.592   3
   3  -2   5 515.053 94.8094   3
  -3   2   5 674.075 114.746   3
   3  -2   4 39039.9 624.585   3
  -3   2   4 39449.3 730.707   3
  -3  -2  -4 37888.0 902.602   3
  -3  -2  -3 5238.01 334.714   3
   3  -2   3 5333.23 221.438   3
  -3   2   3 6099.20 272.986   3
  -3   2   2 35076.4 676.775   2
  -3  -2  -2 34663.4 838.085   3
  -3   2   1 35026.9 703.728   2
  -3  -2  -1 34287.2 830.443   3
  -3   2   0 38955.6 765.551   2
   3  -2   0 38853.7 768.625   2
  -3  -2   0 37363.6 875.794   3
  -3   2   0 36822.2 613.620   3
  -3   2  -1 34492.4 748.675   2
   3  -2  -1 35208.4 706.348   2
  -3   2  -1 34178.5 571.535   3
  -3  -2   1 33971.0 835.019   3
  -3   2  -2 29936.6 532.550   3
  -3  -2   2 30758.2 805.042   3
  -3   2  -2 30155.3 727.383   2
   3  -2  -2 31081.2 636.474   2
  -3  -2   3 6099.06 374.880   3
   3  -2  -3 6383.14 280.323   2
  -3   2  -3 6048.69 346.588   2
  -3   2  -3 6044.55 238.589   3
  -3  -2   4 37825.6 919.134   3
  -3   2  -4 37237.3 596.775   3
  -3   2  -4 38405.0 868.496   2
   3  -2  -4 36421.7 660.971   2
  -3   2  -5 866.679 206.035   2
   3  -2  -5 682.669 99.8529   2
  -3   2  -5 838.181 119.494   3
  -3   2  -6 306.151 80.6040   3
  -3   2  -6 307.154 135.030   2
   3  -2  -6 364.449 74.0213   2
  -3   2  -7 3208.39 209.561   3
   3  -2  -7 3074.38 173.384   2
  -3   2  -7 2992.84 287.745   2
  -3   2  -8 16793.9 488.014   3
  -3   2  -8 16543.9 651.244   2
   3  -2  -8 15617.2 363.810   2
  -3   2  -9 3190.68 230.932   3
   3   2   9 3234.24 161.986   1
  -3   2  -9 3252.56 330.122   2
   3  -2  -9 2966.96 158.194   2
  -3   2 -10 32854.0 743.408   3
   3   2  10 32126.1 465.425   1
   3  -2 -10 29622.8 473.281   2
  -3   2 -10 32985.6 960.218   2
  -3   2 -11 8246.94 392.587   3
   3   2  11 8442.69 228.004   1
   3  -2 -11 8308.26 243.881   2
  -3   2 -11 8987.77 533.770   2
   3  -2 -12 1596.58 111.216   2
  -3   2 -12 1387.34 247.091   2
  -3   2 -12 1702.77 204.003   3
  -3   2 -13 2087.81 247.020   3
  -3   2 -13 1809.83 279.902   2
  -3   2 -14 7448.99 438.597   3
  -3   2 -14 6621.18 494.158   2
   3  -2 -15 511.963 217.558   3
  -3   2 -15 165.515 187.221   2
  -3   2 -15 487.081 177.453   3
  -3   2 -16 8877.61 505.787   3
  -3   2 -16 8696.71 586.177   2
   3  -2 -16 8371.23 555.932   3
  -3   2 -17 2013.26 294.666   3
   3  -2 -17 2129.29 337.544   3
  -3   2 -17 1674.04 301.712   2
  -3   2 -18 2354.02 297.392   3
   3  -2 -18 1548.54 304.599   3
  -3   2 -18 1326.09 280.073   2
   3  -2 -19 1465.41 322.312   3
  -3   2 -19 1021.68 259.033   2
  -3   2 -19 932.518 227.003   3
  -3   2 -20 6444.65 477.754   3
  -3   2 -20 5900.38 529.249   2
   3  -2 -20 6096.41 532.969   3
  -3   2 -21 2150.36 327.738   3
   3  -2 -21 2407.58 371.182   3
  -3   2 -21 2114.33 367.772   2
  -3   2 -22 1059.54 254.057   3
  -3   2 -22 548.776 272.926   2
  -3   2 -23 969.011 256.282   3
  -3   2 -23 426.795 223.055   2
  -3   2 -24 557.739 238.798   3
  -3   2 -24 501.489 245.149   2
  -3   2 -25 255.165 185.252   3
  -3   2 -25 303.603 230.874   2
  -3   2 -26 100.584 175.827   3
  -3   2 -26 557.873 263.135   2
  -3   2 -27 179.865 193.350   3
  -3   2 -27 111.048 212.138   2
  -3   2 -28 139.029 206.269   3
  -3   2 -28 209.683 253.826   2
  -3   2 -29 236.382 226.867   3
  -3   2 -29 323.781 243.965   2
  -3   2 -30 175.559 204.565   3
  -3   2 -30 337.252 276.250   2
  -3   2 -31 0.09317 197.961   3
  -3   2 -31 0.09538 208.447   2
  -3  -3 -32-268.796 216.405   2
  -3  -3 -30 248.788 237.572   3
  -3  -3 -29 295.817 317.067   3
  -3  -3 -28 589.098 308.612   3
  -3  -3 -27 740.732 280.330   3
  -3  -3 -26 341.637 263.521   3
  -3  -3 -25 686.505 300.253   3
  -3  -3 -24 131.484 202.920   3
  -3  -3 -23 1691.18 370.406   3
  -3  -3 -22 326.837 249.641   3
  -3  -3 -21 553.196 253.674   3
  -3  -3 -20 2896.82 412.100   3
  -3  -3 -19 1631.18 311.743   3
  -3  -3 -18-281.272 235.750   3
  -3  -3 -17 3724.91 420.691   3
  -3  -3 -16 91.2724 205.480   3
  -3  -3 -15 546.006 225.208   3
  -3  -3 -14 1578.70 289.280   3
   3  -3  13 5648.97 187.021   1
  -3  -3 -13 5967.04 485.641   3
   3  -3  12 457.153 115.028   3
  -3  -3 -12 1100.23 271.441   3
   3  -3  12 663.634 87.7362   1
  -3  -3 -11 11818.6 635.690   3
   3  -3  11 11618.6 469.663   3
  -3  -3 -10 4607.30 406.543   3
   3  -3  10 4543.31 272.636   3
   3  -3   9 3176.91 221.428   3
  -3  -3  -9 3725.34 387.854   3
   3  -3   8 13208.2 410.073   3
  -3  -3  -8 15212.6 674.412   3
   3  -3   7 24468.6 510.765   3
  -3  -3  -7 25489.9 836.998   3
  -3  -3  -6 8828.70 496.781   3
   3  -3   6 7704.44 266.195   3
  -3   3   6 8256.88 379.560   3
  -3  -3  -5 34526.6 930.345   3
  -3   3   5 31265.3 684.877   3
   3  -3   5 31991.0 490.876   3
  -3   3   4 2343.65 184.622   3
  -3  -3  -4 2376.28 275.797   3
  -3  -3  -3 11101.5 532.419   3
  -3   3   3 10606.3 345.898   3
  -3  -3  -2 7942.47 444.668   3
  -3   3   2 8148.85 280.927   3
  -3  -3  -1 24211.7 758.382   3
  -3   3   1 23110.4 437.946   3
  -3  -3   0 3452.42 317.636   3
  -3   3   0 3362.12 166.430   3
  -3   3   0 3255.54 162.014   3
  -3   3   0 3639.33 281.863   2
  -3   3  -1 29744.1 727.594   2
   3  -3  -1 29967.1 695.506   2
  -3  -3   1 28934.7 834.483   3
  -3   3  -1 29936.6 456.672   3
  -3   3  -2 10846.4 460.902   2
   3  -3  -2 10449.6 401.165   2
  -3   3  -2 10133.1 252.012   3
  -3  -3   2 10410.9 510.730   3
   3  -3  -3 10669.4 402.075   2
  -3   3  -3 11439.8 496.907   2
  -3  -3   3 11576.4 550.662   3
  -3   3  -3 10974.1 250.396   3
  -3  -3   4 2571.37 287.077   3
  -3   3  -4 2549.70 287.231   2
   3  -3  -4 2450.75 195.395   2
  -3   3  -4 2266.30 118.756   3
  -3  -3   5 36104.0 968.720   3
  -3   3  -5 33975.0 478.038   3
   3  -3  -5 32678.7 663.044   2
  -3   3  -5 32809.0 848.456   2
  -3   3  -6 9216.96 275.987   3
  -3   3  -6 9204.30 509.295   2
   3  -3  -6 8772.92 337.657   2
  -3   3  -7 24712.5 480.472   3
   3   3   7 25665.6 523.688   1
   3  -3  -7 25386.7 555.718   2
  -3   3  -7 24226.1 779.894   2
  -3   3  -8 13485.8 385.843   3
   3   3   8 14639.6 387.714   1
   3  -3  -8 14102.7 413.647   2
  -3   3  -8 13541.6 614.140   2
   3  -3  -9 3753.75 316.012   3
  -3   3  -9 3623.13 224.957   3
   3   3   9 3262.28 178.727   1
  -3   3  -9 3926.14 369.000   2
   3  -3 -10 3836.77 340.791   3
  -3   3 -10 3741.67 241.918   3
   3   3  10 3431.89 180.686   1
  -3   3 -10 3666.69 350.746   2
  -3   3 -11 12682.2 445.093   3
   3  -3 -11 13103.4 594.362   3
  -3  -3  11 11592.1 257.282   2
  -3   3 -11 12774.8 620.089   2
  -3   3 -12 1251.70 190.498   3
  -3   3 -12 1374.25 283.162   2
  -3  -3  12 575.170 64.4611   2
   3  -3 -12 1164.51 252.632   3
  -3   3 -13 6585.80 366.083   3
   3  -3 -13 6668.81 476.185   3
  -3   3 -13 6679.40 484.498   2
  -3   3 -14 1972.25 228.837   3
  -3   3 -14 1922.14 301.871   2
   3  -3 -14 2177.47 309.894   3
  -3   3 -15 713.097 155.838   3
  -3   3 -15 925.443 248.658   2
   3  -3 -15 742.583 222.901   3
  -3   3 -16-11.3287 176.013   2
   3  -3 -16 133.217 195.113   3
  -3   3 -16 65.9436 125.031   3
  -3   3 -17 5407.62 390.870   3
   3  -3 -17 4471.83 455.436   3
  -3   3 -17 4672.58 452.239   2
  -3   3 -18 902.222 282.423   2
   3  -3 -18 815.748 265.699   3
  -3   3 -18 807.558 204.635   3
  -3   3 -19 2152.98 349.541   2
  -3   3 -19 2106.09 282.952   3
   3  -3 -19 2189.35 357.012   3
  -3   3 -20 2993.99 325.493   3
  -3   3 -20 3277.69 413.423   2
   3  -3 -20 2940.83 403.640   3
  -3   3 -21 1017.83 296.889   2
   3  -3 -21 1173.46 308.501   3
  -3   3 -21 1052.88 240.059   3
  -3   3 -22 368.383 218.808   2
   3  -3 -22 432.877 257.643   3
  -3   3 -22 493.978 198.773   3
  -3   3 -23 1910.56 378.606   2
  -3   3 -23 1701.57 296.189   3
   3  -3 -23 1470.71 331.207   3
  -3   3 -24 304.922 227.632   2
  -3   3 -24 351.867 195.799   3
   3  -3 -24 326.886 252.171   3
  -3   3 -25 967.454 320.792   2
  -3   3 -25 737.642 241.354   3
   3  -3 -25 790.614 294.514   3
  -3   3 -26 681.821 295.398   2
  -3   3 -26 630.678 234.330   3
   3  -3 -26 306.047 242.163   3
  -3   3 -27 614.952 290.891   2
  -3   3 -27 341.467 212.294   3
  -3   3 -28 452.794 282.691   2
  -3   3 -28 161.902 186.271   3
  -3   3 -29 202.329 250.492   2
  -3   3 -29-53.3260 177.518   3
  -3   3 -30 482.040 282.750   2
  -3   3 -31 335.479 279.560   2
  -3  -4 -29 260.645 283.674   3
  -3  -4 -28 474.231 260.521   3
  -3  -4 -27 438.342 299.173   3
  -3  -4 -26 199.948 251.520   3
  -3  -4 -25 60.8117 215.981   3
  -3  -4 -24 488.266 275.311   3
  -3  -4 -23 204.932 229.711   3
  -3  -4 -22 907.007 281.756   3
  -3  -4 -21 1014.90 292.870   3
  -3  -4 -20 605.324 246.146   3
  -3  -4 -19-132.450 235.372   3
  -3  -4 -18 1768.47 327.361   3
  -3  -4 -17 779.535 294.218   3
  -3  -4 -16 2073.07 342.674   3
  -3  -4 -15 2157.93 344.078   3
  -3  -4 -14 5610.55 511.179   3
   3  -4  14 5308.02 222.301   1
   3  -4  13 1962.35 142.920   1
   3  -4  13 1949.05 215.824   3
  -3  -4 -13 1916.76 317.843   3
   3  -4  12 3199.39 179.042   1
   3  -4  12 2937.71 239.939   3
  -3  -4 -12 2906.73 365.137   3
   3  -4  11 1595.44 140.871   1
  -3  -4 -11 1871.49 322.294   3
   3  -4  11 1493.12 168.155   3
  -3  -4 -10 17179.3 783.429   3
   3  -4  10 16221.0 476.222   3
   3  -4   9 4342.56 228.625   3
  -3  -4  -9 5131.50 435.681   3
  -3  -4  -8 24591.1 913.823   3
   3  -4   8 23113.9 460.985   3
  -3  -4  -7 3368.72 358.610   3
   3  -4   7 3222.74 155.961   3
  -3   4   6 2631.51 230.271   3
  -3  -4  -6 2995.41 326.128   3
   3  -4   6 2887.90 117.332   3
  -3  -4  -5 582.976 190.930   3
  -3   4   5 770.325 126.124   3
  -3  -4  -4 16878.4 686.219   3
  -3   4   4 15445.7 467.099   3
  -3  -4  -3 19387.2 733.658   3
  -3   4   3 18024.7 462.502   3
  -3  -4  -2 13369.9 603.125   3
  -3   4   2 13004.2 362.910   3
  -3   4   1 1146.02 102.375   3
  -3  -4  -1 1033.76 223.233   3
  -3   4   0 1298.20 94.4685   3
  -3  -4   0 1181.94 216.115   3
  -3   4  -1 2036.33 92.4776   3
  -3  -4   1 2102.86 279.171   3
  -3   4  -1 2087.39 97.5476   3
  -3  -4   2 13008.7 607.693   3
  -3   4  -3 16839.9 608.137   2
  -3  -4   3 16226.5 684.831   3
  -3   4  -4 16406.7 611.577   2
  -3  -4   4 16335.7 695.055   3
  -3  -4   5 371.315 185.057   3
   3  -4  -5 568.951 114.908   2
  -3   4  -5 798.669 205.227   2
  -3  -4   6 3221.95 359.128   3
  -3   4  -6 2975.70 99.4540   3
   3  -4  -6 3074.71 241.138   3
  -3   4  -6 3018.28 316.622   2
   3  -4  -6 3527.32 240.731   2
  -3  -4   7 3865.74 391.627   3
  -3   4  -7 4015.44 146.036   3
  -3   4  -7 4111.02 360.164   2
   3  -4  -7 4098.91 296.796   3
  -3   4  -8 21551.2 387.677   3
  -3   4  -8 21867.1 757.370   2
   3  -4  -8 21771.1 683.708   3
   3   4   9 3917.49 224.280   1
  -3   4  -9 4132.05 375.958   2
  -3   4  -9 3839.56 193.338   3
   3  -4  -9 4621.41 357.883   3
   3   4  10 15943.3 426.128   1
  -3   4 -10 17421.4 707.592   2
  -3   4 -10 16527.5 422.995   3
   3  -4 -10 18264.4 669.265   3
  -3   4 -11 3099.30 376.211   2
  -3   4 -11 2460.27 188.133   3
   3  -4 -11 2725.15 309.641   3
  -3  -4  12 3110.98 181.180   2
  -3   4 -12 3366.83 363.738   2
  -3   4 -12 3232.71 223.534   3
   3  -4 -12 2981.86 323.770   3
   3  -4 -13 2486.04 304.331   3
  -3   4 -13 3388.61 384.657   2
  -3  -4  13 2550.36 163.194   2
  -3   4 -13 2637.89 219.041   3
  -3  -4  14 5382.84 231.215   2
  -3   4 -14 5736.85 474.593   2
   3  -4 -14 5231.44 437.786   3
  -3   4 -14 5141.92 319.767   3
   3  -4 -15 2721.94 346.240   3
  -3   4 -15 2882.84 364.049   2
  -3   4 -15 2904.15 254.425   3
   3  -4 -16 2085.49 321.864   3
  -3   4 -16 2431.18 251.897   3
  -3   4 -16 2591.36 363.662   2
  -3   4 -17 1096.69 198.151   3
   3  -4 -17 1161.64 282.525   3
  -3   4 -17 1243.80 293.959   2
   3  -4 -18 3123.10 407.323   3
  -3   4 -18 3453.35 414.329   2
  -3   4 -18 3347.96 316.980   3
  -3   4 -19 513.216 176.834   3
   3  -4 -19 481.904 232.830   3
  -3   4 -19 673.135 247.286   2
  -3   4 -20 1215.49 237.193   3
   3  -4 -20 1336.30 327.053   3
  -3   4 -20 945.036 285.919   2
  -3   4 -21 1825.66 286.110   3
   3  -4 -21 2111.39 361.669   3
  -3   4 -21 1822.01 353.894   2
  -3   4 -22 1471.49 271.412   3
   3  -4 -22 1318.40 320.382   3
  -3   4 -22 1128.12 297.340   2
  -3   4 -23 99.6815 161.783   3
   3  -4 -23 193.920 205.152   3
  -3   4 -23 318.985 254.877   2
  -3   4 -24 45.7563 155.331   3
   3  -4 -24-95.3375 220.766   3
  -3   4 -24 509.628 251.474   2
  -3   4 -25 148.802 165.499   3
   3  -4 -25 241.101 233.624   3
  -3   4 -25 207.084 240.346   2
  -3   4 -26-65.7919 171.502   3
   3  -4 -26 412.279 257.064   3
  -3   4 -26 306.651 242.700   2
   3  -4 -27 509.855 268.102   3
  -3   4 -27-311.852 227.950   2
   3  -4 -28 0.09318 210.486   3
  -3   4 -28 155.724 251.707   2
   3  -4 -29 0.09630 219.101   3
  -3   4 -29 23.7573 198.784   2
  -3   4 -30 206.911 232.766   2
  -3   4 -31 168.194 213.697   2
  -3  -5 -29 0.09929 202.222   3
  -3  -5 -28 754.364 305.537   3
  -3  -5 -27 174.251 233.418   3
  -3  -5 -26 349.575 301.995   3
  -3  -5 -25 651.011 317.049   3
  -3  -5 -24-285.114 248.060   3
  -3  -5 -23 18.2368 224.155   3
  -3  -5 -22 954.005 306.225   3
  -3  -5 -21 524.939 240.653   3
  -3  -5 -20 760.061 280.725   3
  -3  -5 -19-78.2549 230.649   3
  -3  -5 -18 1966.45 367.478   3
  -3  -5 -17 2127.22 378.536   3
  -3  -5 -16 2346.83 383.363   3
  -3  -5 -15 503.224 266.734   3
   3  -5  14 2963.65 193.970   1
  -3  -5 -14 2980.26 392.927   3
   3  -5  13 788.456 119.915   1
  -3  -5 -13 759.368 271.391   3
   3  -5  13 632.622 129.789   3
   3  -5  12 2878.58 198.765   1
  -3  -5 -12 3139.23 410.995   3
   3  -5  12 2325.20 210.185   3
   3  -5  11 5337.07 261.673   1
   3  -5  11 4734.81 262.526   3
  -3  -5 -11 4859.22 475.932   3
   3  -5  10 7598.22 295.029   3
  -3  -5 -10 7629.13 572.416   3
   3  -5   9 1873.58 132.645   3
  -3  -5  -9 1914.07 326.580   3
   3  -5   8 7359.51 205.197   3
  -3  -5  -8 8291.30 575.227   3
  -3  -5  -7 21744.0 861.575   3
  -3  -5  -6 12773.0 673.252   3
  -3   5   6 12203.2 497.018   3
  -3  -5  -5 24107.5 881.889   3
  -3   5   5 23585.6 645.534   3
  -3  -5  -4 12059.4 634.427   3
  -3   5   4 10994.1 415.957   3
  -3   5   3 1987.96 173.253   3
  -3  -5  -3 2416.69 322.840   3
  -3  -5  -2 25980.9 892.143   3
  -3   5   2 23969.3 516.161   3
  -3  -5  -1 20028.0 780.464   3
  -3   5   1 18586.7 402.101   3
  -3  -5   0 3935.16 369.379   3
  -3   5   0 4337.52 161.009   3
  -3  -5   1 20640.6 783.605   3
  -3  -5   2 26642.4 897.514   3
  -3  -5   3 2352.62 301.364   3
  -3  -5   4 9750.83 574.802   3
   3  -5  -4 10244.5 381.224   3
  -3  -5   5 23739.9 870.971   3
   3  -5  -5 22788.2 599.589   3
  -3  -5   6 12402.5 658.609   3
   3  -5  -6 13136.6 494.891   3
  -3  -5   7 23521.0 896.929   3
   3  -5  -7 21414.4 650.420   3
  -3   5  -7 22197.0 771.287   2
  -3  -5   8 10018.1 622.129   3
   3  -5  -8 10488.4 483.475   3
  -3   5  -8 10125.3 564.826   2
  -3  -5   9 2324.97 381.445   3
  -3   5  -9 2709.76 349.905   2
   3  -5  -9 2300.50 277.642   3
  -3   5 -10 8535.74 543.639   2
   3  -5 -10 8981.84 484.254   3
  -3   5 -11 5620.55 443.450   2
   3  -5 -11 5064.01 390.488   3
  -3   5 -12 3249.65 371.125   2
   3  -5 -12 3458.10 358.661   3
   3  -5 -13 1337.85 257.159   3
  -3  -5  13 1394.37 153.699   2
  -3   5 -13 1378.65 295.095   2
  -3   5 -13 1351.69 156.337   3
  -3   5 -14 3367.63 395.044   2
  -3  -5  14 2663.54 201.005   2
   3  -5 -14 3307.00 350.161   3
  -3   5 -14 2919.79 230.533   3
   3  -5 -15 403.910 199.818   3
  -3   5 -15 243.970 121.214   3
  -3   5 -15 484.559 233.617   2
   3  -5 -16 2121.26 336.508   3
  -3   5 -16 2200.46 344.619   2
  -3   5 -16 2362.11 233.742   3
   3  -5 -17 2290.34 344.847   3
  -3   5 -17 2416.84 350.029   2
  -3   5 -17 2087.46 239.314   3
   3  -5 -18 3061.10 398.984   3
  -3   5 -18 2663.89 377.622   2
  -3   5 -18 2610.79 268.105   3
   3  -5 -19 291.485 250.577   3
  -3   5 -19 510.372 153.142   3
  -3   5 -19 593.676 273.182   2
   3  -5 -20 1521.12 332.739   3
  -3   5 -20 926.354 202.401   3
  -3   5 -20 957.262 276.020   2
   3  -5 -21 435.937 257.970   3
  -3   5 -21 364.453 151.960   3
  -3   5 -21 853.959 276.182   2
   3  -5 -22 1110.28 297.176   3
  -3   5 -22 1271.10 234.604   3
  -3   5 -22 1438.73 315.380   2
   3  -5 -23 26.0555 214.278   3
  -3   5 -23 308.842 152.931   3
  -3   5 -23 638.327 287.720   2
   3  -5 -24-102.197 216.107   3
  -3   5 -24 182.890 212.673   2
   3  -5 -25-128.702 218.857   3
  -3   5 -25 255.051 232.902   2
   3  -5 -26 27.1251 209.530   3
  -3   5 -26 191.205 219.712   2
   3  -5 -27 0.65230 217.150   3
  -3   5 -27 208.754 257.509   2
   3  -5 -28 0.09686 216.165   3
  -3   5 -28 411.565 237.622   2
  -3   5 -29 353.989 286.961   2
  -3   5 -30 193.704 267.888   2
  -3  -6 -28 39.2438 216.329   3
  -3  -6 -27 573.427 293.640   3
  -3  -6 -26 188.484 281.153   3
  -3  -6 -25 40.6660 256.383   3
  -3  -6 -24 200.464 247.495   3
  -3  -6 -23 167.837 245.676   3
  -3  -6 -22-162.405 265.674   3
  -3  -6 -21 704.442 291.368   3
  -3  -6 -20 1378.41 350.419   3
  -3  -6 -19 458.888 250.745   3
  -3  -6 -18 194.189 247.249   3
  -3  -6 -17 669.169 274.293   3
  -3  -6 -16 644.156 264.895   3
   3  -6  15 6551.51 315.108   1
  -3  -6 -15 7321.34 611.590   3
   3  -6  14 1406.38 168.108   1
  -3  -6 -14 1635.94 342.639   3
  -3  -6 -13 4699.37 523.696   3
   3  -6  13 4612.35 266.174   1
   3  -6  12 1700.82 182.186   1
  -3  -6 -12 2164.31 398.765   3
   3  -6  12 1490.91 159.407   3
  -3  -6 -11 6847.18 576.006   3
   3  -6  11 6179.75 270.474   3
   3  -6  11 6185.98 310.503   1
   3  -6  10 921.873 148.500   1
  -3  -6 -10 1054.77 283.623   3
   3  -6  10 865.907 94.8959   3
   3  -6   9 12622.5 256.172   3
  -3  -6  -9 14492.8 777.617   3
  -3  -6  -8 12795.9 739.266   3
  -3  -6  -7 2143.30 350.358   3
  -3  -6  -6 1391.58 296.109   3
  -3  -6  -5 10002.9 617.684   3
  -3   6   5 9807.83 439.481   3
  -3  -6  -4 9309.87 582.080   3
  -3   6   4 8756.32 391.694   3
  -3  -6  -3 42264.9 1216.44   3
  -3   6   3 38877.8 755.074   3
  -3  -6  -2 7202.15 527.740   3
  -3   6   2 6724.52 287.766   3
  -3  -6  -1 19739.6 814.411   3
  -3   6   1 18897.4 403.906   3
  -3  -6   0-29.3844 183.569   3
  -3   6   0 305.872 61.0240   3
  -3  -6   1 19069.7 803.114   3
  -3  -6   2 6995.65 503.734   3
   3  -6  -2 6889.22 264.738   3
  -3  -6   3 43141.7 1218.30   3
   3  -6  -3 41374.2 725.373   3
  -3  -6   4 9107.53 586.650   3
   3  -6  -4 8817.44 359.790   3
  -3  -6   5 10422.3 613.321   3
   3  -6  -5 10840.5 436.185   3
  -3  -6   6 1053.91 283.133   3
   3  -6  -6 1013.02 184.569   3
  -3  -6   7 1297.54 279.377   3
   3  -6  -7 1405.25 207.000   3
  -3  -6   8 12950.1 731.138   3
   3  -6  -8 12520.4 537.206   3
  -3  -6   9 13840.5 774.115   3
   3  -6  -9 14641.8 616.186   3
  -3  -6  10 1344.30 312.579   3
   3  -6 -10 873.729 213.208   3
  -3  -6  11 8308.40 639.602   3
   3  -6 -11 7719.96 486.783   3
   3  -6 -12 1899.88 297.627   3
   3  -6 -13 4878.55 418.490   3
  -3   6 -13 5334.60 476.794   2
  -3   6 -14 2356.20 353.303   2
   3  -6 -14 1356.89 269.840   3
   3  -6 -15 7684.46 566.326   3
  -3   6 -15 7632.74 572.088   2
  -3   6 -16 1627.45 310.569   2
   3  -6 -16 725.981 229.842   3
  -3   6 -17 1228.77 286.024   2
   3  -6 -17 1068.00 270.577   3
  -3   6 -18 355.432 220.707   2
   3  -6 -18 153.677 187.558   3
  -3   6 -19 643.572 249.354   2
   3  -6 -19 298.551 235.755   3
  -3   6 -20 2006.37 351.543   2
   3  -6 -20 2026.40 360.765   3
  -3   6 -21 2056.57 376.596   2
   3  -6 -21 1174.70 311.415   3
  -3   6 -22 765.043 275.205   2
   3  -6 -22 146.686 212.021   3
  -3   6 -23 610.308 269.663   2
   3  -6 -23-140.450 235.457   3
  -3   6 -24 491.746 270.705   2
   3  -6 -24 215.261 261.236   3
  -3   6 -25 626.845 282.586   2
   3  -6 -25 0.62227 215.381   3
  -3   6 -26 804.430 315.387   2
   3  -6 -26 29.3405 232.305   3
  -3   6 -27 527.101 291.824   2
   3  -6 -27 183.102 231.161   3
   3  -6 -28-150.029 231.307   3
  -3  -7 -27-0.10626 240.569   3
  -3  -7 -26-238.498 258.562   3
  -3  -7 -25-599.027 297.719   3
  -3  -7 -24-232.767 255.486   3
  -3  -7 -23 126.755 232.874   3
  -3  -7 -22 59.4178 251.781   3
  -3  -7 -21-430.228 312.019   3
  -3  -7 -20-69.0405 261.250   3
  -3  -7 -19 478.262 277.150   3
  -3  -7 -18 915.849 317.503   3
  -3  -7 -17 750.353 292.282   3
  -3  -7 -16 1820.63 364.357   3
  -3  -7 -15 232.603 244.469   3
   3  -7  15 126.652 88.5268   1
  -3  -7 -14 488.293 284.950   3
   3  -7  14 359.063 124.838   1
   3  -7  13 4037.81 284.687   1
  -3  -7 -13 3853.62 486.599   3
   3  -7  12 23346.9 633.679   1
  -3  -7 -12 23906.4 1069.40   3
  -3  -7 -11 1292.22 371.845   3
   3  -7  11 1169.68 176.783   1
   3  -7  11 1037.92 102.154   3
   3  -7  10 1444.32 93.4244   3
   3  -7  10 1281.32 88.6914   3
   3  -7  10 1650.35 199.304   1
  -3  -7 -10 1467.36 333.039   3
  -3  -7  -9 107.409 215.612   3
   3  -7   9-69.1848 104.234   1
  -3  -7  -8 3575.91 431.012   3
  -3  -7  -7 1569.43 311.341   3
  -3  -7  -6 15380.2 797.448   3
  -3   7   5 534.318 123.468   3
  -3  -7  -5 571.836 225.535   3
  -3   7   4 6126.94 335.655   3
  -3  -7  -4 5533.07 494.691   3
  -3   7   3 1083.67 143.822   3
  -3  -7  -3 1211.30 292.272   3
  -3  -7  -2 18281.7 822.894   3
  -3   7   2 16783.0 456.953   3
  -3   7   1 1117.96 112.670   3
  -3  -7  -1 1025.27 265.979   3
  -3   7   0 19277.6 332.920   3
  -3  -7   0 20144.5 862.825   3
   3  -7  -1 985.359 104.657   3
  -3  -7   1 1089.95 267.759   3
  -3  -7   2 16480.4 793.363   3
   3  -7  -2 16783.4 422.292   3
  -3  -7   3 782.499 245.178   3
   3  -7  -3 999.608 138.325   3
  -3  -7   4 6430.98 517.702   3
   3  -7  -4 5756.80 316.907   3
  -3  -7   5 559.798 222.094   3
   3  -7  -5 425.344 132.541   3
  -3  -7   6 14725.9 774.556   3
   3  -7  -6 15505.9 554.896   3
   3  -7  -7 1581.69 210.298   3
  -3  -7   7 1228.18 312.667   3
  -3  -7   8 4635.33 469.762   3
   3  -7  -8 4801.04 363.993   3
   3  -7  -9 133.139 135.884   3
  -3  -7   9 134.973 241.096   3
   3  -7 -10 2379.30 291.039   3
  -3  -7  10 2661.90 422.080   3
   3  -7 -11 1597.13 274.405   3
  -3  -7  11 1233.15 368.018   3
  -3  -7  12 27776.5 1202.49   3
   3  -7 -12 27094.6 941.284   3
  -3  -7  13 4334.19 553.721   3
   3  -7 -13 3584.88 396.080   3
   3  -7 -14 802.536 226.540   3
  -3  -7  14 1045.52 336.579   3
   3  -7 -15 295.262 204.147   3
   3  -7 -16 2483.33 359.109   3
   3  -7 -17 704.602 257.042   3
   3  -7 -18 672.092 230.718   3
   3  -7 -19 542.822 226.520   3
   3  -7 -20 570.714 238.981   3
   3  -7 -21 264.707 212.005   3
   3  -7 -22-16.9095 213.295   3
   3  -7 -23 86.8401 206.406   3
   3  -7 -24 230.072 226.060   3
   3  -7 -25 0.09073 203.046   3
   3  -7 -26 0.09563 244.129   3
   3  -7 -27 330.226 248.893   3
  -3  -8 -25 326.356 269.630   3
  -3  -8 -24 73.5815 238.883   3
  -3  -8 -23-205.650 258.049   3
  -3  -8 -22-15.3336 229.499   3
  -3  -8 -21 64.0059 239.814   3
  -3  -8 -20-19.3172 242.807   3
  -3  -8 -19 814.042 302.767   3
  -3  -8 -18 633.117 291.860   3
  -3  -8 -17 10.0671 224.790   3
  -3  -8 -16 9.13016 234.935   3
  -3  -8 -15 2284.84 399.850   3
   3  -8  15 2372.35 240.697   1
   3  -8  14 1029.86 165.759   1
  -3  -8 -14 884.611 306.977   3
   3  -8  13 3835.47 299.728   1
  -3  -8 -13 3864.85 495.756   3
   3  -8  12 188.399 130.473   1
  -3  -8 -12-31.7698 221.323   3
   3  -8  11 2270.06 239.983   1
  -3  -8 -11 2214.03 397.032   3
   3  -8  10 1985.29 235.450   1
  -3  -8 -10 2105.59 386.082   3
   3  -8   9 16513.2 574.594   1
  -3  -8  -9 16890.3 906.370   3
   3  -8   8 2390.58 247.118   1
  -3  -8  -8 2955.31 467.124   3
  -3  -8  -7 6942.95 604.057   3
  -3  -8  -6 618.552 279.646   3
  -3  -8  -5 499.916 240.569   3
  -3  -8  -4 555.924 269.576   3
  -3   8   4 385.702 110.355   3
  -3   8   3 17747.2 539.966   3
  -3  -8  -3 18431.0 893.142   3
  -3   8   2 585.259 103.406   3
  -3  -8  -2 693.063 290.315   3
  -3  -8  -1 8636.72 614.991   3
  -3   8   1 8093.01 291.462   3
  -3  -8   0 150.909 207.414   3
   3  -8   0 416.279 63.4656   3
  -3   8   0 431.210 68.0001   3
  -3  -8   1 8589.27 608.675   3
   3  -8  -1 9104.15 293.063   3
   3  -8  -2 585.880 101.480   3
  -3  -8   2 563.529 254.696   3
   3  -8  -3 19980.8 542.188   3
  -3  -8   3 19187.8 901.108   3
   3  -8  -4 449.149 135.538   3
  -3  -8   4 599.169 271.948   3
   3  -8  -5 120.713 103.214   3
  -3  -8   5-112.502 233.633   3
   3  -8  -6 268.992 122.698   3
  -3  -8   6 266.883 206.551   3
  -3  -8   7 7184.32 599.104   3
   3  -8  -7 7724.66 443.692   3
  -3  -8   8 2441.21 391.357   3
   3  -8  -8 2983.80 305.106   3
   3  -8  -9 15221.9 647.701   3
  -3  -8   9 15362.1 867.575   3
  -3  -8  10 1821.69 375.053   3
   3  -8 -10 1964.48 273.158   3
   3  -8 -11 3034.94 337.340   3
  -3  -8  11 3748.26 483.333   3
  -3  -8  12 109.574 244.009   3
   3  -8 -12 274.453 184.234   3
  -3  -8  13 4226.89 533.063   3
   3  -8 -13 3784.04 396.143   3
  -3  -8  14 1372.98 382.465   3
   3  -8 -14 831.788 229.121   3
  -3  -8  15 3041.85 487.872   3
   3  -8 -15 2594.85 353.420   3
  -3  -8  16 73.6031 250.537   3
   3  -8 -16-4.14707 167.040   3
  -3  -8  17-36.3149 285.726   3
   3  -8 -17 191.118 197.272   3
   3  -8 -18 360.414 210.018   3
   3  -8 -19 771.743 257.731   3
   3  -8 -20 276.234 227.947   3
   3  -8 -21 519.402 247.190   3
   3  -8 -22 254.639 218.133   3
   3  -8 -23 232.418 239.039   3
   3  -8 -24-58.8274 200.812   3
   3  -8 -25 321.267 241.523   3
   3  -8 -26-0.09788 225.722   3
  -3  -9 -24 447.780 323.396   3
  -3  -9 -23-673.737 317.410   3
  -3  -9 -22 210.012 270.943   3
  -3  -9 -21-49.9564 269.134   3
  -3  -9 -20 262.641 246.756   3
  -3  -9 -19 83.9361 247.830   3
  -3  -9 -18 1852.21 406.117   3
  -3  -9 -17 41.4573 254.607   3
  -3  -9 -16 1939.11 409.563   3
  -3  -9 -15 250.287 249.110   3
   3  -9  15 93.4102 117.321   1
  -3  -9 -14 58.5321 230.814   3
   3  -9  14 47.9514 114.959   1
  -3  -9 -13 401.729 272.099   3
   3  -9  13 533.959 158.994   1
   3  -9  12 7305.32 425.497   1
  -3  -9 -12 7409.74 663.810   3
  -3  -9 -11 2251.42 431.921   3
   3  -9  11 2120.78 252.619   1
  -3  -9 -10 1512.34 360.133   3
   3  -9  10 1668.27 228.385   1
   3  -9   9 1826.14 235.085   1
  -3  -9  -9 2072.62 404.538   3
   3  -9   8 647.017 172.949   1
  -3  -9  -8 767.472 291.740   3
   3  -9   7 997.017 197.018   1
  -3  -9  -7 1249.73 339.236   3
  -3  -9  -6 9416.64 702.020   3
  -3  -9  -5 942.546 303.437   3
  -3  -9  -4 4053.74 471.744   3
  -3  -9  -3 2976.32 427.863   3
  -3  -9  -2 2071.38 377.694   3
   3  -9   1 442.011 55.5485   3
  -3  -9  -1 523.033 236.802   3
   3  -9   0 8393.14 262.259   3
  -3  -9   0 8656.83 646.422   3
  -3  -9   1-45.1570 226.907   3
   3  -9  -1 522.736 95.9263   3
   3  -9  -2 1799.20 167.012   3
  -3  -9   2 1283.78 300.598   3
   3  -9  -3 2351.84 208.362   3
  -3  -9   3 2917.62 419.201   3
   3  -9  -4 4577.69 296.398   3
  -3  -9   4 4667.05 494.187   3
  -3  -9   5 692.179 261.664   3
   3  -9  -5 757.805 154.076   3
   3  -9  -6 10034.9 477.271   3
  -3  -9   6 8945.00 669.788   3
  -3  -9   7 1308.70 335.392   3
   3  -9  -7 1424.87 216.492   3
  -3  -9   8 82.0290 208.966   3
   3  -9  -8 594.799 175.814   3
  -3  -9   9 1912.16 362.432   3
   3  -9  -9 1955.39 266.005   3
   3  -9 -10 1438.41 244.169   3
  -3  -9  10 1313.72 324.332   3
   3  -9 -11 2584.87 327.796   3
  -3  -9  11 2291.00 405.829   3
   3  -9 -12 6581.75 500.605   3
  -3  -9  12 7689.71 689.134   3
   3  -9 -13 576.300 207.942   3
  -3  -9  13 466.914 300.835   3
   3  -9 -14 264.333 187.654   3
  -3  -9  14-75.5686 237.645   3
   3  -9 -15 18.3825 155.224   3
  -3  -9  15 195.417 258.320   3
   3  -9 -16 1490.18 310.159   3
  -3  -9  16 1842.63 414.533   3
   3  -9 -17 292.346 215.492   3
  -3  -9  17 231.016 293.256   3
   3  -9 -18 1421.66 299.404   3
  -3  -9  18 1371.76 386.661   3
   3  -9 -19 86.3599 190.969   3
  -3  -9  19 62.1100 284.255   3
   3  -9 -20-3.50484 200.006   3
  -3  -9  20 377.999 353.018   3
   3  -9 -21 474.329 259.421   3
  -3  -9  21 530.221 352.637   3
   3  -9 -22 1005.93 315.688   3
  -3  -9  22 981.600 427.030   3
   3  -9 -23 181.716 237.468   3
   3  -9 -24 380.661 263.620   3
   3  -9 -25-218.961 226.623   3
   3  -9 -26 0.09998 217.923   3
  -3 -10 -23-464.946 295.419   3
  -3 -10 -22-245.637 271.333   3
  -3 -10 -21-513.811 302.691   3
  -3 -10 -20 142.425 256.118   3
  -3 -10 -19 120.623 239.725   3
  -3 -10 -18 149.776 256.684   3
  -3 -10 -17 334.121 276.047   3
  -3 -10 -16 713.784 317.167   3
   3 -10  15 813.000 182.717   1
  -3 -10 -15 1640.29 390.803   3
   3 -10  14 1090.59 209.482   1
  -3 -10 -14 1087.06 344.349   3
   3 -10  13 38.8821 127.954   1
  -3 -10 -13 100.285 242.908   3
   3 -10  12 292.935 177.773   1
  -3 -10 -12 287.334 272.141   3
   3 -10  11 1836.99 255.808   1
  -3 -10 -11 1203.04 332.477   3
   3 -10  10 446.867 169.961   1
  -3 -10 -10 366.626 245.137   3
   3 -10   9 4334.95 369.099   1
  -3 -10  -9 4501.07 567.816   3
  -3 -10  -8 3778.75 491.344   3
   3 -10   8 3285.59 323.470   1
  -3 -10  -7 2864.58 466.434   3
   3 -10   7 2345.63 278.624   1
  -3 -10  -6 1424.29 341.032   3
   3 -10   6 1177.01 228.882   1
  -3 -10  -5 3209.92 484.664   3
   3 -10   5 2600.91 292.507   1
  -3 -10  -4 3187.10 448.912   3
  -3 -10  -3 7585.89 649.723   3
  -3 -10  -2 2346.31 404.181   3
  -3 -10  -1 1598.34 344.349   3
  -3 -10   0 587.568 256.567   3
  -3 -10   1 1687.28 338.613   3
   3 -10  -2 2367.77 203.038   3
  -3 -10   2 1869.29 354.179   3
   3 -10  -3 7170.40 370.353   3
  -3 -10   3 7370.64 632.216   3
   3 -10  -4 3346.02 282.592   3
  -3 -10   4 2998.46 424.842   3
   3 -10  -5 2778.68 266.927   3
  -3 -10   5 2476.98 401.673   3
  -3 -10   6 1086.27 305.903   3
   3 -10  -6 1459.57 218.952   3
   3 -10  -7 2862.23 298.629   3
  -3 -10   7 2860.62 421.802   3
   3 -10  -8 3858.01 354.519   3
  -3 -10   8 3333.00 464.343   3
   3 -10  -9 4550.81 396.808   3
  -3 -10   9 4604.34 534.787   3
  -3 -10  10 361.509 250.618   3
   3 -10 -10 862.344 211.931   3
  -3 -10  11 1663.76 366.803   3
   3 -10 -11 1469.18 265.825   3
  -3 -10  12 530.978 294.676   3
   3 -10 -12 572.955 200.743   3
  -3 -10  13 247.193 270.179   3
   3 -10 -13 117.051 168.552   3
  -3 -10  14 1097.50 335.569   3
   3 -10 -14 1016.66 245.504   3
  -3 -10  15 1030.19 367.301   3
   3 -10 -15 959.147 254.716   3
  -3 -10  16 353.241 295.700   3
   3 -10 -16 670.964 235.347   3
  -3 -10  17 613.391 328.644   3
   3 -10 -17 432.365 215.495   3
  -3 -10  18-90.5671 255.649   3
   3 -10 -18 237.863 199.053   3
  -3 -10  19 115.364 293.038   3
   3 -10 -19-91.2261 207.621   3
  -3 -10  20 448.402 336.390   3
   3 -10 -20 107.689 184.249   3
  -3 -10  21 124.560 283.914   3
   3 -10 -21 309.911 249.070   3
  -3 -10  22-29.8542 261.123   3
   3 -10 -22 2.01152 178.409   3
  -3 -10  23 84.1186 324.473   3
   3 -10 -23 136.957 204.764   3
  -3 -10  24-0.13850 260.023   3
   3 -10 -24 372.552 238.086   3
  -3 -10  25 0.14396 325.595   3
   3 -10 -25 0.09857 196.100   3
  -3 -11 -21-562.905 315.441   3
  -3 -11 -20 676.046 322.046   3
  -3 -11 -19 404.358 280.200   3
  -3 -11 -18 229.592 285.841   3
  -3 -11 -17 301.275 270.947   3
  -3 -11 -16 342.072 299.043   3
   3 -11  15-0.13655 143.893   1
  -3 -11 -15 233.631 268.927   3
   3 -11  14 102.148 137.371   1
  -3 -11 -14-83.0716 240.688   3
   3 -11  13 1501.83 261.441   1
  -3 -11 -13 2219.60 451.029   3
   3 -11  12 2174.20 280.462   1
  -3 -11 -12 2702.14 469.690   3
   3 -11  11 1907.96 271.247   1
  -3 -11 -11 1728.61 393.255   3
   3 -11  10 191.349 164.047   1
  -3 -11 -10 202.962 256.575   3
   3 -11   9 290.802 174.157   1
  -3 -11  -9 646.727 310.674   3
   3 -11   8 1771.37 264.665   1
  -3 -11  -8 1782.85 399.610   3
   3 -11   7 468.269 194.181   1
  -3 -11  -7 649.352 316.802   3
   3 -11   6 950.660 225.350   1
  -3 -11  -6 1009.35 328.631   3
   3 -11   5 2427.74 303.958   1
  -3 -11  -5 2693.39 439.735   3
   3 -11   4 374.059 179.906   1
  -3 -11  -4 276.908 260.079   3
   3 -11   3 181.079 159.509   1
  -3 -11  -3 191.325 234.381   3
  -3 -11  -2 138.291 212.944   3
  -3 -11  -1 2509.76 423.352   3
  -3 -11   0-333.463 267.713   3
  -3 -11   1 2622.40 422.562   3
  -3 -11   2 161.104 229.416   3
  -3 -11   3 82.4987 206.727   3
  -3 -11   4-169.943 241.090   3
  -3 -11   5 2939.36 447.782   3
  -3 -11   6 724.926 270.574   3
  -3 -11   7 383.872 251.102   3
   3 -11  -7 811.804 193.290   3
  -3 -11   8 1323.70 335.793   3
   3 -11  -8 1651.86 249.064   3
  -3 -11   9 233.368 227.269   3
   3 -11  -9 637.516 188.838   3
  -3 -11  10-333.489 248.717   3
   3 -11 -10 8.23656 148.983   3
  -3 -11  11 1895.75 388.925   3
   3 -11 -11 1776.35 277.219   3
  -3 -11  12 2021.57 428.398   3
   3 -11 -12 2036.14 314.328   3
  -3 -11  13 2074.32 429.036   3
   3 -11 -13 2113.22 335.913   3
   3 -11 -14 266.731 195.204   3
  -3 -11  14 632.289 312.655   3
  -3 -11  15 89.4652 249.749   3
   3 -11 -15 268.427 187.412   3
  -3 -11  16 56.9286 243.442   3
   3 -11 -16 234.751 190.938   3
  -3 -11  17 368.256 306.225   3
   3 -11 -17 561.299 240.275   3
  -3 -11  18-371.291 285.648   3
   3 -11 -18 445.439 225.871   3
  -3 -11  19 249.515 300.132   3
   3 -11 -19 722.338 260.213   3
  -3 -11  20-46.6466 247.040   3
   3 -11 -20-91.2351 181.643   3
  -3 -11  21 503.560 375.357   3
   3 -11 -21 147.290 217.473   3
  -3 -11  22 141.856 319.872   3
   3 -11 -22 70.4156 200.336   3
  -3 -11  23 0.13712 284.589   3
   3 -11 -23 0.09409 189.412   3
  -3 -11  24 704.008 358.816   3
   3 -11 -24 0.09724 198.577   3
  -3 -12 -19 0.11552 233.972   3
  -3 -12 -18 0.11394 252.577   3
  -3 -12 -17 322.613 277.698   3
  -3 -12 -16 447.692 318.372   3
  -3 -12 -15 75.0596 249.827   3
  -3 -12 -14 1.98719 240.352   3
   3 -12  14 53.0241 148.934   1
  -3 -12 -13-89.6359 245.294   3
   3 -12  13 12.6731 155.860   1
  -3 -12 -12 634.932 309.150   3
   3 -12  12 753.338 211.524   1
  -3 -12 -11 362.719 278.719   3
   3 -12  11 355.821 192.615   1
  -3 -12 -10 226.757 249.042   3
   3 -12  10 611.084 199.586   1
  -3 -12  -9 502.996 310.470   3
   3 -12   9 449.338 206.528   1
  -3 -12  -8 2156.57 453.639   3
   3 -12   8 2021.04 298.593   1
  -3 -12  -7 1305.81 384.964   3
   3 -12   7 1545.42 276.402   1
  -3 -12  -6 579.917 304.491   3
   3 -12   6 146.064 178.838   1
  -3 -12  -5-7.95355 234.085   3
   3 -12   5 281.350 194.816   1
  -3 -12  -4 1006.01 325.968   3
   3 -12   4 642.726 215.802   1
  -3 -12  -3 953.643 342.930   3
   3 -12   3 475.457 201.797   1
  -3 -12  -2 2024.45 397.789   3
   3 -12   2 2126.68 305.916   1
  -3 -12  -1 132.291 233.328   3
   3 -12   1 252.864 188.636   1
  -3 -12   0 37.3197 231.682   3
  -3 -12   1-191.477 233.424   3
  -3 -12   2 1634.67 356.661   3
  -3 -12   3 776.065 295.216   3
  -3 -12   4 981.298 328.920   3
  -3 -12   5-67.1729 238.406   3
  -3 -12   6-4.44142 223.950   3
  -3 -12   7 1592.69 366.186   3
  -3 -12   8 2085.47 418.964   3
  -3 -12   9 376.221 286.761   3
  -3 -12  10 453.190 269.215   3
  -3 -12  11 146.044 232.973   3
  -3 -12  12 903.255 318.930   3
  -3 -12  13 102.396 230.763   3
  -3 -12  14-60.5398 221.243   3
  -3 -12  15 337.511 283.013   3
   3 -12 -16 601.151 227.853   3
  -3 -12  16 495.592 337.404   3
   3 -12 -17 227.348 188.490   3
  -3 -12  17 71.2101 251.067   3
   3 -12 -18 386.125 215.236   3
  -3 -12  18 365.811 321.906   3
  -3 -12  19 191.953 258.154   3
   3 -12 -19 223.404 212.408   3
  -3 -12  20 0.12409 256.537   3
   3 -12 -20 117.379 208.102   3
  -3 -12  21 444.556 302.246   3
   3 -12 -21 217.415 203.512   3
  -3 -12  22 425.153 303.548   3
   3 -12 -22 63.1227 180.875   3
   3 -12 -23 0.09678 185.150   3
  -3 -13 -17 311.109 279.637   3
  -3 -13 -16 271.922 314.271   3
  -3 -13 -15-158.894 255.330   3
   3 -13  14-265.145 204.208   1
  -3 -13 -14 33.6717 243.657   3
   3 -13  13 346.935 185.378   1
  -3 -13 -13 343.949 289.225   3
   3 -13  12-0.05513 155.077   1
  -3 -13 -12-178.292 265.039   3
   3 -13  11 107.731 168.614   1
  -3 -13 -11 870.031 358.107   3
   3 -13  10 35.7150 177.316   1
  -3 -13 -10 31.5571 238.334   3
   3 -13   9 87.0435 172.613   1
  -3 -13  -9 38.1056 245.100   3
   3 -13   8 258.498 192.391   1
  -3 -13  -8 226.076 273.474   3
   3 -13   7 605.249 224.069   1
  -3 -13  -7 549.491 297.813   3
  -3 -13  -6 616.559 301.953   3
   3 -13   6 300.749 195.292   1
  -3 -13  -5 249.081 272.447   3
   3 -13   5 258.961 191.457   1
  -3 -13  -4-7.87965 226.165   3
   3 -13   4 301.253 207.886   1
  -3 -13  -3-118.013 240.524   3
   3 -13   3 281.878 198.889   1
  -3 -13  -2 38.2544 253.475   3
   3 -13   2 188.304 188.437   1
  -3 -13  -1 315.868 240.766   3
   3 -13   1 378.963 195.600   1
  -3 -13   0 388.337 251.160   3
   3 -13   0 489.657 214.086   1
  -3 -13   1 224.229 233.433   3
   3 -13  -1 626.235 243.894   1
  -3 -13   2-305.694 255.944   3
   3 -13  -2 44.4552 170.994   1
  -3 -13   3 153.029 221.334   3
  -3 -13   4 8.21838 216.231   3
  -3 -13   5 41.1068 217.470   3
  -3 -13   6 682.811 295.770   3
  -3 -13   7 202.271 232.659   3
  -3 -13   8-145.926 219.583   3
  -3 -13   9 208.989 231.923   3
  -3 -13  10 9.95171 213.908   3
  -3 -13  11 216.083 243.472   3
  -3 -13  12 59.6157 208.682   3
  -3 -13  13 309.758 271.076   3
  -3 -13  14-0.91229 201.352   3
  -3 -13  15-173.722 232.762   3
  -3 -13  16 90.4288 268.462   3
  -3 -13  17 532.182 289.428   3
  -3 -13  18 0.23279 238.429   3
  -3 -13  19 545.414 295.816   3
  -3 -13  20 0.12423 225.864   3
  -3 -13  21 0.12984 248.666   3
  -3 -14 -14 220.063 335.156   3
   3 -14  13-321.988 217.842   1
  -3 -14 -13 0.11915 243.221   3
   3 -14  12-219.197 181.566   1
  -3 -14 -12 165.412 264.989   3
   3 -14  11 69.0972 188.503   1
  -3 -14 -11 483.720 325.315   3
   3 -14  10 207.142 189.048   1
  -3 -14 -10 483.932 307.414   3
   3 -14   9 82.9659 189.140   1
  -3 -14  -9-430.255 295.475   3
   3 -14   8-57.5706 161.869   1
  -3 -14  -8 101.160 256.122   3
   3 -14   7 133.919 194.751   1
  -3 -14  -7 48.8039 244.059   3
  -3 -14  -6 224.383 288.791   3
   3 -14   6 350.392 205.706   1
  -3 -14  -5 168.644 286.193   3
   3 -14   5-194.212 195.941   1
  -3 -14  -4 0.10406 245.044   3
   3 -14   4 444.450 223.267   1
  -3 -14  -3 56.8193 267.007   3
   3 -14   3 133.929 186.007   1
  -3 -14  -2 203.973 274.788   3
   3 -14   2 449.181 210.222   1
  -3 -14  -1 99.5272 252.011   3
   3 -14   1 173.250 194.085   1
  -3 -14   0-327.658 258.391   3
   3 -14   0 312.109 215.433   1
  -3 -14   1 36.8482 211.546   3
   3 -14  -1 163.637 211.331   1
  -3 -14   2 296.773 230.364   3
   3 -14  -2 644.518 253.132   1
  -3 -14   3 64.9769 220.388   3
   3 -14  -3 73.4255 179.785   1
  -3 -14   4 50.2769 205.759   3
   3 -14  -4 46.3254 171.597   1
  -3 -14   5 290.446 260.519   3
   3 -14  -5 363.904 226.674   1
  -3 -14   6-290.535 240.350   3
   3 -14  -6 115.497 186.213   1
  -3 -14   7-6.51407 201.817   3
   3 -14  -7 359.627 221.853   1
  -3 -14   8-422.107 259.837   3
  -3 -14   9 0.09849 206.181   3
  -3 -14  10 423.522 287.536   3
  -3 -14  11 145.587 253.851   3
  -3 -14  12 147.169 250.953   3
  -3 -14  13 0.10432 209.520   3
  -3 -14  14 260.105 234.316   3
  -3 -14  15 409.755 258.063   3
  -3 -14  16 345.316 252.784   3
  -3 -14  17 0.11385 207.436   3
   3 -15  12-320.378 226.400   1
   3 -15  11-279.296 213.572   1
  -3 -15 -11 53.2527 266.711   3
   3 -15  10-272.025 202.891   1
  -3 -15 -10 0.12208 238.918   3
   3 -15   9-156.483 205.731   1
  -3 -15  -9 334.610 305.577   3
   3 -15   8 43.7451 166.330   1
  -3 -15  -8 230.524 292.468   3
   3 -15   7 506.154 235.722   1
  -3 -15  -7-181.483 254.081   3
   3 -15   6 0.06238 177.408   1
  -3 -15  -6 150.531 288.243   3
  -3 -15  -5 74.8955 274.047   3
   3 -15   5 0.06073 163.522   1
  -3 -15  -4-119.411 238.856   3
   3 -15   4 56.2219 190.583   1
  -3 -15  -3 172.467 264.488   3
   3 -15   3 314.952 218.196   1
  -3 -15  -2 259.913 265.284   3
   3 -15   2 376.912 252.541   1
  -3 -15  -1 145.037 237.502   3
   3 -15   1 232.171 233.964   1
  -3 -15   0 68.7116 230.210   3
   3 -15   0 293.704 239.043   1
  -3 -15   1 28.2930 217.849   3
   3 -15  -1 218.563 229.837   1
  -3 -15   2 65.4145 227.733   3
   3 -15  -2 364.266 250.481   1
  -3 -15   3 192.626 239.930   3
   3 -15  -3 362.780 239.164   1
  -3 -15   4 202.829 242.108   3
   3 -15  -4 312.515 217.915   1
  -3 -15   5-120.714 211.565   3
   3 -15  -5 372.679 248.030   1
  -3 -15   6 0.10150 216.334   3
   3 -15  -6 85.3109 240.621   1
  -3 -15   7-452.451 258.117   3
   3 -15  -7 200.907 225.258   1
  -3 -15   8 268.637 268.913   3
  -3 -15   9-0.10262 194.793   3
  -3 -15  10-59.7518 194.168   3
  -3 -15  11 0.10562 206.050   3
  -3 -15  12 228.873 225.105   3
  -3 -15  13 0.10797 211.921   3
  -3 -16  -7-0.12510 224.728   3
  -3 -16  -6-356.523 274.534   3
  -3 -16  -5 0.11953 226.206   3
  -3 -16  -4-300.826 262.614   3
  -3 -16  -3-386.465 270.162   3
  -3 -16  -2-0.11876 276.097   3
  -3 -16  -1 0.11307 216.476   3
  -3 -16   0-266.150 242.159   3
  -3 -16   1-0.11005 211.702   3
  -3 -16   2-99.0581 216.461   3
  -3 -16   3 290.474 242.032   3
  -3 -16   4 0.10727 210.696   3
  -3 -16   5 82.6899 272.422   3
  -3 -16   6 422.230 253.089   3
  -3 -16   7 0.10728 208.843   3
  -3 -17  -1 19.5134 251.433   3
  -3 -17   0 0.12053 202.706   3
  -3 -17   1 465.775 270.416   3
  -4   0   0 28726.0 754.177   3
  -4   0  -1 3662.49 279.980   3
  -4   0   1 3540.19 285.143   3
  -4   0   1 3836.84 268.771   2
  -4   0   2 7000.21 397.891   3
  -4   0  -2 7703.69 398.352   3
  -4   0   2 7538.09 352.932   2
  -4   0  -3 45498.5 972.946   3
  -4   0   3 44077.3 995.031   3
  -4   0   3 43746.9 825.826   2
  -4   0  -4 9338.25 459.295   3
  -4   0   4 9941.97 380.357   2
  -4   0   5 24397.5 553.718   2
  -4   0  -5 23303.3 716.228   3
  -4   0   6 36786.7 633.982   2
  -4   0  -6 35697.4 871.689   3
  -4   0   7 5208.63 219.627   2
  -4   0  -7 5097.40 359.632   3
  -4   0  -8 10468.6 514.343   3
  -4   0  -9 14255.7 605.801   3
  -4   0 -10 932.881 207.688   3
  -4   0 -11 33195.6 961.575   3
  -4   0 -12 15629.4 681.927   3
  -4   0 -13 6273.95 460.540   3
  -4   0 -14 5454.71 441.346   3
  -4   0 -15 6581.66 495.119   3
  -4   0 -16 695.826 181.705   3
  -4   0 -17 3415.83 378.353   3
  -4   0 -18 1854.71 312.089   3
  -4   0 -19 92.7277 166.624   3
  -4   0 -20 373.684 256.920   2
  -4   0 -20 1143.59 284.932   3
  -4   0 -21 2520.40 394.250   2
  -4   0 -21 3231.55 416.049   3
  -4   0 -22 805.534 278.636   2
  -4   0 -22 1312.91 302.980   3
  -4   0 -23 636.244 283.422   2
  -4   0 -23 1560.84 333.655   3
  -4   0 -24 221.915 211.471   2
  -4   0 -24 1077.89 305.850   3
  -4   0 -25-9.69149 244.745   2
  -4   0 -25 268.277 226.980   3
  -4   0 -26-207.136 236.482   2
  -4   0 -26 769.110 279.761   3
  -4   0 -27 48.0695 217.616   2
  -4   0 -27 1.48715 184.929   3
  -4   0 -28 0.09620 241.066   2
  -4   0 -28 92.3668 208.303   3
  -4   0 -29 19.7506 185.607   3
  -4   0 -29-0.10036 238.773   2
  -4   0 -30 68.6634 197.841   3
  -4   0 -30 0.10304 221.275   2
  -4   0 -31 0.09783 188.392   3
  -4   0 -31 0.10518 226.745   2
  -4  -1 -31 0.10056 241.699   3
  -4  -1 -30-0.09648 217.649   3
  -4  -1 -30 0.09805 227.540   2
  -4  -1 -29 64.7296 223.785   3
  -4  -1 -29 582.150 280.060   2
  -4  -1 -28 638.870 306.775   3
  -4  -1 -28-243.799 233.782   2
  -4  -1 -27 602.179 316.741   3
  -4  -1 -27 20.6380 205.249   2
  -4  -1 -26 290.853 234.685   3
  -4  -1 -26-114.704 220.300   2
  -4  -1 -25 159.140 213.886   3
  -4  -1 -25-506.851 266.187   2
  -4  -1 -24 753.234 270.525   3
  -4  -1 -23 930.932 283.119   3
  -4  -1 -22 1089.92 300.801   3
  -4  -1 -21 3310.82 431.226   3
  -4  -1 -20 785.330 234.676   3
  -4  -1 -19 1280.81 291.594   3
  -4  -1 -18 4728.08 479.594   3
  -4  -1 -17 32.9178 207.884   3
  -4  -1 -16 688.909 208.539   3
  -4  -1 -15 3645.63 399.376   3
  -4  -1 -14 3553.47 381.914   3
  -4  -1 -13 942.925 241.868   3
  -4  -1 -12 17521.0 760.598   3
  -4  -1 -11 531.256 198.639   3
  -4  -1 -10 2611.95 313.948   3
  -4  -1  -9 27186.8 876.135   3
  -4  -1  -8 12976.6 614.706   3
   4  -1   7 13064.0 527.221   3
  -4  -1  -7 15638.1 639.837   3
   4  -1   6 19409.3 619.462   3
  -4  -1  -6 20547.0 718.994   3
   4  -1   5 6055.63 354.439   3
  -4  -1  -5 6858.05 419.600   3
  -4   1   5 6455.63 300.053   2
  -4  -1  -4 15564.3 610.430   3
   4  -1   4 13655.1 515.984   3
  -4   1   4 14774.6 467.247   2
  -4  -1  -3 5629.67 369.687   3
  -4   1   3 5967.86 360.079   3
   4  -1   3 5364.65 314.266   3
  -4   1   3 6011.39 313.213   2
  -4  -1  -2 1162.69 187.189   3
  -4   1   2 1152.33 175.344   3
  -4   1   2 1191.51 162.984   2
  -4  -1  -1 12793.7 546.325   3
  -4   1   1 12651.6 488.051   3
  -4   1   1 13368.7 495.948   2
  -4  -1   0 35256.5 901.748   3
  -4   1   0 35355.9 797.532   3
  -4   1   0 34561.5 829.324   2
  -4   1  -1 13698.0 497.823   3
  -4  -1   1 13213.4 561.448   3
  -4   1  -1 13710.9 540.580   2
  -4   1  -2 684.828 120.835   3
  -4   1  -2 842.465 159.498   2
  -4  -1   2 803.652 176.371   3
  -4   1  -3 6346.70 379.872   2
  -4  -1   3 7036.64 425.002   3
  -4   1  -3 6238.17 338.981   3
  -4   1  -4 10967.6 456.999   3
  -4   1  -4 10784.7 515.023   2
  -4  -1   4 12198.9 558.671   3
  -4   1  -5 5055.29 386.202   2
  -4   1  -5 5258.74 324.499   3
  -4  -1   6 18264.2 450.620   2
  -4   1  -6 18170.0 706.558   2
  -4   1  -6 18422.6 585.621   3
  -4  -1   7 15728.1 388.644   2
  -4   1  -7 15314.0 558.595   3
  -4   1  -7 14836.7 662.997   2
  -4   1  -8 11930.6 503.743   3
  -4   1  -8 11422.8 603.682   2
  -4  -1   8 12132.8 293.506   2
  -4   1  -9 23322.3 718.753   3
  -4   1  -9 22740.5 853.798   2
  -4   1 -10 1912.18 244.307   3
  -4   1 -10 2006.60 310.308   2
  -4   1 -11 582.763 168.567   3
  -4   1 -11 746.666 244.589   2
  -4   1 -12 18190.2 700.017   3
   4   1  12 17491.4 350.440   1
  -4   1 -12 18000.1 818.191   2
  -4   1 -13 1049.97 266.873   2
  -4   1 -13 1067.86 208.736   3
   4   1  13 1135.06 81.4456   1
  -4   1 -14 3432.11 393.417   2
  -4   1 -14 3425.23 330.534   3
  -4   1 -15 3483.45 400.729   2
  -4   1 -15 3323.03 338.858   3
  -4   1 -16-175.027 264.265   2
  -4   1 -16 369.325 157.500   3
  -4   1 -17 17.8892 239.133   2
  -4   1 -17 272.435 163.588   3
  -4   1 -18 5159.81 523.445   2
  -4   1 -18 5871.41 471.029   3
  -4   1 -19 1200.25 320.706   2
  -4   1 -19 1860.47 297.172   3
  -4   1 -20 1206.93 304.317   2
  -4   1 -20 1453.88 285.078   3
  -4   1 -21 2700.78 421.109   2
  -4   1 -21 3630.15 413.999   3
  -4   1 -22 1498.99 301.391   3
  -4   1 -22 477.507 259.354   2
  -4   1 -23 910.544 270.135   3
  -4   1 -23 687.801 293.578   2
  -4   1 -24 898.152 285.939   3
  -4   1 -24 261.994 257.784   2
  -4   1 -25 63.8689 177.021   3
  -4   1 -25-291.108 257.341   2
  -4   1 -26-382.812 267.178   2
  -4   1 -26-282.858 207.695   3
  -4   1 -27 258.366 279.222   2
  -4   1 -27 456.405 243.936   3
  -4   1 -28 0.09787 224.007   2
  -4   1 -28 60.2761 193.684   3
  -4   1 -29 241.718 242.728   2
  -4   1 -29 184.498 249.033   3
  -4   1 -30 319.734 251.765   2
  -4   1 -30 0.09170 183.385   3
  -4   1 -31 0.10534 228.065   2
  -4  -2 -30 393.185 245.018   2
  -4  -2 -30 314.747 238.825   3
  -4  -2 -29 235.600 223.325   2
  -4  -2 -29 624.604 277.051   3
  -4  -2 -28-389.796 242.933   2
  -4  -2 -28 725.655 280.707   3
  -4  -2 -27 436.551 249.363   3
  -4  -2 -26 583.968 262.083   3
  -4  -2 -25 483.646 268.731   3
  -4  -2 -24 98.4590 208.740   3
  -4  -2 -23 306.960 227.944   3
  -4  -2 -22 1633.63 332.606   3
  -4  -2 -21 214.141 196.396   3
  -4  -2 -20 451.318 223.019   3
  -4  -2 -19 1044.51 268.861   3
  -4  -2 -18 3274.23 409.526   3
  -4  -2 -17 695.054 253.435   3
  -4  -2 -16 641.063 235.831   3
  -4  -2 -15 3182.86 387.647   3
   4  -2  14 1705.62 85.9852   1
  -4  -2 -14 1820.44 311.239   3
  -4  -2 -13 4034.64 417.942   3
  -4  -2 -12 6735.81 516.539   3
  -4  -2 -11 6406.44 484.609   3
  -4  -2 -10 1754.93 306.085   3
   4  -2   9 7907.44 394.291   3
  -4  -2  -9 8608.20 532.210   3
   4  -2   8 9956.33 427.531   3
  -4  -2  -8 11431.0 596.726   3
   4  -2   7 5812.20 332.592   3
  -4  -2  -7 6682.67 459.769   3
   4  -2   6 5151.91 296.312   3
  -4  -2  -6 4967.14 389.683   3
   4  -2   5 7887.08 347.660   3
  -4  -2  -5 9180.33 506.521   3
  -4  -2  -4 2779.85 313.931   3
   4  -2   4 2240.81 192.475   3
  -4  -2  -3 50345.0 1148.26   3
  -4   2   3 50429.0 902.602   2
  -4  -2  -2 51942.9 1161.62   3
  -4   2   2 46652.3 925.071   3
  -4   2   2 51742.8 961.030   2
  -4  -2  -1 28664.5 854.058   3
  -4   2   1 28021.9 674.891   3
  -4   2   1 29705.8 750.396   2
  -4  -2   0 23684.9 783.915   3
  -4   2   0 22611.6 602.899   3
  -4   2   0 24171.4 703.313   2
  -4  -2   1 23043.5 774.725   3
  -4   2  -1 20842.2 575.760   3
  -4   2  -1 23644.6 711.272   2
  -4   2  -2 48766.3 854.496   3
  -4  -2   2 50831.6 1158.96   3
  -4   2  -2 49446.7 1044.21   2
  -4   2  -3 48113.9 841.411   3
  -4  -2   3 50009.9 1160.56   3
  -4   2  -3 45569.0 1029.13   2
  -4   2  -4 3051.83 325.809   2
  -4  -2   4 2407.24 300.996   3
  -4   2  -4 2816.51 222.922   3
  -4   2  -5 8695.11 481.343   2
  -4  -2   5 9534.95 531.323   3
  -4   2  -5 8894.66 365.783   3
  -4   2  -6 3744.29 341.414   2
  -4   2  -6 3572.95 246.587   3
  -4  -2   6 3577.98 353.034   3
  -4   2  -7 5922.55 428.340   2
  -4   2  -7 6225.81 328.739   3
  -4   2  -8 9150.42 538.175   2
  -4   2  -8 9283.87 411.025   3
  -4   2  -9 7325.23 499.884   2
  -4   2  -9 7827.89 386.440   3
  -4   2 -10 1633.38 204.533   3
  -4   2 -10 1743.53 308.489   2
  -4   2 -11 7847.75 420.827   3
  -4   2 -11 7445.83 534.904   2
   4   2  11 7738.36 276.155   1
  -4   2 -12 5721.41 374.246   3
   4   2  12 4845.55 204.910   1
  -4   2 -12 5807.34 480.755   2
  -4   2 -13 2915.52 286.300   3
  -4   2 -13 2662.00 364.383   2
   4   2  13 2816.24 144.698   1
  -4   2 -14 1581.03 322.451   2
  -4   2 -14 1714.49 235.689   3
  -4   2 -15 3630.54 429.384   2
  -4   2 -15 4165.34 354.198   3
  -4   2 -16 210.264 213.128   2
  -4   2 -16 558.872 188.209   3
  -4   2 -17 142.896 207.448   2
  -4   2 -17 772.303 207.486   3
  -4   2 -18 3321.85 414.937   2
  -4   2 -18 4068.25 392.449   3
  -4   2 -19 1956.43 298.493   3
  -4   2 -19 1359.89 327.714   2
  -4   2 -20 1503.21 295.253   3
  -4   2 -20 883.362 275.136   2
  -4   2 -21 1524.28 294.079   3
  -4   2 -21 753.056 298.739   2
  -4   2 -22 1681.73 296.525   3
  -4   2 -22 1351.51 326.499   2
  -4   2 -23-149.803 222.613   2
  -4   2 -23 163.727 191.374   3
  -4   2 -24 20.7125 213.873   2
  -4   2 -24 255.899 191.058   3
  -4   2 -25 296.289 252.200   2
  -4   2 -25 269.373 202.800   3
  -4   2 -26 323.069 253.709   2
  -4   2 -26 310.995 203.241   3
  -4   2 -27 224.335 242.662   2
  -4   2 -27 267.609 227.335   3
  -4   2 -28 593.611 290.375   2
  -4   2 -29 259.787 306.565   2
  -4   2 -30 94.2570 224.184   2
  -4  -3 -29 577.886 271.900   3
  -4  -3 -28 552.603 271.167   3
  -4  -3 -27 435.833 253.016   3
  -4  -3 -26 577.753 275.942   3
  -4  -3 -25 216.413 238.245   3
  -4  -3 -24 618.398 306.141   3
  -4  -3 -23 139.439 211.113   3
  -4  -3 -22 954.708 286.648   3
  -4  -3 -21 1025.25 293.364   3
  -4  -3 -20 1070.86 299.161   3
  -4  -3 -19 406.339 227.695   3
  -4  -3 -18 1048.09 288.238   3
  -4  -3 -17 877.482 276.172   3
  -4  -3 -16 2549.01 376.958   3
  -4  -3 -15 713.906 246.520   3
   4  -3  15 934.885 76.6229   1
   4  -3  14 3690.82 158.825   1
  -4  -3 -14 3350.87 420.719   3
  -4  -3 -13 1191.29 292.227   3
  -4  -3 -12 4315.13 443.394   3
   4  -3  11 3305.50 261.383   3
  -4  -3 -11 3712.20 403.835   3
   4  -3  10 2566.30 220.615   3
  -4  -3 -10 3119.92 370.517   3
   4  -3   9 1869.76 182.269   3
  -4  -3  -9 1787.41 299.772   3
  -4  -3  -8 3978.80 391.786   3
   4  -3   8 3737.14 246.284   3
  -4  -3  -7 6131.40 465.774   3
   4  -3   7 5412.72 277.029   3
  -4  -3  -6 10569.3 574.582   3
   4  -3   6 9389.46 342.263   3
  -4  -3  -5 7828.86 506.111   3
  -4  -3  -4 6019.04 447.331   3
  -4   3   4 5746.18 305.361   3
  -4  -3  -3 34976.9 1008.39   3
  -4   3   3 33905.4 705.039   3
  -4  -3  -2 37103.2 1034.36   3
  -4   3   2 36502.2 699.495   3
  -4   3   1 3836.13 245.485   3
  -4  -3  -1 3776.85 356.517   3
  -4   3   1 4113.05 227.265   3
  -4   3   1 4197.65 330.113   2
  -4  -3   0 38175.8 1038.40   3
  -4   3   0 36064.6 695.507   3
  -4   3   0 37007.6 877.167   2
  -4   3  -1 5374.26 270.386   3
  -4  -3   1 6140.62 447.969   3
  -4   3  -1 6060.55 396.945   2
  -4  -3   2 42157.9 1107.85   3
  -4   3  -2 40503.6 687.435   3
  -4   3  -2 40227.0 969.950   2
  -4   3  -3 34455.4 629.605   3
  -4  -3   3 35978.5 1056.02   3
  -4   3  -3 34673.0 929.230   2
  -4   3  -4 6452.86 459.097   2
  -4  -3   4 5855.73 453.397   3
  -4   3  -4 5222.45 250.470   3
  -4   3  -5 6666.66 448.093   2
   4  -3  -5 6501.62 329.414   2
  -4   3  -5 6599.27 277.167   3
  -4  -3   5 6388.98 465.410   3
  -4   3  -6 10058.2 349.866   3
  -4   3  -6 9149.86 521.849   2
   4  -3  -6 8775.09 376.948   2
  -4  -3   6 10525.1 608.660   3
  -4   3  -7 7354.56 310.764   3
  -4   3  -7 6858.07 462.756   2
   4  -3  -7 7049.93 330.912   2
  -4  -3   7 7579.34 554.849   3
   4  -3  -8 3910.89 241.616   2
  -4   3  -8 4075.00 376.229   2
  -4   3  -8 4715.43 263.150   3
  -4   3  -9 1242.10 147.805   3
   4  -3  -9 1126.64 129.632   2
  -4   3  -9 1180.44 239.000   2
  -4   3 -10 2644.98 220.028   3
   4  -3 -10 2345.57 177.435   2
  -4   3 -10 2577.99 326.529   2
   4   3  10 2671.29 185.492   1
  -4   3 -11 3390.72 252.048   3
   4  -3 -11 3057.84 193.045   2
  -4   3 -11 3389.29 378.466   2
   4   3  11 3267.00 196.128   1
  -4   3 -12 4831.07 319.668   3
   4  -3 -12 3692.41 204.389   2
  -4   3 -12 4379.46 425.377   2
   4   3  12 4007.06 205.978   1
  -4   3 -13 1725.79 310.864   2
  -4   3 -13 1891.60 216.087   3
   4   3  13 1464.52 122.217   1
  -4   3 -14 5032.06 348.934   3
  -4   3 -14 4767.75 470.255   2
  -4   3 -15 842.905 273.342   2
  -4   3 -15 1118.33 206.067   3
  -4   3 -16 2017.83 349.985   2
  -4   3 -16 2465.52 279.291   3
  -4   3 -17 1273.14 224.321   3
  -4   3 -17 779.996 274.228   2
  -4   3 -18 1645.91 257.452   3
  -4   3 -18 1274.23 305.041   2
  -4   3 -19 1358.19 232.927   3
  -4   3 -19 1528.30 331.794   2
  -4   3 -20 1448.93 254.372   3
  -4   3 -20 1260.06 333.529   2
  -4   3 -21 1000.30 218.962   3
  -4   3 -21 645.533 287.556   2
  -4   3 -22 1231.53 270.631   3
  -4   3 -22 1705.82 370.850   2
  -4   3 -23 625.486 209.782   3
  -4   3 -23 578.726 242.970   2
  -4   3 -24 623.833 220.874   3
  -4   3 -24 432.147 250.029   2
  -4   3 -25 370.277 282.345   2
  -4   3 -26 201.814 258.330   2
  -4   3 -27 348.874 259.888   2
  -4   3 -28 257.126 247.727   2
  -4   3 -29 181.840 240.598   2
  -4   3 -30 691.833 300.819   2
  -4  -4 -29 111.227 279.061   3
  -4  -4 -28 542.052 350.604   3
  -4  -4 -27-439.909 266.332   3
  -4  -4 -26 225.315 242.418   3
  -4  -4 -25-269.393 250.294   3
  -4  -4 -24-7.18049 215.402   3
  -4  -4 -23 335.069 256.188   3
  -4  -4 -22 157.951 230.933   3
  -4  -4 -21 920.410 282.168   3
  -4  -4 -20-121.038 277.520   3
  -4  -4 -19 209.896 223.137   3
  -4  -4 -18 96.2792 213.453   3
  -4  -4 -17 2445.31 385.254   3
  -4  -4 -16 1887.05 348.000   3
   4  -4  15 1357.50 115.145   1
  -4  -4 -15 1243.26 324.764   3
   4  -4  14 830.504 103.492   1
  -4  -4 -14 953.197 279.185   3
  -4  -4 -13 2014.41 352.230   3
   4  -4  13 1663.18 195.301   3
  -4  -4 -12 4509.38 477.065   3
   4  -4  12 3821.58 273.117   3
  -4  -4 -11 6357.07 536.570   3
   4  -4  11 5280.23 293.218   3
  -4  -4 -10 5275.72 487.478   3
   4  -4  10 4841.85 266.230   3
  -4  -4  -9 2173.00 339.886   3
   4  -4   9 2031.06 163.840   3
  -4  -4  -8 6324.64 506.630   3
   4  -4   8 5397.66 241.368   3
  -4  -4  -7 4322.55 409.989   3
   4  -4   7 4001.59 186.682   3
  -4  -4  -6 157.031 180.583   3
  -4  -4  -5 1212.79 264.680   3
  -4   4   4 5846.51 303.646   3
  -4  -4  -4 6326.62 487.565   3
  -4  -4  -3 6397.17 462.935   3
  -4   4   3 5979.84 293.248   3
  -4  -4  -2 24122.4 882.413   3
  -4   4   2 21474.2 510.176   3
  -4  -4  -1 12763.6 657.651   3
  -4   4   1 12520.7 394.094   3
  -4   4   1 12265.0 359.661   3
  -4  -4   0 36340.6 1085.68   3
  -4   4   0 35546.6 620.591   3
  -4   4   0 33047.5 538.576   3
  -4   4  -1 8650.20 286.401   3
  -4  -4   1 8837.16 557.331   3
  -4   4  -1 8362.36 248.368   3
  -4   4  -1 10089.9 510.287   2
  -4  -4   2 21708.7 837.875   3
  -4   4  -2 21146.1 405.429   3
  -4   4  -2 19257.2 348.915   3
  -4   4  -2 20718.3 725.607   2
  -4   4  -3 9118.37 508.368   2
  -4  -4   3 8976.74 560.508   3
  -4   4  -3 8884.30 243.728   3
  -4   4  -4 6765.02 446.537   2
  -4   4  -4 6555.71 203.119   3
  -4  -4   4 6247.10 492.540   3
  -4   4  -5 1295.08 235.822   2
  -4  -4   5 1005.43 249.712   3
  -4   4  -5 1278.72 92.5933   3
  -4  -4   6 27.9380 199.724   3
  -4   4  -6-3.10430 52.0418   3
  -4   4  -6 162.524 154.678   2
  -4   4  -7 4417.46 187.164   3
  -4  -4   7 4286.04 438.952   3
  -4   4  -7 4563.71 391.023   2
  -4   4  -8 5617.98 231.590   3
  -4  -4   8 5703.40 506.008   3
  -4   4  -8 5326.09 432.732   2
  -4   4  -9 2411.08 165.815   3
  -4  -4   9 2632.94 403.240   3
  -4   4  -9 2673.30 352.248   2
  -4   4 -10 6501.75 280.972   3
   4  -4 -10 5843.51 312.707   2
  -4   4 -10 6483.32 509.483   2
  -4   4 -11 6579.22 305.892   3
   4  -4 -11 5495.14 298.495   2
  -4   4 -11 6137.69 495.415   2
  -4   4 -12 4311.66 265.466   3
   4  -4 -12 3202.82 229.352   2
  -4   4 -12 4456.21 455.471   2
  -4   4 -13 3115.31 240.770   3
  -4   4 -13 3312.95 408.026   2
  -4   4 -14 878.052 150.332   3
  -4   4 -14 1005.23 281.751   2
  -4   4 -15 1979.75 341.817   2
  -4   4 -15 1648.33 200.882   3
  -4   4 -16 1603.52 334.669   2
  -4   4 -16 1708.55 215.418   3
  -4   4 -17 2873.16 278.120   3
  -4   4 -17 2891.75 409.749   2
  -4   4 -18 240.108 229.355   2
  -4   4 -18 271.159 133.593   3
  -4   4 -19 733.937 268.302   2
  -4   4 -19 706.426 177.692   3
  -4   4 -20 443.467 276.676   2
  -4   4 -20 425.381 175.813   3
  -4   4 -21 1332.08 348.911   2
  -4   4 -21 991.940 216.228   3
  -4   4 -22 809.398 290.003   2
  -4   4 -23 816.759 315.393   2
  -4   4 -24 732.048 312.950   2
  -4   4 -25 283.637 285.769   2
  -4   4 -26 403.155 258.830   2
  -4   4 -27 258.552 281.684   2
  -4   4 -28 289.279 249.104   2
  -4   4 -29 294.052 254.459   2
  -4   4 -30 371.687 264.805   2
  -4  -5 -28-0.10542 226.847   3
  -4  -5 -27-64.5487 224.600   3
  -4  -5 -26 0.10021 228.652   3
  -4  -5 -25 0.09608 218.458   3
  -4  -5 -24-367.357 260.568   3
  -4  -5 -23-43.8077 226.818   3
  -4  -5 -22-122.955 247.411   3
  -4  -5 -21-229.016 267.846   3
  -4  -5 -20 1052.51 306.572   3
  -4  -5 -19 894.500 302.543   3
  -4  -5 -18-133.633 233.977   3
  -4  -5 -17 597.267 265.000   3
  -4  -5 -16 1642.57 362.723   3
  -4  -5 -15 422.315 219.654   3
   4  -5  15 793.932 109.462   1
  -4  -5 -14 1060.72 313.056   3
   4  -5  14 861.377 117.377   1
   4  -5  13 4079.37 228.182   1
  -4  -5 -13 4098.39 484.706   3
  -4  -5 -12 509.644 283.958   3
  -4  -5 -11 2552.69 385.734   3
   4  -5  11 2286.57 171.122   3
   4  -5  10 1688.52 131.934   3
  -4  -5 -10 1770.53 337.135   3
   4  -5   9 100.856 44.3815   3
  -4  -5  -9 135.858 240.267   3
  -4  -5  -8 6929.92 553.589   3
  -4  -5  -7 7287.26 551.861   3
  -4  -5  -6 2119.05 333.667   3
  -4   5   5 6037.88 342.449   3
  -4  -5  -5 6137.03 498.644   3
  -4   5   4 1114.14 148.447   3
  -4  -5  -4 1364.92 286.126   3
  -4   5   3 1317.39 142.317   3
  -4  -5  -3 1431.65 283.490   3
  -4  -5  -2 1064.63 250.545   3
  -4   5   2 1112.18 126.759   3
  -4   5   1 14984.5 388.188   3
  -4  -5  -1 15946.6 759.452   3
  -4  -5   0 15953.9 769.583   3
  -4   5   0 14596.9 346.320   3
  -4   5   0 13880.7 328.517   3
  -4   5  -1 13996.3 273.512   3
  -4  -5   1 13754.5 719.917   3
  -4   5  -1 13694.6 266.811   3
  -4  -5   2 219.125 186.476   3
  -4  -5   3 1099.91 261.865   3
  -4  -5   4 1248.97 284.752   3
  -4   5  -5 7180.64 481.109   2
  -4  -5   5 6482.98 520.568   3
  -4   5  -6 2534.35 353.529   2
  -4  -5   6 1893.13 328.491   3
  -4   5  -7 6882.49 507.726   2
  -4  -5   7 6702.32 562.882   3
  -4   5  -8 6262.04 489.664   2
  -4  -5   8 6420.19 547.470   3
  -4  -5   9 280.030 261.903   3
  -4   5  -9 575.518 244.833   2
  -4  -5  10 1699.01 375.579   3
  -4   5 -10 1696.79 308.554   2
  -4   5 -10 1766.12 116.841   3
  -4   5 -11 3082.82 380.748   2
  -4   5 -11 2984.30 168.916   3
  -4  -5  11 3600.94 495.086   3
  -4   5 -12 1185.17 125.974   3
  -4   5 -12 1285.79 291.368   2
  -4   5 -13 3924.42 425.637   2
  -4   5 -13 3840.31 227.556   3
  -4   5 -14 603.346 118.933   3
  -4   5 -14 754.731 269.359   2
  -4   5 -15 999.379 153.126   3
   4  -5 -15 1146.10 260.454   3
  -4   5 -15 794.071 266.185   2
  -4   5 -16 899.553 149.072   3
   4  -5 -16 935.874 271.901   3
  -4   5 -16 1091.57 287.926   2
   4  -5 -17 430.659 231.727   3
  -4   5 -17 675.674 253.105   2
   4  -5 -18 284.581 193.226   3
  -4   5 -18-77.3537 217.202   2
   4  -5 -19 1076.32 284.460   3
  -4   5 -19 712.818 267.531   2
   4  -5 -20 1269.33 300.236   3
  -4   5 -20 1587.81 350.515   2
   4  -5 -21-22.6909 198.589   3
  -4   5 -21 64.1131 226.003   2
  -4   5 -22 377.797 267.602   2
  -4   5 -23 194.137 223.576   2
  -4   5 -24-20.3706 218.916   2
  -4   5 -25 287.604 288.657   2
  -4   5 -26 642.130 288.489   2
  -4   5 -27 183.355 235.965   2
  -4   5 -28 750.066 300.308   2
  -4   5 -29 534.862 279.121   2
  -4  -6 -27-285.506 265.852   3
  -4  -6 -26 0.10415 254.862   3
  -4  -6 -25 0.10079 241.327   3
  -4  -6 -24-794.804 318.160   3
  -4  -6 -23-393.252 274.039   3
  -4  -6 -22-107.149 264.170   3
  -4  -6 -21-247.359 258.943   3
  -4  -6 -20-109.682 235.701   3
  -4  -6 -19 1108.63 334.268   3
  -4  -6 -18 47.1250 212.919   3
  -4  -6 -17 1183.94 338.709   3
  -4  -6 -16 707.294 283.667   3
   4  -6  15 856.771 132.092   1
  -4  -6 -15 853.997 291.484   3
   4  -6  14 134.055 86.2470   1
  -4  -6 -14 210.440 221.934   3
   4  -6  13 978.430 142.653   1
  -4  -6 -13 651.759 292.226   3
   4  -6  12 23.7514 82.8105   1
  -4  -6 -12-202.824 226.569   3
  -4  -6 -11 4271.23 499.561   3
  -4  -6 -10 2334.33 385.402   3
  -4  -6  -9 240.668 237.227   3
  -4  -6  -8 2936.91 404.906   3
  -4  -6  -7 2141.76 356.367   3
  -4  -6  -6 497.146 252.654   3
  -4   6   5 5260.55 333.348   3
  -4  -6  -5 6484.30 541.805   3
  -4   6   4 5229.88 305.627   3
  -4  -6  -4 5401.94 495.111   3
  -4   6   3 3097.40 223.731   3
  -4  -6  -3 3305.84 420.568   3
  -4   6   2 4849.76 252.839   3
  -4  -6  -2 5702.03 502.857   3
  -4   6   1 397.495 74.6694   3
  -4  -6  -1 227.635 202.184   3
  -4  -6   0-160.910 209.692   3
  -4   6   0 59.8229 36.3005   3
  -4   6   0 115.934 38.3616   3
  -4  -6   1 577.564 226.238   3
  -4  -6   2 4143.48 434.368   3
  -4  -6   3 2989.10 388.535   3
  -4  -6   4 6364.83 537.057   3
  -4  -6   5 6245.81 539.671   3
  -4  -6   6 298.082 237.082   3
  -4  -6   7 1355.52 310.219   3
  -4  -6   8 3253.07 429.999   3
  -4   6  -9 768.942 261.883   2
  -4  -6   9-89.8812 244.268   3
  -4   6 -10 2030.17 341.670   2
   4  -6 -10 1797.37 244.877   3
  -4  -6  10 1574.39 366.194   3
  -4   6 -11 4118.51 462.307   2
  -4  -6  11 3534.03 494.587   3
   4  -6 -11 3699.83 356.623   3
  -4   6 -12 504.634 260.961   2
   4  -6 -12-20.2865 178.040   3
  -4  -6  12 99.2152 251.037   3
  -4   6 -13 1486.90 332.300   2
   4  -6 -13 893.583 222.530   3
  -4  -6  13 1072.18 349.370   3
   4  -6 -14 95.6510 178.453   3
  -4   6 -14 258.591 228.844   2
   4  -6 -15 532.227 235.347   3
  -4   6 -15 902.720 302.107   2
   4  -6 -16 880.901 250.205   3
  -4   6 -16 1328.52 318.139   2
   4  -6 -17 1184.73 290.980   3
  -4   6 -17 1338.08 318.145   2
   4  -6 -18 240.887 227.289   3
  -4   6 -18 407.145 258.237   2
   4  -6 -19 713.906 236.599   3
  -4   6 -19 1036.29 306.915   2
   4  -6 -20-271.202 230.894   3
  -4   6 -20 276.942 237.468   2
   4  -6 -21 246.832 224.751   3
  -4   6 -21 500.021 262.575   2
   4  -6 -22 393.661 275.939   3
  -4   6 -22 570.498 289.549   2
   4  -6 -23 369.546 246.078   3
  -4   6 -23 905.702 341.984   2
   4  -6 -24 0.08732 206.657   3
  -4   6 -24 530.752 293.601   2
   4  -6 -25 219.648 247.439   3
  -4   6 -25 1154.69 326.363   2
  -4   6 -26 288.231 291.761   2
  -4   6 -27 578.103 278.837   2
  -4   6 -28 519.656 270.964   2
  -4  -7 -25 236.585 278.450   3
  -4  -7 -24 0.10317 233.289   3
  -4  -7 -23-629.206 310.959   3
  -4  -7 -22 146.026 255.509   3
  -4  -7 -21 681.215 320.885   3
  -4  -7 -20 493.846 287.557   3
  -4  -7 -19 779.654 299.689   3
  -4  -7 -18 247.956 246.388   3
  -4  -7 -17 304.005 241.828   3
  -4  -7 -16 2005.14 406.111   3
   4  -7  15 2004.93 201.015   1
  -4  -7 -15 1844.57 396.391   3
   4  -7  14 90.3504 90.2271   1
  -4  -7 -14-171.318 213.443   3
   4  -7  13 2122.01 209.786   1
  -4  -7 -13 2146.77 402.926   3
   4  -7  12 3097.20 247.224   1
  -4  -7 -12 3155.27 452.221   3
  -4  -7 -11 600.178 296.868   3
  -4  -7 -10 9724.00 730.834   3
  -4  -7  -9 1803.80 381.317   3
  -4  -7  -8 774.786 291.277   3
  -4  -7  -7 6820.99 582.284   3
  -4  -7  -6 1034.16 281.790   3
  -4   7   5 2157.91 226.066   3
  -4  -7  -5 2464.12 380.153   3
  -4  -7  -4 3240.99 428.515   3
  -4   7   4 3331.82 258.830   3
  -4   7   3 1428.01 163.714   3
  -4  -7  -3 1489.52 308.540   3
  -4   7   2 1440.58 138.879   3
  -4  -7  -2 1565.34 314.927   3
  -4  -7  -1 1904.23 335.066   3
  -4   7   1 2462.70 135.965   3
  -4  -7   0 149.774 218.298   3
  -4  -7   1 2716.65 374.377   3
  -4  -7   2 1032.58 275.055   3
  -4  -7   3 1591.11 319.398   3
  -4  -7   4 4186.77 470.133   3
  -4  -7   5 1858.44 373.089   3
  -4  -7   6 1149.97 325.107   3
  -4  -7   7 5849.23 563.683   3
   4  -7  -8 994.948 184.916   3
  -4  -7   8 1046.62 325.713   3
   4  -7  -9 1776.92 250.762   3
  -4  -7   9 2145.96 402.255   3
  -4  -7  10 12524.9 847.321   3
   4  -7 -10 12265.1 610.123   3
   4  -7 -11 262.924 158.762   3
  -4  -7  11 383.513 309.866   3
  -4  -7  12 3500.35 510.035   3
   4  -7 -12 3551.05 365.446   3
   4  -7 -13 2120.27 315.959   3
  -4  -7  13 2277.28 443.505   3
   4  -7 -14-3.61707 164.231   3
  -4  -7  14 210.455 327.319   3
   4  -7 -15 2567.96 366.508   3
  -4  -7  15 2962.61 510.294   3
   4  -7 -16 2661.38 387.039   3
  -4  -7  16 3364.93 555.186   3
   4  -7 -17 381.413 220.129   3
   4  -7 -18 79.5409 209.661   3
   4  -7 -19 673.594 257.107   3
   4  -7 -20 547.754 260.123   3
   4  -7 -21 290.237 240.613   3
   4  -7 -22 255.694 236.270   3
   4  -7 -23 0.08797 201.375   3
   4  -7 -24 360.696 244.962   3
   4  -7 -25 176.145 255.115   3
   4  -7 -26 0.09795 224.942   3
  -4  -8 -24-70.5564 243.208   3
  -4  -8 -23-372.625 285.729   3
  -4  -8 -22 174.107 268.058   3
  -4  -8 -21 109.196 261.166   3
  -4  -8 -20 419.585 270.512   3
  -4  -8 -19 30.1808 238.665   3
  -4  -8 -18 166.781 246.434   3
  -4  -8 -17 427.924 286.604   3
  -4  -8 -16 2506.20 445.906   3
   4  -8  15 137.370 106.300   1
  -4  -8 -15 360.122 274.642   3
   4  -8  14 453.684 137.711   1
  -4  -8 -14 232.232 266.328   3
   4  -8  13 771.514 159.762   1
  -4  -8 -13 1127.07 338.076   3
   4  -8  12 1363.02 201.233   1
  -4  -8 -12 975.723 302.934   3
   4  -8  11 1528.47 202.080   1
  -4  -8 -11 1730.87 369.596   3
  -4  -8 -10 5758.93 593.274   3
  -4  -8  -9 1214.29 327.259   3
  -4  -8  -8 798.642 311.227   3
  -4  -8  -7 3674.92 476.302   3
  -4  -8  -6 942.256 294.569   3
  -4  -8  -5 26.7047 248.779   3
  -4  -8  -4 1926.72 378.966   3
  -4  -8  -3-80.0109 225.043   3
  -4  -8  -2 303.106 216.127   3
  -4  -8  -1 667.081 262.916   3
  -4  -8   0 543.457 235.984   3
  -4  -8   1 824.935 274.706   3
  -4  -8   2 399.976 233.280   3
  -4  -8   3 142.291 221.613   3
  -4  -8   4 1413.89 336.160   3
  -4  -8   5-53.3700 229.460   3
  -4  -8   6 924.119 303.855   3
   4  -8  -6 686.870 145.927   3
  -4  -8   7 4169.95 511.386   3
   4  -8  -7 4361.39 324.221   3
  -4  -8   8 526.939 294.016   3
   4  -8  -8 250.120 132.125   3
  -4  -8   9 1335.90 352.524   3
   4  -8  -9 1355.45 230.294   3
  -4  -8  10 7221.44 662.117   3
   4  -8 -10 7092.85 469.903   3
  -4  -8  11 1343.00 366.081   3
   4  -8 -11 1229.01 235.452   3
  -4  -8  12 1347.86 395.126   3
   4  -8 -12 1131.19 239.560   3
  -4  -8  13 1579.29 400.769   3
   4  -8 -13 1078.47 251.560   3
  -4  -8  14 310.747 287.119   3
   4  -8 -14 731.183 226.346   3
  -4  -8  15 789.104 353.747   3
   4  -8 -15 330.794 190.834   3
  -4  -8  16 3564.36 571.219   3
   4  -8 -16 3343.20 409.804   3
  -4  -8  17 576.107 361.298   3
   4  -8 -17 777.337 248.741   3
  -4  -8  18 412.360 311.974   3
   4  -8 -18 268.986 205.340   3
  -4  -8  19 290.386 351.935   3
   4  -8 -19 245.287 222.752   3
  -4  -8  20 374.890 342.494   3
   4  -8 -20 432.501 242.782   3
  -4  -8  21 327.424 345.315   3
   4  -8 -21 332.971 248.195   3
   4  -8 -22 385.793 239.189   3
   4  -8 -23 0.09019 190.118   3
   4  -8 -24 63.7267 203.732   3
   4  -8 -25-183.891 219.868   3
   4  -8 -26 637.757 283.574   3
  -4  -9 -22 0.11003 268.798   3
  -4  -9 -21-39.4211 229.990   3
  -4  -9 -20 142.716 272.451   3
  -4  -9 -19 753.819 350.227   3
  -4  -9 -18 213.996 265.512   3
  -4  -9 -17 58.4182 233.183   3
  -4  -9 -16 117.592 251.116   3
  -4  -9 -15 49.2364 234.354   3
  -4  -9 -14-119.820 254.531   3
   4  -9  14 128.192 124.726   1
  -4  -9 -13 445.040 285.789   3
   4  -9  13 388.039 141.291   1
  -4  -9 -12 50.6591 232.125   3
   4  -9  12 258.171 137.520   1
  -4  -9 -11 857.200 312.235   3
   4  -9  11 972.256 187.502   1
  -4  -9 -10 204.313 252.119   3
   4  -9  10 85.1381 120.434   1
  -4  -9  -9-83.6440 248.112   3
   4  -9   9 145.901 123.421   1
  -4  -9  -8 68.2467 243.461   3
  -4  -9  -7 1977.87 391.774   3
  -4  -9  -6 1021.01 317.499   3
  -4  -9  -5-32.4149 223.171   3
  -4  -9  -4 121.553 233.624   3
  -4  -9  -3 1453.28 338.396   3
  -4  -9  -2 407.965 252.317   3
  -4  -9  -1 445.797 221.102   3
  -4  -9   0-184.741 239.144   3
  -4  -9   1-65.6275 256.350   3
  -4  -9   2 380.745 233.633   3
  -4  -9   3 1333.11 302.521   3
  -4  -9   4-57.8732 223.020   3
   4  -9  -5 131.232 85.3873   3
  -4  -9   5 37.1372 228.415   3
   4  -9  -6 1291.32 177.475   3
  -4  -9   6 1539.83 362.273   3
   4  -9  -7 1044.21 179.104   3
  -4  -9   7 644.304 300.181   3
   4  -9  -8 30.3462 105.009   3
  -4  -9   8-207.814 246.103   3
   4  -9  -9 30.1528 118.129   3
  -4  -9   9 397.722 296.229   3
   4  -9 -10 193.199 130.991   3
  -4  -9  10 114.259 279.124   3
  -4  -9  11 328.366 270.048   3
   4  -9 -11 629.973 186.308   3
  -4  -9  12-314.207 293.506   3
   4  -9 -12-29.4725 135.844   3
  -4  -9  13 229.373 269.584   3
   4  -9 -13 332.895 158.347   3
  -4  -9  14 100.630 275.344   3
   4  -9 -14-60.0519 154.921   3
  -4  -9  15-17.5540 269.720   3
   4  -9 -15-122.069 160.411   3
  -4  -9  16 68.8869 281.880   3
   4  -9 -16 317.371 202.334   3
  -4  -9  17 482.704 339.486   3
   4  -9 -17 136.420 171.512   3
  -4  -9  18 290.878 351.031   3
   4  -9 -18 59.2055 162.480   3
  -4  -9  19 556.065 390.374   3
   4  -9 -19 336.639 210.841   3
  -4  -9  20 308.211 325.809   3
   4  -9 -20 4.80775 182.362   3
  -4  -9  21 112.729 302.309   3
   4  -9 -21 153.411 210.636   3
  -4  -9  22 581.096 367.456   3
   4  -9 -22-146.440 205.257   3
  -4  -9  23 420.914 345.571   3
   4  -9 -23 135.374 234.637   3
  -4  -9  24 0.15235 340.831   3
   4  -9 -24-151.016 211.607   3
   4  -9 -25 0.20052 193.046   3
  -4 -10 -21 168.484 260.662   3
  -4 -10 -20 132.522 258.230   3
  -4 -10 -19 448.858 287.360   3
  -4 -10 -18 32.9334 267.048   3
  -4 -10 -17 25.7486 258.793   3
  -4 -10 -16 486.212 304.050   3
  -4 -10 -15 93.6152 248.776   3
  -4 -10 -14 6.00690 236.861   3
   4 -10  14-38.6502 120.126   1
  -4 -10 -13 219.438 267.513   3
   4 -10  13 90.9524 122.929   1
  -4 -10 -12-98.4576 268.005   3
   4 -10  12 174.409 139.296   1
  -4 -10 -11 103.771 239.228   3
   4 -10  11-32.4617 125.373   1
  -4 -10 -10 496.021 286.635   3
   4 -10  10 72.1509 128.699   1
  -4 -10  -9-108.003 242.799   3
   4 -10   9 21.3218 128.157   1
  -4 -10  -8 649.889 313.047   3
   4 -10   8 223.728 131.506   1
  -4 -10  -7 193.733 241.367   3
  -4 -10  -6 429.744 273.653   3
  -4 -10  -5-12.2058 223.396   3
  -4 -10  -4 377.064 239.459   3
  -4 -10  -3-322.001 293.960   3
  -4 -10  -2 209.438 224.536   3
  -4 -10  -1 513.201 273.344   3
  -4 -10   0 1062.01 321.421   3
  -4 -10   1 622.996 279.133   3
  -4 -10   2 575.330 265.448   3
  -4 -10   3-127.245 237.449   3
  -4 -10   4 260.876 239.370   3
  -4 -10   5 148.090 225.039   3
  -4 -10   6 371.838 256.122   3
  -4 -10   7 10.3238 246.877   3
  -4 -10   8 633.737 292.399   3
  -4 -10   9-119.664 245.455   3
   4 -10 -10 189.880 131.973   3
  -4 -10  10 225.508 260.222   3
   4 -10 -11 67.4499 118.894   3
  -4 -10  11-7.57098 242.155   3
   4 -10 -12 122.726 144.314   3
  -4 -10  12-104.772 252.076   3
   4 -10 -13 58.8943 142.384   3
  -4 -10  13 219.888 277.039   3
  -4 -10  14-9.91979 269.612   3
   4 -10 -14 91.6323 146.404   3
  -4 -10  15-66.2537 269.027   3
   4 -10 -15 166.153 147.490   3
  -4 -10  16 364.819 300.972   3
   4 -10 -16 568.295 213.675   3
  -4 -10  17 11.8270 285.325   3
   4 -10 -17-78.2148 170.522   3
  -4 -10  18-0.12593 278.316   3
   4 -10 -18 84.2272 178.976   3
  -4 -10  19 235.187 310.201   3
   4 -10 -19 268.801 196.827   3
  -4 -10  20 224.460 314.186   3
   4 -10 -20 80.7828 185.453   3
  -4 -10  21 280.422 383.314   3
   4 -10 -21 428.278 267.349   3
  -4 -10  22 272.475 323.761   3
   4 -10 -22-3.27533 174.991   3
   4 -10 -23 366.639 232.133   3
   4 -10 -24 154.152 205.895   3
  -4 -11 -19-618.232 316.130   3
  -4 -11 -18 129.074 290.554   3
  -4 -11 -17 38.1393 244.864   3
  -4 -11 -16 526.332 320.587   3
  -4 -11 -15 371.082 298.453   3
   4 -11  14 852.059 210.178   1
  -4 -11 -14 554.135 321.034   3
   4 -11  13 663.661 196.381   1
  -4 -11 -13 446.600 318.717   3
   4 -11  12 89.0513 139.784   1
  -4 -11 -12 207.436 277.783   3
   4 -11  11 852.558 203.000   1
  -4 -11 -11 685.647 307.933   3
   4 -11  10 311.724 165.728   1
  -4 -11 -10 195.003 249.458   3
   4 -11   9 413.458 168.780   1
  -4 -11  -9-80.0594 257.665   3
   4 -11   8 188.673 146.225   1
  -4 -11  -8 485.089 300.222   3
   4 -11   7 721.309 200.057   1
  -4 -11  -7 655.572 315.227   3
   4 -11   6 385.120 170.770   1
  -4 -11  -6 649.850 308.176   3
  -4 -11  -5 847.930 304.332   3
  -4 -11  -4 156.864 254.812   3
  -4 -11  -3-36.9116 229.557   3
  -4 -11  -2 216.641 224.280   3
  -4 -11  -1 1697.72 384.386   3
  -4 -11   0 97.1436 242.439   3
  -4 -11   1 1480.87 364.951   3
  -4 -11   2 521.909 258.624   3
  -4 -11   3 25.0121 222.140   3
  -4 -11   4 110.091 228.902   3
  -4 -11   5 1439.75 371.698   3
  -4 -11   6 378.115 267.729   3
  -4 -11   7 741.749 319.704   3
  -4 -11   8 604.093 308.566   3
  -4 -11   9 63.3808 238.946   3
  -4 -11  10 338.913 278.644   3
  -4 -11  11 730.445 330.873   3
  -4 -11  12 34.6912 263.195   3
  -4 -11  13 1025.34 373.834   3
  -4 -11  14 296.377 321.471   3
  -4 -11  15 247.742 281.798   3
  -4 -11  16 316.240 325.930   3
  -4 -11  17 366.809 334.406   3
  -4 -11  18-0.13019 266.096   3
  -4 -11  19 82.5349 284.931   3
  -4 -11  20-576.280 351.780   3
  -4 -11  21 69.0056 323.892   3
  -4 -12 -17 31.6901 247.679   3
  -4 -12 -16 307.611 305.331   3
  -4 -12 -15 382.318 301.960   3
  -4 -12 -14 171.775 269.964   3
   4 -12  13 204.788 145.962   1
  -4 -12 -13-747.689 329.829   3
   4 -12  12 159.749 161.007   1
  -4 -12 -12 36.2948 239.516   3
   4 -12  11 700.133 211.168   1
  -4 -12 -11 599.666 326.153   3
   4 -12  10 29.2974 144.264   1
  -4 -12 -10 370.812 306.524   3
   4 -12   9 643.421 224.268   1
  -4 -12  -9 512.318 301.012   3
  -4 -12  -8 1651.57 413.633   3
   4 -12   8 2052.90 298.451   1
  -4 -12  -7 680.195 321.360   3
   4 -12   7 539.706 199.680   1
  -4 -12  -6 887.584 337.283   3
   4 -12   6 817.974 223.286   1
  -4 -12  -5 711.618 319.860   3
   4 -12   5 658.678 205.521   1
  -4 -12  -4 1757.11 422.709   3
   4 -12   4 1210.44 243.534   1
  -4 -12  -3 498.188 306.848   3
  -4 -12  -2 687.552 279.767   3
  -4 -12  -1 105.694 235.476   3
  -4 -12   0 107.923 235.040   3
  -4 -12   1 471.536 289.723   3
  -4 -12   2 599.384 309.424   3
  -4 -12   3 485.835 277.921   3
  -4 -12   4 1208.20 361.891   3
  -4 -12   5 267.750 263.431   3
  -4 -12   6 743.337 325.686   3
  -4 -12   7 389.138 289.006   3
  -4 -12   8 2142.02 459.343   3
  -4 -12   9 292.543 295.770   3
  -4 -12  10 108.245 261.599   3
  -4 -12  11 221.499 265.567   3
  -4 -12  12 586.035 308.292   3
  -4 -12  13 0.22508 247.447   3
  -4 -12  14 307.910 284.321   3
  -4 -12  15 154.595 297.745   3
  -4 -12  16 109.809 262.492   3
  -4 -12  17 0.12723 255.507   3
  -4 -12  18 270.322 293.222   3
  -4 -12  19 385.428 312.915   3
  -4 -13 -14-0.12171 267.726   3
   4 -13  13 320.079 180.361   1
  -4 -13 -13 755.271 380.606   3
   4 -13  12 92.3170 152.796   1
  -4 -13 -12 156.526 296.500   3
   4 -13  11 50.6985 151.645   1
  -4 -13 -11 58.6652 278.792   3
   4 -13  10 0.05191 148.701   1
  -4 -13 -10 154.157 263.255   3
   4 -13   9 673.657 219.007   1
  -4 -13  -9 436.222 310.960   3
  -4 -13  -8 427.934 329.106   3
   4 -13   8 173.868 174.686   1
  -4 -13  -7-4.24419 252.130   3
   4 -13   7-5.67539 151.994   1
  -4 -13  -6 136.192 275.205   3
   4 -13   6 253.944 189.495   1
  -4 -13  -5 194.251 265.450   3
   4 -13   5 350.162 194.482   1
  -4 -13  -4 139.552 265.150   3
   4 -13   4 457.612 210.031   1
  -4 -13  -3 132.394 287.016   3
   4 -13   3 367.352 206.383   1
  -4 -13  -2 6.07994 233.774   3
   4 -13   2 92.0698 162.054   1
  -4 -13  -1-48.9690 250.883   3
  -4 -13   0 247.887 307.172   3
  -4 -13   1-3.09044 241.950   3
  -4 -13   2 23.1400 242.757   3
  -4 -13   3 31.6054 229.899   3
  -4 -13   4 72.5346 240.765   3
  -4 -13   5 31.0555 224.578   3
  -4 -13   6-0.10143 220.582   3
  -4 -13   7-224.685 257.754   3
  -4 -13   8 242.967 258.820   3
  -4 -13   9 686.740 312.869   3
  -4 -13  10 0.10866 234.534   3
  -4 -13  11 441.785 287.420   3
  -4 -13  12 294.491 273.637   3
  -4 -13  13 225.560 261.694   3
  -4 -13  14 128.977 297.009   3
  -4 -13  15-405.387 294.393   3
  -4 -13  16-106.964 251.762   3
  -4 -13  17 707.473 342.408   3
   4 -14  12 163.519 190.952   1
   4 -14  11 210.723 180.404   1
  -4 -14 -11-176.861 268.572   3
   4 -14  10 0.05783 148.670   1
  -4 -14 -10 150.039 288.046   3
   4 -14   9 298.997 207.033   1
  -4 -14  -9 459.753 304.385   3
   4 -14   8 56.0834 159.028   1
  -4 -14  -8 372.034 294.571   3
  -4 -14  -7 56.7040 245.288   3
   4 -14   7 160.572 182.855   1
  -4 -14  -6 333.311 321.767   3
   4 -14   6 100.744 180.209   1
  -4 -14  -5 360.410 287.328   3
   4 -14   5 337.213 206.616   1
  -4 -14  -4-375.275 284.649   3
   4 -14   4 31.0495 163.318   1
  -4 -14  -3 226.009 301.379   3
   4 -14   3 554.376 228.007   1
  -4 -14  -2 89.8938 262.788   3
   4 -14   2 236.103 207.977   1
  -4 -14  -1-119.773 242.612   3
   4 -14   1 96.5777 200.520   1
  -4 -14   0-461.345 285.482   3
   4 -14   0 60.2094 189.771   1
  -4 -14   1-120.324 242.262   3
   4 -14  -1 249.998 202.475   1
  -4 -14   2 245.398 268.881   3
  -4 -14   3 313.935 269.345   3
  -4 -14   4-0.10721 228.435   3
  -4 -14   5-303.173 262.436   3
  -4 -14   6 0.10854 217.913   3
  -4 -14   7-554.552 298.311   3
  -4 -14   8 124.281 241.291   3
  -4 -14   9 0.11335 224.968   3
  -4 -14  10 356.208 269.495   3
  -4 -14  11-91.0452 234.466   3
  -4 -14  12 0.11862 220.628   3
  -4 -14  13 0.12153 255.027   3
  -4 -14  14 381.950 282.364   3
  -4 -14  15 0.12710 286.611   3
   4 -15  12-275.684 195.019   1
   4 -15  11-95.1367 156.377   1
   4 -15  10-184.855 193.117   1
   4 -15   9 101.582 175.794   1
   4 -15   8 215.422 185.692   1
   4 -15   7 130.869 176.860   1
  -4 -15  -7 72.1506 297.185   3
   4 -15   6 414.097 220.590   1
  -4 -15  -6-0.12341 244.336   3
   4 -15   5 409.035 219.924   1
  -4 -15  -5 199.481 334.919   3
   4 -15   4 258.064 187.788   1
  -4 -15  -4 33.6858 275.143   3
   4 -15   3 0.06288 178.360   1
  -4 -15  -3 80.3854 305.924   3
   4 -15   2 467.267 269.073   1
  -4 -15  -2 146.731 292.524   3
   4 -15   1-95.6411 201.976   1
  -4 -15  -1 79.9755 235.755   3
   4 -15   0 594.649 249.282   1
  -4 -15   0 269.132 263.016   3
   4 -15  -1 514.091 239.142   1
  -4 -15   1-21.9447 224.748   3
  -4 -15   2 0.11324 236.608   3
  -4 -15   3 0.11390 227.631   3
  -4 -15   4 87.4790 281.444   3
  -4 -15   5 289.472 260.634   3
  -4 -15   6 375.058 269.843   3
  -4 -15   7 0.11508 221.890   3
  -4 -15   8 0.11668 219.003   3
  -4 -15   9 274.422 255.031   3
  -4 -15  10-211.108 242.980   3
  -4 -15  11 0.12235 243.809   3
  -5   0   0 580.733 187.406   3
  -5   0   0 387.764 160.748   2
  -5   0   1 18891.4 707.555   3
  -5   0  -1 18252.0 698.371   3
  -5   0   1 17509.5 638.334   2
  -5   0  -1 16879.2 662.763   2
  -5   0  -2 7669.68 459.935   3
  -5   0   2 7942.10 481.201   3
  -5   0  -2 7111.89 444.278   2
  -5   0   2 7318.70 402.118   2
  -5   0  -3 1119.24 211.763   3
  -5   0   3 1142.46 223.708   3
  -5   0   3 1370.81 198.183   2
  -5   0   4 8564.83 407.337   2
  -5   0  -4 9102.48 504.252   3
  -5   0   4 9127.71 527.141   3
  -5   0   5 18043.2 572.152   2
  -5   0   5 18090.4 757.385   3
  -5   0  -5 17021.2 686.399   3
  -5   0  -6 468.266 172.708   3
  -5   0   6 739.581 224.168   3
  -5   0   6 460.237 124.615   2
  -5   0  -7 9066.01 509.369   3
  -5   0   7 8216.42 344.420   2
  -5   0  -8 16343.2 709.126   3
  -5   0   8 14918.1 413.794   2
  -5   0  -9 4998.84 407.153   3
  -5   0 -10 107.650 156.116   3
  -5   0 -11 10027.1 584.143   3
  -5   0 -12 193.554 162.114   3
  -5   0 -13 856.605 212.752   3
  -5   0 -14-68.6777 160.497   3
  -5   0 -15 319.434 183.600   3
  -5   0 -16 8.24977 182.669   3
  -5   0 -17 2624.21 397.000   2
  -5   0 -17 2780.55 350.365   3
  -5   0 -18-244.076 299.513   2
  -5   0 -18 272.576 172.760   3
  -5   0 -19 496.230 256.969   2
  -5   0 -19 991.268 242.877   3
  -5   0 -20 568.926 259.877   2
  -5   0 -20 675.162 226.199   3
  -5   0 -21 327.926 237.026   2
  -5   0 -21 325.034 207.724   3
  -5   0 -22 399.817 246.538   2
  -5   0 -22 938.035 284.647   3
  -5   0 -23 31.1415 250.882   2
  -5   0 -23 664.418 267.673   3
  -5   0 -24-120.368 255.482   2
  -5   0 -24 434.362 241.656   3
  -5   0 -25 0.86193 229.345   2
  -5   0 -25 169.337 200.550   3
  -5   0 -26-516.222 284.981   2
  -5   0 -26 245.666 243.429   3
  -5   0 -27-233.836 250.842   2
  -5   0 -27 302.875 256.656   3
  -5   0 -28-0.10494 234.011   2
  -5  -1 -30 0.10048 231.163   3
  -5  -1 -29 296.733 224.735   3
  -5  -1 -28-179.550 240.525   2
  -5  -1 -28 58.4091 232.630   3
  -5  -1 -27-0.09690 225.057   2
  -5  -1 -27 803.632 280.146   3
  -5  -1 -26 26.6576 218.988   2
  -5  -1 -26 277.896 230.713   3
  -5  -1 -25-460.386 269.898   2
  -5  -1 -25 141.393 215.698   3
  -5  -1 -24-16.3851 255.160   2
  -5  -1 -24 218.744 229.163   3
  -5  -1 -23-547.210 315.150   2
  -5  -1 -23-227.705 205.412   3
  -5  -1 -22 256.557 201.943   3
  -5  -1 -21 138.675 187.430   3
  -5  -1 -20 322.074 219.058   3
  -5  -1 -19 693.432 212.180   3
  -5  -1 -18-26.9524 196.441   3
  -5  -1 -17-36.3962 187.029   3
  -5  -1 -16 1467.88 296.188   3
  -5  -1 -15 197.558 170.270   3
  -5  -1 -14 6633.86 534.776   3
  -5  -1 -13 2583.54 352.247   3
  -5  -1 -12 983.868 254.378   3
  -5  -1 -11 3012.88 361.037   3
  -5  -1 -10 5760.84 473.865   3
  -5  -1  -9 4622.75 428.308   3
  -5  -1  -8 17875.1 758.094   3
  -5  -1  -7 6075.20 451.368   3
  -5   1   6 415.250 118.919   2
  -5  -1  -6 296.020 161.585   3
  -5   1   5 7568.70 497.724   3
  -5  -1  -5 7735.03 503.603   3
  -5   1   5 7371.48 372.658   2
  -5  -1  -4 19936.6 769.850   3
  -5   1   4 18897.7 719.328   3
  -5   1   4 19121.8 623.881   2
  -5  -1  -3 1001.47 226.195   3
  -5   1   3 855.195 205.357   3
  -5   1   3 978.992 194.004   2
  -5   1   2 21799.5 754.262   3
  -5  -1  -2 22887.3 812.524   3
  -5   1   2 22324.7 712.740   2
  -5  -1  -1 3992.41 358.479   3
  -5   1   1 3328.70 311.466   3
  -5   1   1 3570.05 297.589   2
  -5  -1   0-200.750 170.489   3
  -5   1   0 100.456 118.148   3
  -5   1   0 106.052 124.286   2
  -5  -1   1 2543.73 313.252   3
  -5   1  -1 2309.48 248.168   3
  -5   1  -1 2056.63 250.548   2
  -5   1  -2 23307.4 745.981   3
  -5  -1   2 25394.9 865.608   3
  -5   1  -2 23284.6 800.136   2
  -5   1  -3 883.991 191.887   3
  -5  -1   3 675.261 200.497   3
  -5   1  -3 811.406 227.910   2
  -5   1  -4 19922.3 679.791   3
  -5  -1   4 19956.8 803.411   3
  -5  -1   4 18728.2 607.532   2
  -5   1  -4 18359.0 744.590   2
  -5   1  -5 7344.52 427.081   3
  -5  -1   5 7484.52 375.364   2
  -5   1  -5 7659.36 518.042   2
  -5  -1   5 7558.28 526.994   3
  -5   1  -6 3.90835 115.153   3
  -5  -1   6 217.522 179.539   3
  -5   1  -6 358.887 194.892   2
  -5  -1   6 164.651 81.9315   2
  -5   1  -7 3741.28 322.661   3
  -5  -1   7 4112.21 435.172   3
  -5   1  -7 3739.87 391.144   2
  -5  -1   7 3775.61 243.707   2
  -5  -1   8 18813.7 483.704   2
  -5   1  -8 17936.1 685.461   3
  -5   1  -8 16835.7 790.614   2
  -5   1  -9 4233.32 361.985   3
  -5  -1   9 3943.81 198.023   2
  -5   1  -9 3351.74 400.943   2
  -5   1 -10 6569.24 533.844   2
  -5   1 -10 7956.29 479.769   3
  -5   1 -11 2854.78 389.687   2
  -5   1 -11 3082.61 322.508   3
  -5   1 -12 1034.97 215.113   3
  -5   1 -12 632.418 216.765   2
  -5   1 -13 2359.76 296.135   3
  -5   1 -13 1307.92 294.042   2
  -5   1 -14 7030.47 596.585   2
  -5   1 -14 7964.94 526.467   3
  -5   1 -15 125.038 253.915   2
  -5   1 -15 96.2801 146.516   3
  -5   1 -16 879.510 246.050   2
  -5   1 -16 1403.40 252.851   3
  -5   1 -17-230.445 278.771   2
  -5   1 -17-114.769 182.187   3
  -5   1 -18 138.484 268.899   2
  -5   1 -18 433.507 193.923   3
  -5   1 -19 891.475 310.066   2
  -5   1 -19 1494.65 286.240   3
  -5   1 -20 120.983 268.685   2
  -5   1 -20 638.560 231.818   3
  -5   1 -21-349.151 284.820   2
  -5   1 -21 17.7057 169.168   3
  -5   1 -22 196.377 237.375   2
  -5   1 -22 917.959 267.133   3
  -5   1 -23-150.702 271.366   2
  -5   1 -23 418.985 218.844   3
  -5   1 -24 356.523 280.091   2
  -5   1 -24 515.465 255.750   3
  -5   1 -25 52.3500 232.847   2
  -5   1 -25 523.227 259.126   3
  -5   1 -26-196.017 256.353   2
  -5   1 -27 453.698 333.640   2
  -5   1 -28 435.361 278.750   2
  -5  -2 -29 916.230 304.567   3
  -5  -2 -28 206.618 284.814   3
  -5  -2 -27-373.619 246.079   2
  -5  -2 -27 180.923 245.419   3
  -5  -2 -26 0.09349 214.113   3
  -5  -2 -25 552.818 297.215   3
  -5  -2 -24 489.917 253.766   3
  -5  -2 -23 40.0857 197.602   3
  -5  -2 -22 28.1879 210.331   3
  -5  -2 -21 79.3825 211.009   3
  -5  -2 -20-200.588 234.131   3
  -5  -2 -19 189.061 218.646   3
  -5  -2 -18 282.544 218.528   3
  -5  -2 -17 3006.68 423.392   3
  -5  -2 -16 431.893 215.939   3
  -5  -2 -15 1800.90 340.823   3
  -5  -2 -14 355.892 219.492   3
  -5  -2 -13 2693.82 380.633   3
  -5  -2 -12 2021.07 335.620   3
  -5  -2 -11 14212.6 753.419   3
  -5  -2 -10 1423.91 280.008   3
  -5  -2  -9 649.301 240.217   3
  -5  -2  -8 2262.73 327.905   3
  -5  -2  -7 19265.6 824.549   3
   5  -2   6 1130.72 176.857   3
  -5  -2  -6 1447.10 288.877   3
  -5  -2  -5 17015.6 763.135   3
  -5   2   4 1235.61 227.659   3
  -5   2   4 1349.13 205.660   2
  -5  -2  -4 1172.41 266.670   3
  -5  -2  -3 866.358 201.806   3
  -5   2   3 1230.94 202.575   3
  -5   2   3 1240.88 185.707   2
  -5   2   2 1826.33 228.847   3
  -5  -2  -2 1846.05 270.388   3
  -5   2   2 1975.37 249.933   2
  -5  -2  -1 29047.5 967.183   3
  -5   2   1 28399.1 789.446   3
  -5   2   1 28152.5 834.845   2
  -5   2   0 12396.9 523.037   3
  -5  -2   0 12942.8 661.104   3
  -5   2   0 13305.9 603.986   2
  -5  -2   1 27914.0 951.458   3
  -5   2  -1 26548.2 735.053   3
  -5   2  -1 26629.9 841.678   2
  -5  -2   2 3142.17 351.601   3
  -5   2  -2 2803.22 262.758   3
  -5   2  -2 3233.74 332.400   2
  -5   2  -3 1056.33 164.592   3
  -5   2  -3 852.985 196.279   2
  -5  -2   3 1014.38 232.303   3
  -5   2  -4 875.700 157.540   3
  -5  -2   4 728.433 228.098   3
  -5   2  -4 718.149 206.912   2
  -5   2  -5 17387.4 736.054   2
  -5  -2   5 18420.8 814.092   3
  -5   2  -5 18289.9 605.138   3
  -5   2  -6 1002.15 180.021   3
  -5  -2   6 1186.81 284.210   3
  -5   2  -6 1236.65 294.160   2
  -5   2  -7 18613.4 806.852   2
  -5  -2   7 20481.8 901.408   3
  -5   2  -7 19026.4 635.197   3
  -5  -2   8 2559.27 383.309   3
  -5   2  -8 2022.26 316.536   2
  -5  -2   8 1684.18 162.227   2
  -5   2  -8 2407.24 264.032   3
  -5  -2   9 405.329 86.7936   2
  -5   2  -9 355.902 192.019   2
  -5   2  -9 453.497 155.286   3
  -5  -2  10 802.328 92.2685   2
  -5   2 -10 664.704 156.700   3
  -5   2 -10 798.621 253.004   2
  -5   2 -11 13862.3 593.682   3
  -5   2 -11 13937.4 775.402   2
  -5   2 -12 1810.52 246.315   3
  -5   2 -12 1776.33 351.547   2
  -5   2 -13 2510.86 380.659   2
  -5   2 -13 2829.19 294.318   3
  -5   2 -14-137.845 272.219   2
  -5   2 -14 186.290 133.876   3
  -5   2 -15 1326.05 301.385   2
  -5   2 -15 1447.01 236.479   3
  -5   2 -16 531.958 274.016   2
  -5   2 -16 582.026 184.865   3
  -5   2 -17 3769.49 484.508   2
  -5   2 -17 4473.14 403.686   3
  -5   2 -18 5.15462 228.933   2
  -5   2 -18 27.9267 142.143   3
  -5   2 -19 682.202 285.388   2
  -5   2 -19 1248.71 262.315   3
  -5   2 -20-240.632 285.747   2
  -5   2 -20 728.770 231.501   3
  -5   2 -21-186.455 276.078   2
  -5   2 -21 436.040 209.689   3
  -5   2 -22-231.861 258.055   2
  -5   2 -22 418.702 234.433   3
  -5   2 -23 825.463 331.048   2
  -5   2 -24 353.501 282.311   2
  -5   2 -25 622.177 335.862   2
  -5   2 -26-26.4156 231.642   2
  -5   2 -27-44.8447 229.892   2
  -5   2 -28 0.10786 265.619   2
  -5  -3 -28 252.666 235.311   3
  -5  -3 -27 0.10264 227.504   3
  -5  -3 -26 0.10023 221.843   3
  -5  -3 -25 162.920 228.970   3
  -5  -3 -24-458.922 262.301   3
  -5  -3 -23-240.575 236.214   3
  -5  -3 -22 1267.75 341.366   3
  -5  -3 -21 2786.61 443.005   3
  -5  -3 -20 873.463 311.731   3
  -5  -3 -19 1670.24 364.474   3
  -5  -3 -18 850.731 296.876   3
  -5  -3 -17 3768.81 482.628   3
  -5  -3 -16 3879.63 491.045   3
  -5  -3 -15 3256.11 432.578   3
  -5  -3 -14 3028.82 423.387   3
  -5  -3 -13 745.298 261.996   3
  -5  -3 -12 863.399 287.611   3
  -5  -3 -11 1964.72 344.768   3
  -5  -3 -10 7569.56 577.626   3
   5  -3  10 5732.29 356.518   3
  -5  -3  -9 1936.13 347.933   3
   5  -3   9 1249.27 170.239   3
  -5  -3  -8 12831.4 715.900   3
   5  -3   8 10954.7 447.092   3
  -5  -3  -7 1348.89 302.900   3
   5  -3   7 1052.45 144.674   3
  -5  -3  -6 156.520 175.164   3
  -5  -3  -5 3423.07 390.678   3
  -5  -3  -4 8759.91 578.019   3
  -5  -3  -3 4375.91 424.912   3
  -5   3   3 4199.15 339.482   3
  -5  -3  -2 34949.2 1106.27   3
  -5   3   2 34540.4 852.706   3
  -5   3   2 33814.4 907.756   2
  -5   3   1 2536.61 245.561   3
  -5  -3  -1 2539.59 346.164   3
  -5   3   1 2972.15 319.838   2
  -5   3   0 1598.14 240.440   2
  -5  -3   0 996.628 228.583   3
  -5   3   0 1277.99 175.564   3
  -5   3  -1 1469.18 245.157   2
  -5  -3   1 1286.81 293.151   3
  -5   3  -1 1263.03 168.500   3
  -5   3  -2 35937.3 790.092   3
  -5  -3   2 37519.8 1150.46   3
  -5   3  -2 36227.8 1012.08   2
  -5  -3   3 2919.14 371.796   3
  -5   3  -3 2627.23 234.256   3
  -5   3  -3 3350.55 385.498   2
  -5  -3   4 7064.86 527.772   3
  -5   3  -4 7243.91 348.880   3
  -5   3  -4 7445.46 502.879   2
  -5   3  -5 2105.05 186.648   3
  -5  -3   5 2098.49 326.284   3
  -5   3  -5 2253.39 311.698   2
  -5  -3   6-3.80730 210.601   3
  -5   3  -6 300.580 185.521   2
  -5   3  -6 238.925 87.7960   3
  -5  -3   7 1302.06 315.954   3
  -5   3  -7 1440.84 177.783   3
  -5   3  -7 1489.27 281.039   2
  -5   3  -8 14299.4 512.261   3
  -5  -3   8 14654.6 815.836   3
  -5   3  -8 13133.0 691.424   2
  -5   3  -9 1684.74 197.736   3
  -5   3  -9 2028.42 338.457   2
  -5  -3   9 2159.47 388.978   3
  -5   3 -10 8435.58 421.383   3
  -5  -3  10 9013.26 680.725   3
  -5   3 -10 7918.82 568.129   2
  -5   3 -11 1191.56 188.388   3
  -5  -3  11 985.413 96.4836   2
  -5   3 -11 1216.78 284.680   2
  -5   3 -12 908.950 165.253   3
  -5   3 -12 656.273 239.600   2
  -5   3 -13 707.001 150.595   3
  -5   3 -13 518.419 255.486   2
  -5   3 -14 4204.32 338.068   3
  -5   3 -14 3970.77 468.845   2
  -5   3 -15 3316.88 321.554   3
  -5   3 -15 3245.11 445.060   2
  -5   3 -16 5201.09 395.968   3
  -5   3 -16 4425.71 517.400   2
  -5   3 -17 3264.88 463.375   2
  -5   3 -17 3951.34 359.772   3
  -5   3 -18 904.788 310.313   2
  -5   3 -18 1184.22 244.153   3
  -5   3 -19 1651.44 373.612   2
  -5   3 -20 1470.50 386.623   2
  -5   3 -21 3277.60 492.153   2
  -5   3 -22 2546.57 470.715   2
  -5   3 -23 128.032 250.746   2
  -5   3 -24 99.8826 261.902   2
  -5   3 -25 212.606 260.524   2
  -5   3 -26 0.10399 232.099   2
  -5   3 -27 339.069 312.321   2
  -5  -4 -27 523.167 282.983   3
  -5  -4 -26 0.10338 222.441   3
  -5  -4 -25-490.501 277.218   3
  -5  -4 -24-353.536 260.567   3
  -5  -4 -23 0.28397 212.892   3
  -5  -4 -22-231.592 243.983   3
  -5  -4 -21 1144.60 346.751   3
  -5  -4 -20 959.146 316.666   3
  -5  -4 -19 2378.88 432.491   3
  -5  -4 -18 3059.15 461.839   3
  -5  -4 -17 998.531 312.342   3
  -5  -4 -16 197.924 217.823   3
  -5  -4 -15 347.747 239.616   3
  -5  -4 -14 2904.29 440.655   3
  -5  -4 -13 1827.73 364.457   3
  -5  -4 -12 7075.36 609.598   3
  -5  -4 -11 2860.66 407.658   3
  -5  -4 -10 760.295 265.640   3
  -5  -4  -9 56.1823 199.790   3
  -5  -4  -8 3535.90 422.030   3
  -5  -4  -7 8343.13 627.026   3
  -5  -4  -6 11207.7 685.414   3
  -5  -4  -5 7163.90 560.249   3
  -5  -4  -4 3136.34 399.564   3
  -5  -4  -3 2055.88 318.367   3
  -5   4   3 2459.13 251.463   3
  -5  -4  -2 11593.8 679.683   3
  -5   4   2 11342.6 463.493   3
  -5   4   2 10105.9 397.740   3
  -5   4   1 8728.12 393.066   3
  -5  -4  -1 8240.95 577.776   3
  -5   4   1 8186.20 333.507   3
  -5   4   0 10328.0 400.995   3
  -5  -4   0 9529.44 616.929   3
  -5   4   0 9686.01 349.525   3
  -5   4   0 11344.1 572.781   2
  -5  -4   1 7212.76 562.215   3
  -5   4  -1 7127.02 326.424   3
  -5   4  -1 6848.94 286.382   3
  -5   4  -1 8905.29 525.814   2
  -5  -4   2 11802.1 709.680   3
  -5   4  -2 11478.8 397.623   3
  -5   4  -2 13241.7 635.928   2
  -5   4  -3 3224.48 362.638   2
  -5   4  -3 2879.19 198.432   3
  -5  -4   3 2859.11 391.469   3
  -5   4  -4 3336.74 368.955   2
  -5   4  -4 2579.10 182.400   3
  -5  -4   4 2650.16 383.000   3
  -5   4  -5 6078.54 488.255   2
  -5   4  -5 6068.13 271.923   3
  -5  -4   5 6471.47 536.127   3
  -5   4  -6 10350.4 347.438   3
  -5  -4   6 10102.7 688.649   3
  -5   4  -6 10253.9 613.488   2
  -5   4  -7 8800.92 329.150   3
  -5  -4   7 8882.63 648.022   3
  -5   4  -7 9472.06 603.456   2
  -5   4  -8 3218.04 212.572   3
  -5  -4   8 3317.51 463.307   3
  -5   4  -8 3057.08 393.690   2
  -5   4  -9 485.899 230.921   2
  -5   4  -9 235.340 79.4084   3
  -5  -4   9 41.9076 236.315   3
  -5   4 -10 381.263 221.430   2
  -5   4 -10 363.205 99.9732   3
  -5  -4  10 439.483 294.341   3
  -5  -4  11 3707.25 508.652   3
  -5   4 -11 2960.87 229.057   3
  -5   4 -11 2921.98 402.607   2
  -5   4 -12 6888.74 350.128   3
  -5  -4  12 8233.17 709.777   3
  -5   4 -12 6267.60 555.653   2
  -5   4 -13 2063.08 362.127   2
  -5   4 -13 2200.30 221.265   3
  -5   4 -14 3156.32 433.476   2
  -5   4 -14 3504.54 277.208   3
  -5   4 -15 654.607 290.373   2
  -5   4 -16 604.423 265.436   2
  -5   4 -17 1110.15 331.166   2
  -5   4 -18 3087.47 462.539   2
  -5   4 -19 3389.65 481.281   2
  -5   4 -20 1502.58 377.921   2
  -5   4 -21 1355.02 389.933   2
  -5   4 -22 693.769 301.502   2
  -5   4 -23 756.179 334.388   2
  -5   4 -24 509.641 308.899   2
  -5   4 -25 471.183 283.071   2
  -5   4 -26 418.687 275.901   2
  -5   4 -27 737.941 316.523   2
  -5  -5 -26 0.10702 246.133   3
  -5  -5 -25-127.971 232.194   3
  -5  -5 -24 0.10171 217.785   3
  -5  -5 -23-351.172 266.459   3
  -5  -5 -22-219.900 251.614   3
  -5  -5 -21 861.207 320.377   3
  -5  -5 -20 35.8647 218.616   3
  -5  -5 -19 329.812 258.781   3
  -5  -5 -18 760.475 302.320   3
  -5  -5 -17 377.404 260.990   3
  -5  -5 -16 1045.70 334.022   3
  -5  -5 -15 1746.04 368.443   3
  -5  -5 -14 1976.27 390.467   3
  -5  -5 -13 5648.29 581.401   3
  -5  -5 -12 605.938 270.570   3
  -5  -5 -11 7653.44 650.589   3
  -5  -5 -10 459.818 300.516   3
  -5  -5  -9 7602.00 614.039   3
  -5  -5  -8 4728.15 506.037   3
  -5  -5  -7 1693.72 340.890   3
  -5  -5  -6 166.280 205.346   3
  -5  -5  -5 4353.15 472.502   3
  -5  -5  -4 1930.78 352.959   3
  -5   5   3 13619.0 467.959   3
  -5  -5  -3 16124.3 832.322   3
  -5   5   2 5660.03 288.157   3
  -5   5   2 6347.87 335.928   3
  -5  -5  -2 6249.11 549.692   3
  -5   5   1 5220.45 255.482   3
  -5  -5  -1 5864.33 526.215   3
  -5   5   1 5648.72 287.451   3
  -5  -5   0-205.132 249.950   3
  -5   5   0 97.4644 70.0196   3
  -5   5   0 237.531 74.6242   3
  -5  -5   1 4800.04 470.876   3
  -5   5  -1 4559.73 221.447   3
  -5   5  -1 4771.58 203.094   3
  -5  -5   2 4523.96 475.209   3
  -5   5  -2 4076.71 185.133   3
  -5   5  -2 4239.90 171.682   3
  -5  -5   3 16016.2 839.117   3
  -5   5  -3 15357.6 311.184   3
  -5   5  -3 14310.2 265.210   3
  -5   5  -4 2850.09 382.976   2
  -5  -5   4 2153.30 377.635   3
  -5   5  -5 4491.61 443.934   2
  -5  -5   5 4057.71 460.708   3
  -5   5  -6 477.708 221.374   2
  -5  -5   6-21.3154 217.606   3
  -5   5  -7 1580.87 300.279   2
  -5  -5   7 1012.82 297.093   3
  -5   5  -8 3917.43 422.732   2
  -5  -5   8 3937.99 479.424   3
  -5   5  -9 6365.75 539.306   2
  -5  -5   9 6472.47 616.908   3
  -5   5 -10 775.399 288.013   2
  -5  -5  10 705.258 326.115   3
  -5   5 -11 7173.29 570.025   2
  -5  -5  11 8590.21 724.183   3
  -5   5 -12 640.764 267.569   2
  -5  -5  12 874.211 372.414   3
  -5   5 -13 5306.69 508.915   2
  -5  -5  13 6156.27 653.040   3
  -5   5 -14 2275.23 368.602   2
  -5  -5  14 2235.94 490.978   3
  -5   5 -15 2383.84 385.285   2
  -5   5 -16 934.216 304.266   2
  -5   5 -17 549.564 304.034   2
  -5   5 -18 987.095 312.963   2
  -5   5 -19 854.538 311.966   2
  -5   5 -20 118.822 218.336   2
  -5   5 -21 336.613 256.334   2
  -5   5 -22 290.858 257.759   2
  -5   5 -23 456.499 318.005   2
  -5   5 -24 318.566 296.078   2
  -5   5 -25-111.037 243.544   2
  -5   5 -26 672.558 311.848   2
  -5  -6 -25-437.357 287.151   3
  -5  -6 -24 0.10848 234.529   3
  -5  -6 -23-622.622 313.074   3
  -5  -6 -22 190.530 277.948   3
  -5  -6 -21 83.2311 240.669   3
  -5  -6 -20 65.1309 246.736   3
  -5  -6 -19 139.593 246.111   3
  -5  -6 -18 890.774 317.440   3
  -5  -6 -17 1166.92 347.506   3
  -5  -6 -16 1739.75 394.320   3
  -5  -6 -15 950.959 315.303   3
  -5  -6 -14 118.780 240.957   3
  -5  -6 -13 2017.24 416.611   3
  -5  -6 -12 2593.24 431.519   3
  -5  -6 -11 5191.20 560.036   3
  -5  -6 -10 9274.79 738.929   3
  -5  -6  -9 5009.01 561.885   3
  -5  -6  -8 661.957 290.367   3
  -5  -6  -7 897.966 294.470   3
  -5  -6  -6 4181.00 480.995   3
  -5  -6  -5 3839.94 456.528   3
  -5  -6  -4 5224.46 519.768   3
  -5  -6  -3 1976.68 355.191   3
  -5  -6  -2 2117.69 368.237   3
  -5   6   2 2175.09 181.831   3
  -5  -6  -1 122.932 244.571   3
  -5   6   1 577.807 97.1186   3
  -5   6   0 5399.58 205.062   3
  -5  -6   0 5536.00 514.703   3
  -5  -6   1 164.076 206.666   3
  -5  -6   2 1924.02 348.162   3
  -5  -6   3 1961.07 346.032   3
  -5  -6   4 5977.19 564.766   3
  -5  -6   5 4576.39 527.997   3
  -5  -6   6 4205.84 498.072   3
  -5  -6   7 826.159 282.394   3
  -5   6  -8 819.226 317.982   2
  -5  -6   8 125.089 226.502   3
  -5  -6   9 5669.09 583.466   3
  -5   6  -9 6134.83 546.875   2
  -5  -6  10 9214.32 750.800   3
  -5   6 -10 8696.55 630.538   2
  -5  -6  11 5858.61 639.356   3
  -5   6 -11 5490.67 519.698   2
  -5  -6  12 3212.05 529.846   3
  -5   6 -12 3544.05 457.750   2
  -5   6 -13 2437.19 375.567   2
  -5  -6  13 2772.43 484.343   3
  -5   6 -14 426.818 247.131   2
  -5  -6  14 646.368 362.205   3
  -5   6 -15 635.510 293.939   2
  -5  -6  15 1008.54 375.073   3
  -5   6 -16 1986.41 384.117   2
  -5  -6  16 2103.75 497.667   3
  -5   6 -17 1405.10 338.823   2
  -5  -6  17 2095.62 497.427   3
  -5   6 -18 1631.11 357.022   2
  -5   6 -19 645.999 290.289   2
  -5   6 -20 406.553 269.761   2
  -5   6 -21-116.390 221.852   2
  -5   6 -22 482.790 302.705   2
  -5   6 -23 494.714 316.718   2
  -5   6 -24 579.550 340.187   2
  -5   6 -25 213.767 282.712   2
  -5  -7 -24-383.632 294.332   3
  -5  -7 -23-278.198 276.252   3
  -5  -7 -22 517.474 297.181   3
  -5  -7 -21 90.8047 259.878   3
  -5  -7 -20 215.754 256.202   3
  -5  -7 -19 53.3382 228.221   3
  -5  -7 -18 128.840 236.566   3
  -5  -7 -17 204.680 240.741   3
  -5  -7 -16 222.728 270.737   3
  -5  -7 -15 799.314 299.264   3
  -5  -7 -14 1340.21 364.120   3
  -5  -7 -13 1270.48 343.777   3
  -5  -7 -12 598.177 284.454   3
  -5  -7 -11 144.370 240.186   3
  -5  -7 -10 4744.02 576.243   3
  -5  -7  -9 5392.28 580.262   3
  -5  -7  -8 4541.95 528.584   3
  -5  -7  -7 3904.99 495.015   3
  -5  -7  -6 3608.52 472.341   3
  -5  -7  -5 899.527 282.467   3
  -5  -7  -4 2171.29 404.403   3
  -5  -7  -3 11733.0 796.686   3
  -5  -7  -2 1195.74 318.765   3
  -5  -7  -1 1627.56 345.646   3
  -5  -7   0 2061.14 359.683   3
  -5  -7   1 2962.34 432.178   3
  -5  -7   2 1288.69 348.151   3
  -5  -7   3 12421.1 797.920   3
  -5  -7   4 2179.12 409.637   3
  -5  -7   5 124.880 241.089   3
  -5  -7   6 3950.07 497.512   3
  -5  -7   7 4506.68 533.096   3
  -5  -7   8 3669.51 497.309   3
  -5  -7   9 5290.89 589.560   3
  -5  -7  10 3771.54 514.746   3
  -5  -7  11 277.732 269.648   3
  -5  -7  12 398.434 294.395   3
  -5  -7  13 1555.13 449.947   3
  -5  -7  14 1965.78 454.989   3
  -5   7 -15 1651.79 358.083   2
  -5  -7  15 536.008 355.041   3
  -5   7 -16 591.907 295.165   2
  -5  -7  16 181.234 307.353   3
  -5   7 -17 853.716 318.881   2
  -5  -7  17 0.69961 303.835   3
  -5   7 -18 782.264 320.421   2
  -5  -7  18 510.109 408.331   3
  -5   7 -19 1076.84 355.466   2
  -5  -7  19 509.159 369.720   3
  -5   7 -20 441.981 280.213   2
  -5  -7  20 405.749 353.822   3
  -5   7 -21 603.590 351.101   2
  -5  -7  21 426.487 377.501   3
  -5   7 -22 573.883 331.853   2
  -5   7 -23 692.224 352.185   2
  -5   7 -24 300.936 257.874   2
  -5  -8 -22-343.520 276.220   3
  -5  -8 -21 0.10904 242.311   3
  -5  -8 -20 157.243 254.737   3
  -5  -8 -19-501.687 293.572   3
  -5  -8 -18 256.754 267.501   3
  -5  -8 -17-75.6287 260.635   3
  -5  -8 -16 469.427 289.899   3
  -5  -8 -15 26.9048 269.495   3
  -5  -8 -14 230.936 267.596   3
   5  -8  13 460.886 142.979   1
  -5  -8 -13 592.511 301.002   3
  -5  -8 -12 5559.53 634.001   3
  -5  -8 -11 870.492 338.421   3
  -5  -8 -10 444.908 281.174   3
  -5  -8  -9 25.5639 241.147   3
  -5  -8  -8 1668.13 378.644   3
  -5  -8  -7 1745.61 398.201   3
  -5  -8  -6 9431.01 737.794   3
  -5  -8  -5 1203.69 349.024   3
  -5  -8  -4 1928.52 382.290   3
  -5  -8  -3 1660.99 361.381   3
  -5  -8  -2 3011.61 453.650   3
  -5  -8  -1 219.566 260.205   3
  -5  -8   0 12928.7 838.613   3
  -5  -8   1 233.298 266.948   3
  -5  -8   2 1587.34 351.584   3
  -5  -8   3 1300.96 346.850   3
  -5  -8   4 2009.01 395.945   3
  -5  -8   5 1191.13 339.065   3
  -5  -8   6 8977.00 734.442   3
  -5  -8   7 1320.66 370.308   3
  -5  -8   8 1399.33 359.263   3
  -5  -8   9-92.1256 259.790   3
  -5  -8  10 634.395 299.859   3
  -5  -8  11 918.832 360.882   3
  -5  -8  12 5359.01 659.182   3
  -5  -8  13 410.099 333.901   3
  -5  -8  14 411.974 310.089   3
  -5  -8  15 160.956 296.526   3
  -5  -8  16 830.348 379.790   3
  -5  -8  17 339.654 332.431   3
  -5  -8  18 612.087 378.760   3
  -5  -8  19 333.678 348.888   3
  -5  -8  20 194.875 375.616   3
  -5  -8  21 0.14439 307.762   3
  -5  -8  22 398.691 358.785   3
  -5  -9 -20-0.11233 251.243   3
  -5  -9 -19 409.187 292.830   3
  -5  -9 -18 133.086 266.628   3
  -5  -9 -17 78.8197 256.106   3
  -5  -9 -16 146.045 275.466   3
  -5  -9 -15 609.270 330.396   3
  -5  -9 -14 106.258 273.656   3
   5  -9  13 1075.97 193.840   1
  -5  -9 -13 1242.14 389.823   3
   5  -9  12 260.858 143.154   1
  -5  -9 -12 774.297 335.027   3
   5  -9  11 361.134 142.420   1
  -5  -9 -11 599.444 296.670   3
  -5  -9 -10 516.620 320.151   3
  -5  -9  -9 4045.96 541.326   3
  -5  -9  -8 534.855 296.780   3
  -5  -9  -7 2523.18 433.543   3
  -5  -9  -6 317.000 267.931   3
  -5  -9  -5 872.624 331.025   3
  -5  -9  -4 166.363 265.407   3
  -5  -9  -3 8372.21 708.312   3
  -5  -9  -2 882.181 312.061   3
  -5  -9  -1 330.983 253.239   3
  -5  -9   0 3010.90 456.848   3
  -5  -9   1 591.019 287.273   3
  -5  -9   2 382.015 266.277   3
  -5  -9   3 7951.43 696.415   3
  -5  -9   4 124.911 237.524   3
  -5  -9   5 788.126 315.222   3
  -5  -9   6-0.17189 229.206   3
  -5  -9   7 1843.39 397.647   3
  -5  -9   8 414.782 290.362   3
  -5  -9   9 3973.38 560.944   3
  -5  -9  10 298.691 303.422   3
  -5  -9  11 610.869 322.700   3
  -5  -9  12 657.536 348.982   3
  -5  -9  13 1409.41 417.080   3
  -5  -9  14 229.729 325.855   3
  -5  -9  15 1176.39 419.213   3
  -5  -9  16-325.362 313.539   3
  -5  -9  17 41.6185 292.353   3
  -5  -9  18 288.686 337.215   3
  -5  -9  19 704.515 390.604   3
  -5  -9  20 0.14728 337.912   3
  -5  -9  21 197.801 364.264   3
  -5 -10 -19 0.11620 264.317   3
  -5 -10 -18 0.11510 249.427   3
  -5 -10 -17 412.944 318.610   3
  -5 -10 -16-113.658 262.300   3
  -5 -10 -15-10.6449 259.117   3
  -5 -10 -14 24.4647 261.066   3
  -5 -10 -13 254.180 263.705   3
   5 -10  12 151.891 135.462   1
  -5 -10 -12 561.478 323.571   3
   5 -10  11 31.3016 119.302   1
  -5 -10 -11 194.749 278.200   3
   5 -10  10 307.425 140.772   1
  -5 -10 -10 153.200 235.416   3
  -5 -10  -9-163.830 265.765   3
  -5 -10  -8 54.7996 241.374   3
  -5 -10  -7 755.040 303.882   3
  -5 -10  -6 1109.96 356.631   3
  -5 -10  -5 384.117 277.140   3
  -5 -10  -4 1048.33 335.926   3
  -5 -10  -3-29.2292 239.080   3
  -5 -10  -2 1332.69 346.672   3
  -5 -10  -1 468.083 274.379   3
  -5 -10   0 1053.92 325.341   3
  -5 -10   1 165.414 225.586   3
  -5 -10   2 1781.42 394.213   3
  -5 -10   3-126.070 259.354   3
  -5 -10   4 1122.48 332.359   3
  -5 -10   5 410.937 296.272   3
  -5 -10   6 1369.41 383.371   3
  -5 -10   7 380.234 278.660   3
  -5 -10   8 164.417 264.812   3
  -5 -10   9 131.294 261.628   3
  -5 -10  10 385.416 277.493   3
  -5 -10  11 83.3614 278.139   3
  -5 -10  12 44.0253 288.283   3
  -5 -10  13 407.853 339.533   3
  -5 -10  14 592.484 380.558   3
  -5 -10  15 353.983 322.037   3
  -5 -10  16 232.575 341.538   3
  -5 -10  17 337.379 373.494   3
  -5 -10  18 105.273 314.767   3
  -5 -10  19 0.14825 304.595   3
  -5 -11 -16 0.11714 254.179   3
  -5 -11 -15-74.7247 253.337   3
  -5 -11 -14 346.363 295.619   3
  -5 -11 -13 316.829 283.288   3
  -5 -11 -12 90.6193 246.389   3
   5 -11  12 76.9838 134.797   1
  -5 -11 -11 122.575 255.369   3
   5 -11  11-100.629 135.722   1
   5 -11  10 504.424 172.223   1
  -5 -11 -10 193.036 257.166   3
   5 -11   9-148.733 148.350   1
  -5 -11  -9 441.339 298.966   3
  -5 -11  -8 1011.74 352.422   3
  -5 -11  -7 280.931 271.728   3
  -5 -11  -6 693.613 329.056   3
  -5 -11  -5-35.2276 256.396   3
  -5 -11  -4 425.424 283.191   3
  -5 -11  -3 218.409 248.443   3
  -5 -11  -2 1032.10 346.821   3
  -5 -11  -1 757.893 317.755   3
  -5 -11   0 571.249 307.033   3
  -5 -11   1 518.046 300.642   3
  -5 -11   2 759.188 313.774   3
  -5 -11   3 534.459 297.189   3
  -5 -11   4 255.837 277.960   3
  -5 -11   5 148.062 270.399   3
  -5 -11   6 432.062 309.991   3
  -5 -11   7 672.249 315.835   3
  -5 -11   8 814.768 340.453   3
  -5 -11   9 7.52386 265.103   3
  -5 -11  10 485.894 311.741   3
  -5 -11  11-24.6528 254.833   3
  -5 -11  12 14.3523 260.337   3
  -5 -11  13 386.967 325.971   3
  -5 -11  14 0.12718 312.647   3
  -5 -11  15-0.13103 293.961   3
  -5 -11  16 364.575 333.019   3
  -5 -11  17 0.14229 281.479   3
  -5 -11  18 0.14800 306.746   3
  -5 -12 -14 7.24431 243.429   3
  -5 -12 -13 1199.62 422.886   3
  -5 -12 -12-54.3635 249.649   3
  -5 -12 -11 249.370 337.847   3
   5 -12  11 238.815 161.337   1
  -5 -12 -10 0.11227 249.133   3
   5 -12  10 292.134 178.304   1
   5 -12   9 396.018 189.950   1
  -5 -12  -9 295.486 276.592   3
   5 -12   8 275.326 165.029   1
  -5 -12  -8 258.204 278.969   3
   5 -12   7 672.076 200.315   1
  -5 -12  -7 451.836 316.609   3
  -5 -12  -6 509.913 334.720   3
  -5 -12  -5-174.421 259.360   3
  -5 -12  -4 277.147 275.859   3
  -5 -12  -3-282.778 273.705   3
  -5 -12  -2 10.8564 258.672   3
  -5 -12  -1-228.347 294.970   3
  -5 -12   0-6.68583 270.694   3
  -5 -12   1 393.184 289.806   3
  -5 -12   2 0.30763 267.580   3
  -5 -12   3 82.7262 279.695   3
  -5 -12   4-96.5396 255.619   3
  -5 -12   5-1146.38 371.198   3
  -5 -12   6-18.5286 242.927   3
  -5 -12   7 742.078 349.084   3
  -5 -12   8 304.072 312.114   3
  -5 -12   9 174.663 275.888   3
  -5 -12  10 162.264 292.622   3
  -5 -12  11 185.975 312.140   3
  -5 -12  12 0.12352 262.345   3
  -5 -12  13 882.448 422.278   3
  -5 -12  14 0.13380 283.571   3
  -5 -12  15 574.508 414.296   3
   5 -13  11 703.177 218.868   1
  -5 -13 -10 557.828 318.117   3
   5 -13  10 345.532 192.546   1
  -5 -13  -9 335.769 288.849   3
   5 -13   9 299.919 191.305   1
  -5 -13  -8 170.999 268.817   3
   5 -13   8 146.886 170.354   1
  -5 -13  -7 278.075 284.365   3
   5 -13   7 222.148 183.964   1
  -5 -13  -6 212.994 270.728   3
   5 -13   6 156.831 178.065   1
  -5 -13  -5 55.8333 278.295   3
   5 -13   5 123.258 181.943   1
  -5 -13  -4 464.661 328.844   3
  -5 -13  -3-459.871 296.380   3
  -5 -13  -2-109.715 253.025   3
  -5 -13  -1 0.10942 255.924   3
  -5 -13   0 42.1054 290.580   3
  -5 -13   1-33.0511 238.966   3
  -5 -13   2 349.927 284.750   3
  -5 -13   3 196.491 258.900   3
  -5 -13   4 37.3247 272.297   3
  -5 -13   5-393.994 288.458   3
  -5 -13   6 0.11490 247.447   3
  -5 -13   7 283.877 286.200   3
  -5 -13   8-131.143 265.794   3
  -5 -13   9 173.487 272.572   3
  -5 -13  10 339.447 352.449   3
  -5 -13  11 682.253 393.270   3
  -5 -13  12 326.174 298.005   3
   5 -14  10 72.6632 151.641   1
   5 -14   9 136.974 162.295   1
   5 -14   8 156.801 190.412   1
   5 -14   7 113.235 161.972   1
   5 -14   6-56.5012 175.317   1
  -5 -14  -5 141.933 316.575   3
   5 -14   5 198.384 189.073   1
  -5 -14  -4 266.396 283.593   3
   5 -14   4 123.100 170.380   1
  -5 -14  -3 156.250 282.574   3
   5 -14   3 200.375 193.495   1
  -5 -14  -2-439.605 299.687   3
   5 -14   2-254.379 201.223   1
  -5 -14  -1 16.8081 231.984   3
  -5 -14   0-0.11772 238.725   3
  -5 -14   1 151.383 288.844   3
  -5 -14   2 106.236 251.233   3
  -5 -14   3-0.11998 242.777   3
  -5 -14   4 0.12042 241.652   3
  -5 -14   5 0.12096 246.673   3
  -5 -14   6 466.077 306.186   3
  -5 -14   7 626.598 323.499   3
  -5 -14   8 529.703 322.326   3
  -6   0   0 28677.8 981.705   3
  -6   0   0 29194.1 957.086   2
  -6   0   1 3684.30 391.002   3
  -6   0  -1 3740.27 386.921   3
  -6   0  -1 3842.06 382.581   2
  -6   0   1 3767.25 360.224   2
  -6   0   2 7939.64 534.776   3
  -6   0  -2 7186.38 495.124   3
  -6   0  -2 7326.11 504.204   2
  -6   0   2 7236.04 467.568   2
  -6   0  -3 196.700 166.321   3
  -6   0  -3 246.033 167.271   2
  -6   0   3 344.073 139.336   2
  -6   0   3 558.453 217.070   3
  -6   0   4 4364.41 334.085   2
  -6   0  -4 3746.05 376.251   2
  -6   0  -4 4537.79 396.377   3
  -6   0   4 4326.15 416.330   3
  -6   0  -5 227.037 181.463   3
  -6   0   5 75.2113 196.374   3
  -6   0   5 313.889 145.787   2
  -6   0  -5-34.7360 186.166   2
  -6   0  -6 15094.6 717.031   3
  -6   0   6 15898.0 601.008   2
  -6   0  -6 14256.4 764.906   2
  -6   0   6 15867.9 803.304   3
  -6   0  -7 779.664 220.092   3
  -6   0   7 972.668 279.141   3
  -6   0   7 691.007 149.078   2
  -6   0  -7 555.508 218.497   2
  -6   0  -8 2831.60 342.714   3
  -6   0   8 2612.00 218.750   2
  -6   0  -8 1596.02 295.461   2
  -6   0   8 2772.58 415.027   3
  -6   0  -9 989.035 246.256   3
  -6   0  -9 388.471 222.302   2
  -6   0 -10 6116.10 492.303   3
  -6   0 -10 4840.81 503.041   2
  -6   0 -11 47.9041 233.413   2
  -6   0 -11 115.194 169.233   3
  -6   0 -12 1701.29 329.990   2
  -6   0 -12 2167.54 333.200   3
  -6   0 -13-378.329 309.205   2
  -6   0 -13 230.391 191.012   3
  -6   0 -14 1842.91 323.645   2
  -6   0 -14 2784.31 370.832   3
  -6   0 -15 395.758 247.326   2
  -6   0 -15 632.773 203.362   3
  -6   0 -16 669.625 272.830   2
  -6   0 -16 684.274 214.468   3
  -6   0 -17-336.221 302.268   2
  -6   0 -17 10.9618 174.389   3
  -6   0 -18 651.729 278.124   2
  -6   0 -18 726.889 238.369   3
  -6   0 -19-478.564 334.815   2
  -6   0 -19-121.143 204.135   3
  -6   0 -20-252.742 299.634   2
  -6   0 -20-181.780 209.120   3
  -6   0 -21-381.924 313.797   2
  -6   0 -21 115.540 166.982   3
  -6   0 -22-172.370 309.287   2
  -6   0 -22 39.9918 174.454   3
  -6   0 -23-72.2425 258.861   2
  -6   0 -24-163.279 255.425   2
  -6   0 -25-190.034 252.702   2
  -6  -1 -25-0.10128 229.828   2
  -6  -1 -25 266.911 247.357   3
  -6  -1 -24-482.435 286.607   2
  -6  -1 -24-249.930 213.647   3
  -6  -1 -23-625.680 300.588   2
  -6  -1 -23-324.322 241.274   3
  -6  -1 -22-234.231 292.921   2
  -6  -1 -22-118.052 197.298   3
  -6  -1 -21-274.984 290.571   2
  -6  -1 -21 46.3158 195.712   3
  -6  -1 -20 287.423 233.574   2
  -6  -1 -20 246.176 191.325   3
  -6  -1 -19-150.133 196.529   3
  -6  -1 -18 461.017 248.559   3
  -6  -1 -17 638.075 237.303   3
  -6  -1 -16 275.568 214.280   3
  -6  -1 -15 4687.99 506.627   3
  -6  -1 -14 184.566 206.744   3
  -6  -1 -13 4059.23 452.789   3
  -6  -1 -12 900.787 264.340   3
  -6  -1 -11 6307.19 531.780   3
  -6  -1 -10 1772.03 330.732   3
  -6  -1  -9 7664.71 567.101   3
  -6  -1  -8 301.185 200.920   3
  -6  -1  -7 1518.96 278.977   3
  -6   1   7 2089.72 346.685   3
  -6  -1  -6 761.123 222.740   3
  -6   1   6 1155.04 289.990   3
  -6   1   6 881.110 170.415   2
  -6   1   5 5093.37 362.026   2
  -6   1   5 5625.11 475.952   3
  -6  -1  -5 5382.15 465.113   3
  -6   1   4 388.013 199.413   3
  -6   1   4 317.013 154.611   2
  -6  -1  -4 906.000 247.151   3
  -6  -1  -3 17667.5 796.095   3
  -6   1   3 18310.2 784.225   3
  -6   1   3 17534.1 698.764   2
  -6   1   2 584.727 182.971   2
  -6   1   2 387.304 180.622   3
  -6  -1  -2 324.750 211.588   3
  -6   1   1 7833.38 508.016   3
  -6  -1  -1 7945.29 538.335   3
  -6   1   1 8030.99 487.307   2
  -6   1   0-27.6641 141.025   2
  -6   1   0 359.099 166.465   3
  -6  -1   0 21.4395 172.612   3
  -6  -1   1 7843.59 540.034   3
  -6   1  -1 7999.54 502.253   3
  -6  -1   1 7047.40 457.573   2
  -6   1  -1 7412.56 490.021   2
  -6   1  -2 390.401 191.535   2
  -6  -1   2 247.632 153.644   2
  -6   1  -2 529.487 183.631   3
  -6  -1   2 467.854 200.220   3
  -6   1  -3 17895.4 794.741   2
  -6  -1   3 17530.0 701.873   2
  -6  -1   3 19630.1 859.634   3
  -6   1  -3 18919.4 748.180   3
  -6   1  -4 763.349 218.707   3
  -6  -1   4 506.547 254.452   3
  -6   1  -4 511.358 220.399   2
  -6  -1   4 248.694 132.086   2
  -6   1  -5 4254.98 417.277   2
  -6  -1   5 4574.06 333.331   2
  -6  -1   5 4593.84 463.296   3
  -6   1  -5 4922.22 397.538   3
  -6   1  -6 487.880 165.605   3
  -6   1  -6 563.216 191.345   2
  -6  -1   6 750.038 157.500   2
  -6  -1   6 446.337 227.820   3
  -6   1  -7 1328.78 232.128   3
  -6   1  -7 1053.11 261.525   2
  -6  -1   7 1330.18 181.388   2
  -6  -1   7 1470.50 328.488   3
  -6   1  -8 375.701 184.344   3
  -6  -1   8 615.985 252.388   3
  -6  -1   8 587.952 136.219   2
  -6   1  -8 154.281 234.500   2
  -6  -1   9 7306.96 325.726   2
  -6   1  -9 6809.86 563.750   2
  -6  -1   9 7807.05 629.381   3
  -6   1  -9 7220.67 485.137   3
  -6  -1  10 2575.91 417.293   3
  -6   1 -10 2135.43 302.368   3
  -6   1 -10 1884.01 345.271   2
  -6   1 -11 5940.79 461.759   3
  -6   1 -11 5583.44 547.946   2
  -6   1 -12 601.851 191.369   3
  -6   1 -12 174.642 216.163   2
  -6   1 -13 3690.02 464.067   2
  -6   1 -13 3511.33 376.035   3
  -6   1 -14 413.383 199.163   3
  -6   1 -14-17.6296 258.263   2
  -6   1 -15 4429.29 537.189   2
  -6   1 -15 4997.27 454.076   3
  -6   1 -16-46.9248 258.093   2
  -6   1 -16-88.9526 147.052   3
  -6   1 -17 55.1258 256.506   2
  -6   1 -17 259.928 169.590   3
  -6   1 -18-318.787 327.542   2
  -6   1 -18-10.9225 154.915   3
  -6   1 -19-23.9666 258.210   2
  -6   1 -19 359.784 183.934   3
  -6   1 -20 28.5136 257.192   2
  -6   1 -21 366.274 281.568   2
  -6   1 -22 212.775 257.256   2
  -6   1 -23-160.821 273.543   2
  -6   1 -24-162.707 263.481   2
  -6   1 -25-491.382 301.267   2
  -6  -2 -27 0.10253 206.821   3
  -6  -2 -26 237.841 226.743   3
  -6  -2 -25 33.5688 197.029   3
  -6  -2 -24 330.504 264.753   2
  -6  -2 -24 798.242 332.765   3
  -6  -2 -23 132.724 237.280   3
  -6  -2 -22 370.111 245.843   3
  -6  -2 -21 31.9960 202.091   3
  -6  -2 -20 368.065 239.451   3
  -6  -2 -19 275.968 234.086   3
  -6  -2 -18 3598.06 471.560   3
  -6  -2 -17 793.300 275.361   3
  -6  -2 -16 1079.57 324.386   3
  -6  -2 -15 436.112 240.594   3
  -6  -2 -14 484.543 226.956   3
  -6  -2 -13 414.480 239.434   3
  -6  -2 -12 10470.2 710.805   3
  -6  -2 -11 1792.28 333.822   3
  -6  -2 -10 1938.41 358.629   3
  -6  -2  -9 1791.02 340.573   3
  -6  -2  -8 2193.40 337.869   3
  -6  -2  -7 1172.90 282.648   3
  -6   2   6 14169.8 735.023   3
  -6  -2  -6 12029.4 703.022   3
  -6   2   5 5703.81 460.485   3
  -6  -2  -5 4685.62 459.035   3
  -6   2   5 5156.80 368.472   2
  -6  -2  -4 3746.52 404.466   3
  -6   2   4 4224.50 393.524   3
  -6   2   4 4502.54 356.438   2
  -6  -2  -3 23.0384 199.802   3
  -6   2   3-1.13873 148.890   3
  -6   2   3 122.709 133.092   2
  -6   2   2 2674.29 310.961   3
  -6  -2  -2 2558.90 343.665   3
  -6   2   2 3045.52 318.782   2
  -6   2   1 533.441 208.678   2
  -6  -2  -1 172.094 185.835   3
  -6   2   1 175.345 134.581   3
  -6   2   0 16281.9 669.930   3
  -6  -2   0 15588.3 780.320   3
  -6   2   0 15968.2 710.610   2
  -6   2  -1 416.889 188.191   2
  -6  -2   1 402.430 206.601   3
  -6   2  -1 375.263 145.115   3
  -6   2  -2 3244.62 354.392   2
  -6   2  -2 3282.10 300.926   3
  -6  -2   2 2975.00 367.457   3
  -6   2  -3 67.2442 128.052   3
  -6   2  -3 222.341 195.077   2
  -6  -2   3 106.596 194.227   3
  -6  -2   4 5041.46 476.651   3
  -6   2  -4 5762.14 393.275   3
  -6   2  -4 5406.39 458.428   2
  -6  -2   5 4340.49 457.645   3
  -6   2  -5 4487.31 348.841   3
  -6   2  -5 4558.94 438.614   2
  -6   2  -6 12145.5 565.133   3
  -6   2  -6 11917.5 685.150   2
  -6  -2   6 11716.4 527.597   2
  -6  -2   6 11691.3 738.700   3
  -6   2  -7 1299.16 225.198   3
  -6  -2   7 1066.98 293.897   3
  -6  -2   7 1065.73 180.851   2
  -6   2  -7 1006.34 273.483   2
  -6  -2   8 2621.39 237.237   2
  -6  -2   8 2290.02 386.969   3
  -6   2  -8 2224.35 346.854   2
  -6   2  -8 2494.29 276.737   3
  -6  -2   9 1446.29 363.111   3
  -6   2  -9 1076.89 260.763   2
  -6  -2   9 1339.34 164.575   2
  -6   2  -9 1345.04 214.913   3
  -6  -2  10 2297.74 411.889   3
  -6   2 -10 1654.73 237.023   3
  -6   2 -10 1368.26 299.902   2
  -6   2 -11 2505.54 294.544   3
  -6  -2  11 2932.60 464.451   3
  -6   2 -11 2271.10 364.974   2
  -6   2 -12 11825.4 609.888   3
  -6   2 -12 11398.5 773.699   2
  -6   2 -13 731.102 288.747   2
  -6   2 -13 319.964 168.238   3
  -6   2 -14 350.179 253.217   2
  -6   2 -14 486.244 161.800   3
  -6   2 -15-76.2207 250.672   2
  -6   2 -15 109.064 150.449   3
  -6   2 -16 731.382 298.720   2
  -6   2 -17 836.203 305.476   2
  -6   2 -18 3915.56 534.347   2
  -6   2 -19 30.1462 248.376   2
  -6   2 -20 787.470 345.557   2
  -6   2 -21 511.573 304.663   2
  -6   2 -22 690.815 316.233   2
  -6   2 -23 350.193 288.996   2
  -6   2 -24 1286.51 393.441   2
  -6  -3 -27 236.202 240.075   3
  -6  -3 -26 291.883 246.541   3
  -6  -3 -25-516.718 274.156   3
  -6  -3 -24 53.8808 223.713   3
  -6  -3 -23 0.09803 204.863   3
  -6  -3 -22-378.371 282.165   3
  -6  -3 -21 856.268 335.100   3
  -6  -3 -20 886.189 315.662   3
  -6  -3 -19 1178.17 329.374   3
  -6  -3 -18 474.927 257.274   3
  -6  -3 -17 1464.18 339.119   3
  -6  -3 -16 635.149 287.346   3
  -6  -3 -15 1925.99 379.418   3
  -6  -3 -14 666.491 263.282   3
  -6  -3 -13 1198.44 328.800   3
  -6  -3 -12 692.653 276.506   3
  -6  -3 -11 2912.86 413.899   3
  -6  -3 -10 558.041 271.306   3
  -6  -3  -9 9622.96 706.441   3
  -6  -3  -8 11312.0 737.532   3
  -6  -3  -7 2443.14 367.616   3
  -6  -3  -6 2535.97 378.503   3
  -6   3   6 3198.22 391.617   3
  -6   3   5 5660.60 451.329   3
  -6  -3  -5 4935.66 502.354   3
  -6  -3  -4 7861.82 602.209   3
  -6   3   4 8064.62 512.273   3
  -6  -3  -3 10572.8 689.592   3
  -6   3   3 10733.2 567.611   3
  -6  -3  -2 12761.0 740.483   3
  -6   3   2 12798.9 602.541   3
  -6   3   2 13353.2 648.663   2
  -6   3   1 6443.88 418.478   3
  -6  -3  -1 6126.41 525.418   3
  -6   3   1 6758.94 479.059   2
  -6   3   0 1664.72 295.531   2
  -6   3   0 1433.53 208.281   3
  -6  -3   0 1020.46 278.391   3
  -6  -3   1 7430.37 584.178   3
  -6   3  -1 6788.15 403.590   3
  -6   3  -1 8015.23 541.465   2
  -6  -3   2 10520.3 683.453   3
  -6   3  -2 10592.8 482.504   3
  -6   3  -2 11139.7 627.636   2
  -6  -3   3 7602.92 611.888   3
  -6   3  -3 7474.32 414.010   3
  -6   3  -3 8526.47 592.999   2
  -6   3  -4 8809.60 586.276   2
  -6  -3   4 7989.57 593.951   3
  -6   3  -4 7990.44 414.039   3
  -6   3  -5 4571.66 444.751   2
  -6  -3   5 4054.79 465.460   3
  -6   3  -5 4108.85 302.091   3
  -6   3  -6 2913.23 395.274   2
  -6  -3   6 2196.84 378.451   3
  -6   3  -6 2358.39 243.217   3
  -6   3  -7 2960.57 408.327   2
  -6   3  -7 2412.69 250.975   3
  -6  -3   7 2755.48 425.940   3
  -6   3  -8 10772.1 496.647   3
  -6  -3   8 11246.7 783.239   3
  -6   3  -8 10199.8 672.678   2
  -6   3  -9 10294.6 494.820   3
  -6   3  -9 9700.00 676.427   2
  -6  -3   9 10875.1 787.685   3
  -6  -3  10 692.399 317.863   3
  -6   3 -10 510.743 139.108   3
  -6   3 -10 547.929 275.150   2
  -6   3 -11 2906.49 415.279   2
  -6   3 -11 2757.16 277.252   3
  -6  -3  11 2848.05 478.913   3
  -6   3 -12 1035.36 308.622   2
  -6  -3  12 556.841 315.620   3
  -6   3 -13 1740.34 351.963   2
  -6  -3  13 1843.20 422.766   3
  -6   3 -14 955.433 294.851   2
  -6   3 -15 2083.09 404.672   2
  -6   3 -16 281.358 266.462   2
  -6   3 -17 1776.87 390.479   2
  -6   3 -18 519.651 305.093   2
  -6   3 -19 1117.98 331.136   2
  -6   3 -20 871.601 331.760   2
  -6   3 -21 1678.40 420.577   2
  -6   3 -22 207.045 283.959   2
  -6   3 -23 284.434 277.249   2
  -6   3 -24 794.027 370.762   2
  -6  -4 -26 0.11141 238.539   3
  -6  -4 -25-604.394 294.863   3
  -6  -4 -24-307.371 258.330   3
  -6  -4 -23-424.829 277.222   3
  -6  -4 -22-214.759 246.287   3
  -6  -4 -21 165.849 268.394   3
  -6  -4 -20 175.990 250.520   3
  -6  -4 -19 7.96368 210.436   3
  -6  -4 -18 81.3955 207.986   3
  -6  -4 -17 654.901 300.722   3
  -6  -4 -16 562.145 281.403   3
  -6  -4 -15 87.8263 216.289   3
  -6  -4 -14 415.192 242.961   3
  -6  -4 -13 2811.06 436.906   3
  -6  -4 -12 519.755 263.207   3
  -6  -4 -11 2068.74 399.328   3
  -6  -4 -10 933.945 319.423   3
  -6  -4  -9 741.596 255.367   3
  -6  -4  -8 1104.59 305.351   3
  -6  -4  -7 7053.14 614.443   3
  -6  -4  -6 9484.35 694.885   3
  -6   4   5 11077.9 612.261   3
  -6  -4  -5 10116.2 704.259   3
  -6   4   4 6778.65 464.875   3
  -6  -4  -4 6719.59 580.695   3
  -6   4   3 36.7728 113.420   3
  -6  -4  -3-187.483 221.211   3
  -6  -4  -2 5243.31 508.940   3
  -6   4   2 5108.60 358.852   3
  -6   4   1 16760.5 599.954   3
  -6  -4  -1 16779.3 863.162   3
  -6   4   0 6727.92 514.317   2
  -6   4   0 4890.37 322.351   3
  -6  -4   0 5087.70 515.017   3
  -6   4  -1 21307.4 862.877   2
  -6  -4   1 18412.8 917.157   3
  -6   4  -1 19127.9 603.973   3
  -6   4  -2 5734.19 494.142   2
  -6  -4   2 4736.49 499.350   3
  -6   4  -2 4616.96 296.671   3
  -6   4  -3-75.7009 91.7777   3
  -6  -4   3-50.3859 228.254   3
  -6   4  -4 7236.23 533.976   2
  -6  -4   4 6732.07 585.035   3
  -6   4  -4 6486.42 331.744   3
  -6   4  -5 9775.22 635.395   2
  -6  -4   5 9696.97 725.412   3
  -6   4  -5 9113.19 388.662   3
  -6  -4   6 9357.97 701.800   3
  -6   4  -6 9113.71 625.094   2
  -6  -4   7 6918.98 621.391   3
  -6   4  -7 7197.59 572.552   2
  -6   4  -8 1191.76 304.269   2
  -6  -4   8 534.887 251.651   3
  -6   4  -9 1030.28 315.015   2
  -6  -4   9 342.152 257.857   3
  -6   4 -10 1387.73 322.947   2
  -6  -4  10 1871.72 405.698   3
  -6   4 -11 1955.19 359.208   2
  -6  -4  11 2220.33 435.459   3
  -6   4 -12 1339.31 327.565   2
  -6  -4  12 1077.13 352.546   3
  -6   4 -13 2721.97 417.167   2
  -6  -4  13 3192.55 510.791   3
  -6   4 -14 513.812 276.395   2
  -6  -4  14 569.839 322.317   3
  -6   4 -15 300.573 272.173   2
  -6  -4  15 533.961 349.820   3
  -6   4 -16 1334.52 373.510   2
  -6   4 -17 1616.48 393.446   2
  -6   4 -18 487.116 319.183   2
  -6   4 -19 295.592 297.618   2
  -6   4 -20 671.258 351.264   2
  -6   4 -21 365.102 300.476   2
  -6   4 -22 284.845 301.992   2
  -6   4 -23 515.998 300.985   2
  -6  -5 -25-332.888 265.914   3
  -6  -5 -24-255.574 258.393   3
  -6  -5 -23-329.496 275.834   3
  -6  -5 -22 197.525 266.177   3
  -6  -5 -21 10.3494 211.804   3
  -6  -5 -20 553.012 304.887   3
  -6  -5 -19 391.374 280.752   3
  -6  -5 -18 291.465 300.941   3
  -6  -5 -17 12.9122 217.871   3
  -6  -5 -16 372.628 252.100   3
  -6  -5 -15 554.758 287.126   3
  -6  -5 -14 620.505 275.405   3
  -6  -5 -13 251.495 247.152   3
  -6  -5 -12 250.890 253.169   3
  -6  -5 -11 1886.17 388.299   3
  -6  -5 -10 2024.87 396.990   3
  -6  -5  -9 3011.38 450.211   3
  -6  -5  -8 4837.20 541.477   3
  -6  -5  -7 1426.68 332.603   3
  -6  -5  -6 96.2865 202.907   3
  -6   5   5 486.906 188.626   3
  -6  -5  -5 375.214 261.440   3
  -6   5   4 12397.6 578.472   3
  -6  -5  -4 10957.4 754.623   3
  -6   5   3 1025.64 185.607   3
  -6  -5  -3 1378.45 352.198   3
  -6  -5  -2 4842.89 508.917   3
  -6   5   2 4530.56 312.099   3
  -6   5   1 592.527 128.911   3
  -6  -5  -1 320.982 216.433   3
  -6  -5   0 534.681 242.391   3
  -6   5   0 1119.01 145.324   3
  -6  -5   1 624.527 246.623   3
  -6  -5   2 5335.58 539.705   3
  -6   5  -3 2437.52 380.265   2
  -6  -5   3 1646.14 370.559   3
  -6   5  -4 11037.6 665.103   2
  -6  -5   4 10267.0 732.690   3
  -6   5  -5 796.835 266.916   2
  -6  -5   5 199.183 247.939   3
  -6   5  -6 580.166 238.758   2
  -6  -5   6-159.803 294.879   3
  -6   5  -7 2168.24 352.630   2
  -6  -5   7 1858.17 377.522   3
  -6   5  -8 5477.04 514.411   2
  -6  -5   8 5004.83 573.298   3
  -6   5  -9 2701.30 406.092   2
  -6  -5   9 3302.23 513.284   3
  -6   5 -10 1449.63 332.278   2
  -6  -5  10 1678.72 405.970   3
  -6   5 -11 2301.83 381.569   2
  -6  -5  11 1815.47 415.336   3
  -6   5 -12 496.168 269.814   2
  -6  -5  12 326.831 303.836   3
  -6   5 -13 94.0230 228.063   2
  -6  -5  13 219.028 293.916   3
  -6   5 -14 960.901 302.774   2
  -6  -5  14 1565.51 422.256   3
  -6   5 -15 280.615 233.441   2
  -6  -5  15 579.455 363.713   3
  -6   5 -16 617.534 286.262   2
  -6  -5  16 1106.22 431.541   3
  -6   5 -17 493.390 290.492   2
  -6  -5  17 850.905 413.049   3
  -6   5 -18 226.314 281.295   2
  -6  -5  18 507.255 362.147   3
  -6   5 -19 1035.40 350.095   2
  -6   5 -20 148.706 276.156   2
  -6   5 -21 16.3690 240.537   2
  -6   5 -22 326.413 275.112   2
  -6   5 -23 184.350 304.608   2
  -6  -6 -23-121.299 244.924   3
  -6  -6 -22 0.11135 225.653   3
  -6  -6 -21 201.643 255.741   3
  -6  -6 -20 232.978 257.756   3
  -6  -6 -19 501.016 309.785   3
  -6  -6 -18 199.925 274.544   3
  -6  -6 -17-39.4718 250.003   3
  -6  -6 -16 84.7904 233.609   3
  -6  -6 -15 328.334 262.311   3
  -6  -6 -14 378.094 276.504   3
  -6  -6 -13 3526.22 522.264   3
  -6  -6 -12 1282.49 369.860   3
  -6  -6 -11 4331.74 544.015   3
  -6  -6 -10 500.550 280.425   3
  -6  -6  -9 2880.47 462.194   3
  -6  -6  -8 1705.37 373.480   3
  -6  -6  -7 1162.37 336.281   3
  -6  -6  -6 4957.98 544.824   3
  -6  -6  -5 872.803 295.560   3
  -6  -6  -4 1245.15 329.683   3
  -6  -6  -3 4280.38 549.157   3
  -6  -6  -2 2250.55 393.089   3
  -6  -6  -1 4188.88 492.906   3
  -6  -6   0 381.001 250.951   3
  -6  -6   1 4239.71 522.708   3
  -6  -6   2 2560.37 419.627   3
  -6  -6   3 4497.84 555.656   3
  -6  -6   4 753.172 281.638   3
  -6  -6   5 639.339 279.093   3
  -6  -6   6 3990.55 513.977   3
  -6   6  -7 2174.97 379.108   2
  -6  -6   7 1157.70 329.798   3
  -6   6  -8 2543.53 397.581   2
  -6  -6   8 1954.71 408.581   3
  -6  -6   9 2748.64 487.083   3
  -6   6  -9 2994.90 425.201   2
  -6  -6  10 745.178 369.992   3
  -6   6 -10 1094.06 375.616   2
  -6  -6  11 6510.75 687.192   3
  -6   6 -11 6635.55 596.827   2
  -6  -6  12 1029.19 426.192   3
  -6   6 -12 1392.76 360.223   2
  -6  -6  13 3451.99 553.234   3
  -6   6 -13 3701.77 476.345   2
  -6   6 -14 549.426 299.519   2
  -6  -6  14 612.768 357.476   3
  -6   6 -15 550.658 281.955   2
  -6  -6  15 470.184 363.737   3
  -6   6 -16 416.994 272.341   2
  -6  -6  16-105.824 292.585   3
  -6   6 -17 497.178 284.373   2
  -6  -6  17 117.255 305.858   3
  -6   6 -18 529.570 280.871   2
  -6  -6  18 332.361 360.242   3
  -6   6 -19 1058.31 350.648   2
  -6  -6  19 1218.90 487.189   3
  -6   6 -20-71.5755 243.123   2
  -6  -6  20 223.598 388.762   3
  -6   6 -21 480.485 311.712   2
  -6  -6  21 197.814 373.883   3
  -6   6 -22-0.81592 250.866   2
  -6  -7 -22-106.170 238.934   3
  -6  -7 -21 341.699 275.053   3
  -6  -7 -20 0.11123 241.058   3
  -6  -7 -19-208.162 263.156   3
  -6  -7 -18 136.247 286.569   3
  -6  -7 -17 369.091 305.207   3
  -6  -7 -16 335.212 296.711   3
  -6  -7 -15-108.461 247.368   3
  -6  -7 -14 1372.97 389.505   3
  -6  -7 -13 135.250 242.403   3
  -6  -7 -12 1908.62 418.294   3
  -6  -7 -11 954.435 336.197   3
  -6  -7 -10 3283.51 514.790   3
  -6  -7  -9 1572.62 379.007   3
  -6  -7  -8 1451.28 377.773   3
  -6  -7  -7 1677.43 379.773   3
  -6  -7  -6 157.062 238.080   3
  -6  -7  -5 617.718 279.418   3
  -6  -7  -4 808.022 314.848   3
  -6  -7  -3 2828.51 447.915   3
  -6  -7  -2 3307.35 489.769   3
  -6  -7  -1 347.029 251.011   3
  -6  -7   0-126.637 257.421   3
  -6  -7   1 107.377 233.095   3
  -6  -7   2 2599.72 441.161   3
  -6  -7   3 2131.29 395.241   3
  -6  -7   4 821.561 333.489   3
  -6  -7   5 200.592 238.961   3
  -6  -7   6 157.621 296.381   3
  -6  -7   7 1413.95 374.732   3
  -6  -7   8 1094.79 365.885   3
  -6  -7   9 2191.89 456.830   3
  -6  -7  10 1943.98 448.801   3
  -6  -7  11 1391.91 398.542   3
  -6  -7  12 1918.33 453.374   3
  -6  -7  13 410.265 342.701   3
  -6   7 -14 2196.27 402.044   2
  -6  -7  14 1658.86 452.150   3
  -6   7 -15 489.620 290.328   2
  -6  -7  15 215.204 348.547   3
  -6   7 -16 596.341 312.933   2
  -6  -7  16-106.871 303.188   3
  -6   7 -17 918.601 323.094   2
  -6  -7  17 1145.17 448.017   3
  -6   7 -18 764.310 320.552   2
  -6  -7  18 596.331 368.015   3
  -6   7 -19 842.459 338.400   2
  -6  -7  19 299.144 341.731   3
  -6   7 -20 547.495 321.321   2
  -6  -7  20 3.10592 357.775   3
  -6   7 -21 1170.80 355.411   2
  -6  -8 -20 0.11644 239.001   3
  -6  -8 -19 351.467 340.719   3
  -6  -8 -18 0.11248 264.257   3
  -6  -8 -17 297.205 307.091   3
  -6  -8 -16-9.08995 254.856   3
  -6  -8 -15 306.488 293.000   3
  -6  -8 -14-375.519 286.447   3
  -6  -8 -13 577.215 347.156   3
  -6  -8 -12 439.341 345.546   3
  -6  -8 -11 1702.38 411.684   3
  -6  -8 -10 199.780 276.661   3
  -6  -8  -9 557.111 286.725   3
  -6  -8  -8-9.43226 230.563   3
  -6  -8  -7 1437.90 369.552   3
  -6  -8  -6 440.765 278.826   3
  -6  -8  -5 1189.21 337.284   3
  -6  -8  -4 125.546 233.476   3
  -6  -8  -3 227.357 272.083   3
  -6  -8  -2-76.4937 245.554   3
  -6  -8  -1 1687.13 367.806   3
  -6  -8   0 316.371 278.609   3
  -6  -8   1 2151.78 419.147   3
  -6  -8   2-342.305 292.396   3
  -6  -8   3-73.4137 261.644   3
  -6  -8   4 183.336 244.053   3
  -6  -8   5 993.813 329.711   3
  -6  -8   6 217.413 255.999   3
  -6  -8   7 1208.43 369.475   3
  -6  -8   8 507.658 315.520   3
  -6  -8   9 196.828 272.633   3
  -6  -8  10 361.844 303.875   3
  -6  -8  11 1268.42 374.876   3
  -6  -8  12 340.183 313.223   3
  -6  -8  13 137.991 301.793   3
  -6  -8  14-286.939 324.367   3
  -6  -8  15 221.120 336.107   3
  -6  -8  16 150.415 327.061   3
  -6  -8  17 500.522 397.264   3
  -6  -8  18 463.581 388.740   3
  -6  -8  19 573.512 416.276   3
  -6  -9 -18 54.2578 247.044   3
  -6  -9 -17 33.6606 245.996   3
  -6  -9 -16 934.904 377.521   3
  -6  -9 -15 242.897 271.911   3
  -6  -9 -14 1044.15 388.766   3
  -6  -9 -13 207.999 289.974   3
  -6  -9 -12 868.203 361.168   3
  -6  -9 -11 140.524 274.582   3
  -6  -9 -10 2026.89 437.676   3
  -6  -9  -9 605.880 322.700   3
  -6  -9  -8 1833.90 404.165   3
  -6  -9  -7-198.311 263.652   3
  -6  -9  -6 216.349 269.929   3
  -6  -9  -5 538.154 295.931   3
  -6  -9  -4 1350.63 359.153   3
  -6  -9  -3 412.903 297.680   3
  -6  -9  -2 1585.40 357.190   3
  -6  -9  -1 247.362 283.748   3
  -6  -9   0 288.261 253.648   3
  -6  -9   1 162.554 242.048   3
  -6  -9   2 1949.75 418.804   3
  -6  -9   3-358.760 280.032   3
  -6  -9   4 1689.23 396.179   3
  -6  -9   5 455.414 270.942   3
  -6  -9   6-261.374 301.750   3
  -6  -9   7 549.661 315.797   3
  -6  -9   8 1312.34 389.722   3
  -6  -9   9 138.769 273.183   3
  -6  -9  10 1456.21 431.148   3
  -6  -9  11 52.5738 305.625   3
  -6  -9  12 121.552 298.165   3
  -6  -9  13 56.4737 306.131   3
  -6  -9  14 362.579 370.556   3
  -6  -9  15 256.235 372.823   3
  -6  -9  16 1081.95 467.852   3
  -6  -9  17-595.751 387.512   3
  -6 -10 -15 45.3726 249.528   3
  -6 -10 -14 144.395 264.125   3
  -6 -10 -13 826.279 381.282   3
  -6 -10 -12 235.546 282.877   3
  -6 -10 -11 592.994 355.253   3
  -6 -10 -10 369.541 290.630   3
  -6 -10  -9 325.889 301.114   3
  -6 -10  -8 749.151 353.817   3
  -6 -10  -7 1454.92 401.847   3
  -6 -10  -6 399.256 271.000   3
  -6 -10  -5 1405.20 382.686   3
  -6 -10  -4 430.083 314.127   3
  -6 -10  -3 272.764 295.633   3
  -6 -10  -2 804.679 341.175   3
  -6 -10  -1 341.229 289.726   3
  -6 -10   0 123.135 260.232   3
  -6 -10   1 361.474 293.049   3
  -6 -10   2 815.451 330.980   3
  -6 -10   3-101.616 269.444   3
  -6 -10   4 295.786 288.406   3
  -6 -10   5 952.467 353.808   3
  -6 -10   6 40.1594 252.806   3
  -6 -10   7 621.826 329.621   3
  -6 -10   8 12.2635 253.101   3
  -6 -10   9 347.835 316.185   3
  -6 -10  10-136.470 277.811   3
  -6 -10  11 67.0102 275.494   3
  -6 -10  12-541.227 343.771   3
  -6 -10  13 365.019 343.834   3
  -6 -10  14 464.192 428.032   3
  -6 -10  15 498.745 357.547   3
  -6 -11 -12-258.365 282.442   3
  -6 -11 -11-219.692 274.986   3
  -6 -11 -10 529.502 317.174   3
   6 -11  10 99.3273 134.517   1
  -6 -11  -9 325.065 320.784   3
  -6 -11  -8 343.922 313.405   3
  -6 -11  -7 393.480 287.507   3
  -6 -11  -6 348.757 304.390   3
  -6 -11  -5 496.729 325.323   3
  -6 -11  -4 776.075 341.989   3
  -6 -11  -3 331.187 277.881   3
  -6 -11  -2 757.074 343.929   3
  -6 -11  -1 766.327 311.859   3
  -6 -11   0 22.7050 248.023   3
  -6 -11   1 806.440 352.304   3
  -6 -11   2 825.535 358.367   3
  -6 -11   3 532.808 305.693   3
  -6 -11   4 716.923 352.354   3
  -6 -11   5 405.595 320.206   3
  -6 -11   6-338.631 295.916   3
  -6 -11   7 23.6603 261.589   3
  -6 -11   8 56.7033 271.017   3
  -6 -11   9 319.416 336.429   3
  -6 -11  10-72.8902 274.819   3
  -6 -11  11 0.12827 278.947   3
  -6 -11  12-182.034 297.518   3
  -6 -11  13 195.370 307.479   3
   6 -12   9-51.4020 143.581   1
  -6 -12  -8 183.510 315.339   3
  -6 -12  -7 832.151 346.619   3
  -6 -12  -6 733.939 389.176   3
  -6 -12  -5 332.576 283.048   3
  -6 -12  -4 256.782 280.470   3
  -6 -12  -3-0.11273 245.725   3
  -6 -12  -2 731.769 343.238   3
  -6 -12  -1 158.350 275.247   3
  -6 -12   0 851.813 343.955   3
  -6 -12   1 404.307 323.033   3
  -6 -12   2 84.5622 290.648   3
  -6 -12   3 89.9390 257.904   3
  -6 -12   4 68.6439 257.655   3
  -6 -12   5 346.894 300.254   3
  -6 -12   6 1236.14 451.807   3
  -6 -12   7 554.814 329.702   3
  -6 -12   8-694.161 349.862   3
  -6 -12   9-222.239 287.697   3
   6 -13   9 383.443 202.834   1
   6 -13   8 395.387 192.774   1
   6 -13   7 417.866 200.436   1
   6 -14   8 44.9785 168.538   1
  -7   0   0 3544.53 424.094   3
  -7   0   0 3586.02 413.864   2
  -7   0   1 2336.42 342.381   3
  -7   0  -1 2297.28 337.090   3
  -7   0   1 2145.01 301.944   2
  -7   0  -1 2399.35 323.263   2
  -7   0   2 1897.78 314.704   3
  -7   0  -2 1838.95 304.194   3
  -7   0  -2 1404.66 275.441   2
  -7   0   2 1882.22 275.602   2
  -7   0  -3 613.918 230.061   3
  -7   0   3 646.175 208.337   2
  -7   0  -3 256.463 175.738   2
  -7   0   3 284.351 192.254   3
  -7   0  -4 2464.68 329.394   3
  -7   0   4 2523.45 306.093   2
  -7   0  -4 2274.05 347.619   2
  -7   0   4 2196.51 346.516   3
  -7   0  -5 1789.65 292.063   3
  -7   0   5 1912.36 267.655   2
  -7   0  -5 1363.40 283.623   2
  -7   0   5 1906.85 356.394   3
  -7   0  -6 20.2933 161.421   3
  -7   0   6 258.833 144.007   2
  -7   0  -6-109.395 219.594   2
  -7   0   6 92.3189 218.310   3
  -7   0  -7 4623.79 446.004   3
  -7   0  -7 5244.93 559.060   2
  -7   0   7 5157.90 556.927   3
  -7   0  -8 6158.01 514.660   3
  -7   0   8 7162.83 635.967   3
  -7   0  -8 6543.99 612.338   2
  -7   0   9 1506.11 369.859   3
  -7   0  -9 1044.29 317.682   2
  -7   0  -9 1217.98 275.267   3
  -7   0  10 1757.59 389.478   3
  -7   0 -10 799.490 289.649   2
  -7   0 -10 1178.56 275.007   3
  -7   0  11 134.526 249.358   3
  -7   0 -11-138.423 267.353   2
  -7   0 -11 461.012 236.900   3
  -7   0  12 95.8399 286.792   3
  -7   0 -12 44.9195 161.037   3
  -7   0 -12-182.043 256.547   2
  -7   0 -13 2872.12 461.230   2
  -7   0 -13 3283.57 405.091   3
  -7   0 -14 1095.63 357.002   2
  -7   0 -14 811.003 248.684   3
  -7   0 -15-126.602 280.060   2
  -7   0 -15 112.268 153.265   3
  -7   0 -16 1003.87 349.716   2
  -7   0 -16 636.357 217.989   3
  -7   0 -17-379.642 322.917   2
  -7   0 -18-135.991 282.571   2
  -7   0 -19 70.9752 256.917   2
  -7   0 -20 225.785 256.532   2
  -7   0 -21 221.759 296.738   2
  -7  -1 -21-1191.29 372.675   2
  -7  -1 -20-831.155 342.330   2
  -7  -1 -19 91.1764 284.562   2
  -7  -1 -19 374.546 237.128   3
  -7  -1 -18-315.256 314.638   2
  -7  -1 -18 431.043 219.479   3
  -7  -1 -17 281.168 255.845   2
  -7  -1 -17 481.881 234.911   3
  -7  -1 -16 693.167 311.957   2
  -7  -1 -16 1146.21 294.118   3
  -7  -1 -15-148.233 322.039   2
  -7  -1 -15-20.9183 159.398   3
  -7  -1 -14-271.870 306.621   2
  -7  -1 -14 379.224 205.183   3
  -7  -1 -13-54.8635 274.651   2
  -7  -1 -13 752.907 251.038   3
  -7  -1 -12-116.583 285.264   2
  -7  -1 -12 809.365 266.898   3
  -7  -1 -11 1993.39 340.330   3
  -7   1  11 2402.65 447.417   3
  -7  -1 -10 2595.15 371.442   3
  -7   1  10 3397.79 499.456   3
  -7  -1  -9 35.4035 183.683   3
  -7   1   9 114.242 230.075   3
  -7  -1  -8 811.449 257.173   3
  -7   1   8 724.058 278.928   3
  -7  -1  -7 1473.08 294.258   3
  -7  -1  -7 885.430 265.845   2
  -7   1   7 1616.62 359.986   3
  -7  -1  -6 339.938 197.243   3
  -7   1   6 179.624 182.099   3
  -7  -1  -6 3.73326 231.828   2
  -7  -1  -5 3315.79 401.261   3
  -7   1   5 3457.00 337.347   2
  -7   1   5 3332.39 415.518   3
  -7  -1  -5 2828.92 388.294   2
  -7   1   4 3293.26 336.706   2
  -7   1   4 3339.89 390.834   3
  -7  -1  -4 3385.40 397.075   3
  -7  -1  -4 2715.36 379.060   2
  -7  -1  -3 247.700 183.155   3
  -7  -1  -3 176.246 202.641   2
  -7   1   3 480.322 185.567   2
  -7   1   3 494.046 200.652   3
  -7  -1  -2 2638.75 366.316   3
  -7   1   2 2948.77 366.714   3
  -7  -1  -2 2778.20 356.024   2
  -7   1   2 2855.24 337.692   2
  -7  -1  -1 2546.41 354.520   3
  -7   1   1 2845.31 345.172   3
  -7   1   1 2651.26 332.069   2
  -7  -1  -1 2159.27 306.964   2
  -7  -1   0 242.094 181.029   3
  -7   1   0 560.957 187.841   3
  -7  -1   0 377.034 161.458   2
  -7   1   0 380.955 206.445   2
  -7   1  -1 2703.67 323.933   3
  -7  -1   1 2293.65 353.949   3
  -7   1  -1 2283.82 326.666   2
  -7  -1   1 2028.14 287.302   2
  -7  -1   2 2033.39 337.613   3
  -7   1  -2 2154.02 297.878   3
  -7  -1   2 1589.16 268.732   2
  -7   1  -2 1871.18 301.392   2
  -7   1  -3 304.294 171.906   3
  -7  -1   3 200.077 198.864   3
  -7  -1   3 107.309 147.726   2
  -7   1  -3 253.934 171.380   2
  -7   1  -4 3767.47 374.303   3
  -7  -1   4 3504.71 432.038   3
  -7   1  -4 3627.19 421.122   2
  -7  -1   4 3322.99 347.181   2
  -7  -1   5 3484.52 346.255   2
  -7  -1   5 3231.16 431.563   3
  -7   1  -5 3485.58 361.679   3
  -7   1  -5 3038.37 405.317   2
  -7   1  -6 347.675 159.126   3
  -7  -1   6 567.143 252.775   3
  -7   1  -6 22.9394 228.773   2
  -7  -1   6 592.694 170.443   2
  -7   1  -7 1188.11 229.884   3
  -7  -1   7 1398.42 335.388   3
  -7   1  -7 1108.10 301.565   2
  -7   1  -8 1246.25 237.075   3
  -7   1  -8 1125.87 285.864   2
  -7  -1   8 1396.95 357.669   3
  -7   1  -9 189.693 165.766   3
  -7   1  -9-55.7495 217.866   2
  -7  -1   9 313.842 266.579   3
  -7   1 -10 2254.10 312.025   3
  -7   1 -10 1955.63 386.397   2
  -7  -1  10 2632.52 441.289   3
  -7   1 -11 1974.80 302.389   3
  -7   1 -11 1875.83 376.092   2
  -7  -1  11 2624.82 472.890   3
  -7   1 -12 516.873 195.158   3
  -7   1 -12 473.385 270.581   2
  -7  -1  12 451.965 338.500   3
  -7   1 -13 109.771 257.771   2
  -7  -1  13 1103.44 361.734   3
  -7   1 -14-348.656 324.563   2
  -7   1 -15-266.535 285.033   2
  -7   1 -16 392.410 286.844   2
  -7   1 -17 451.255 269.466   2
  -7   1 -18 168.478 271.260   2
  -7   1 -19-25.7038 261.716   2
  -7   1 -20-88.8361 291.900   2
  -7   1 -21-280.685 287.393   2
  -7  -2 -22-410.796 246.825   3
  -7  -2 -21-839.461 331.443   2
  -7  -2 -21-516.374 264.247   3
  -7  -2 -20 805.019 304.314   3
  -7  -2 -19-25.6835 194.353   3
  -7  -2 -18 22.1489 201.822   3
  -7  -2 -17 913.431 288.431   3
  -7  -2 -16 240.013 211.919   3
  -7  -2 -15 451.996 243.113   3
  -7  -2 -14 245.817 212.082   3
  -7  -2 -13 862.551 271.619   3
  -7  -2 -12 207.984 203.826   3
  -7  -2 -11 1143.23 292.528   3
  -7   2  10 118.356 226.203   3
  -7  -2 -10 198.829 199.264   3
  -7   2   9 312.624 246.360   3
  -7  -2  -9 441.491 231.343   3
  -7   2   8 3676.73 476.498   3
  -7  -2  -8 3198.17 422.037   3
  -7   2   7 2526.83 380.343   3
  -7  -2  -7 2291.41 368.410   3
  -7   2   6 294.325 228.365   3
  -7  -2  -6 648.082 264.983   3
  -7  -2  -5 3984.17 465.261   3
  -7   2   5 4256.04 443.869   3
  -7   2   4 1956.93 288.336   2
  -7   2   4 1575.16 277.647   3
  -7  -2  -4 1720.78 337.810   3
  -7  -2  -3-134.089 201.722   3
  -7   2   3 96.6627 163.190   2
  -7   2   3 40.4860 152.106   3
  -7   2   2 1590.96 273.971   2
  -7   2   2 1897.17 293.228   3
  -7  -2  -2 1237.40 287.316   3
  -7   2   1 4480.81 400.936   3
  -7  -2  -1 4118.26 457.324   3
  -7   2   1 4329.17 416.186   2
  -7   2   0 325.138 222.276   2
  -7  -2   0 35.4819 176.953   3
  -7   2   0 297.798 155.135   3
  -7   2  -1 4567.14 395.706   3
  -7  -2   1 4475.51 478.697   3
  -7   2  -1 5060.77 460.567   2
  -7  -2   2 1441.14 318.710   3
  -7   2  -2 1662.41 253.195   3
  -7   2  -2 2069.32 340.593   2
  -7  -2   2 1516.50 260.632   2
  -7   2  -3 128.587 146.851   3
  -7  -2   3 99.5786 209.586   3
  -7   2  -3 19.1563 176.571   2
  -7  -2   3 69.0291 132.638   2
  -7   2  -4 1944.94 258.137   3
  -7  -2   4 1711.31 338.959   3
  -7  -2   4 1694.72 254.655   2
  -7   2  -4 2199.82 348.425   2
  -7   2  -5 3863.42 448.596   2
  -7  -2   5 3365.78 332.170   2
  -7   2  -5 3581.24 337.187   3
  -7  -2   5 3562.33 458.875   3
  -7   2  -6 167.167 125.980   3
  -7  -2   6-69.7831 132.218   2
  -7   2  -6 156.015 217.005   2
  -7  -2   6-64.9926 220.739   3
  -7   2  -7 1847.91 337.595   2
  -7   2  -7 2065.95 268.252   3
  -7  -2   7 1800.54 355.195   3
  -7   2  -8 3142.22 427.305   2
  -7  -2   8 2939.12 447.874   3
  -7   2  -9 211.694 220.336   2
  -7  -2   9 251.744 258.709   3
  -7   2 -10-158.555 249.186   2
  -7  -2  10-271.383 265.861   3
  -7   2 -11 713.507 272.971   2
  -7  -2  11 594.585 294.902   3
  -7   2 -12-117.422 233.455   2
  -7  -2  12 126.118 280.198   3
  -7   2 -13 1073.84 326.553   2
  -7  -2  13 1845.33 451.566   3
  -7   2 -14 416.736 269.797   2
  -7  -2  14 897.587 380.425   3
  -7   2 -15 212.253 260.259   2
  -7  -2  15 135.043 296.141   3
  -7   2 -16 568.296 298.829   2
  -7   2 -17 531.540 274.809   2
  -7   2 -18 229.420 307.912   2
  -7   2 -19 560.479 312.414   2
  -7   2 -20 1184.65 383.480   2
  -7   2 -21 388.727 313.338   2
  -7  -3 -24-339.232 246.029   3
  -7  -3 -23 72.5672 264.904   3
  -7  -3 -22-0.10481 217.069   3
  -7  -3 -21 10.5930 202.225   3
  -7  -3 -20 156.546 229.310   3
  -7  -3 -19 84.0322 210.851   3
  -7  -3 -18 437.706 252.992   3
  -7  -3 -17 279.416 246.315   3
  -7  -3 -16 106.317 229.758   3
  -7  -3 -15 393.458 251.371   3
  -7  -3 -14 614.176 264.761   3
  -7  -3 -13 570.650 295.292   3
  -7  -3 -12 467.249 243.974   3
  -7  -3 -11 753.033 271.685   3
  -7  -3 -10 2014.25 388.332   3
  -7   3   9 458.482 267.424   3
  -7  -3  -9 259.041 217.987   3
  -7   3   8 2101.81 364.692   3
  -7  -3  -8 1744.01 357.124   3
  -7   3   7 1318.42 310.942   3
  -7  -3  -7 946.971 295.016   3
  -7   3   6-80.0889 166.508   3
  -7  -3  -6-58.8217 228.523   3
  -7   3   5 2757.41 363.975   3
  -7  -3  -5 2039.64 368.265   3
  -7   3   4 4895.88 441.416   3
  -7  -3  -4 4431.36 497.250   3
  -7   3   3 508.450 180.907   3
  -7  -3  -3 581.542 233.492   3
  -7   3   2 3811.29 401.837   2
  -7  -3  -2 3490.26 435.004   3
  -7   3   2 3611.05 356.527   3
  -7   3   1 1818.95 264.121   3
  -7  -3  -1 1274.42 304.651   3
  -7   3   1 1736.15 287.600   2
  -7  -3   0 811.154 268.246   3
  -7   3   0 777.230 183.236   3
  -7   3   0 1181.91 268.929   2
  -7  -3   1 1004.14 290.329   3
  -7   3  -1 1559.07 227.771   3
  -7   3  -1 1824.62 322.932   2
  -7   3  -2 2603.37 276.222   3
  -7  -3   2 2704.36 391.612   3
  -7   3  -2 2781.99 360.617   2
  -7  -3   3 905.573 279.919   3
  -7   3  -3 1286.66 282.077   2
  -7  -3   4 4300.96 497.862   3
  -7   3  -4 4857.19 484.441   2
  -7   3  -5 2300.29 375.243   2
  -7  -3   5 1775.40 361.169   3
  -7   3  -6 311.698 233.580   2
  -7  -3   6-102.935 236.596   3
  -7   3  -7 1406.97 309.067   2
  -7  -3   7 1405.93 349.793   3
  -7   3  -8 893.530 281.837   2
  -7  -3   8 949.710 317.563   3
  -7   3  -9 484.892 269.070   2
  -7  -3   9-0.80409 231.512   3
  -7   3 -10 1915.65 369.503   2
  -7  -3  10 2087.07 424.769   3
  -7   3 -11 340.130 258.445   2
  -7  -3  11 441.887 307.298   3
  -7   3 -12 832.185 332.717   2
  -7  -3  12 786.302 344.026   3
  -7   3 -13 1348.95 374.939   2
  -7  -3  13 1216.39 395.862   3
  -7   3 -14 1338.64 376.207   2
  -7  -3  14 1422.04 423.648   3
  -7   3 -15 497.314 277.961   2
  -7  -3  15-282.358 318.429   3
  -7   3 -16 280.546 260.931   2
  -7  -3  16 271.577 296.348   3
  -7   3 -17 680.015 323.142   2
  -7  -3  17 1252.86 441.937   3
  -7   3 -18 334.929 282.580   2
  -7  -3  18 539.864 378.575   3
  -7   3 -19 278.076 307.349   2
  -7   3 -20 816.403 362.921   2
  -7   3 -21-227.188 282.436   2
  -7  -4 -24 0.11591 241.871   3
  -7  -4 -23 0.11428 230.476   3
  -7  -4 -22 0.11009 253.116   3
  -7  -4 -21 233.468 292.448   3
  -7  -4 -20 23.4745 223.254   3
  -7  -4 -19 188.426 248.290   3
  -7  -4 -18 338.248 248.702   3
  -7  -4 -17 930.275 321.592   3
  -7  -4 -16 128.954 229.277   3
  -7  -4 -15 782.052 324.802   3
  -7  -4 -14 1760.31 388.554   3
  -7  -4 -13 926.313 313.088   3
  -7  -4 -12 62.5113 231.344   3
  -7  -4 -11 1698.48 381.259   3
  -7  -4 -10 2045.01 404.663   3
  -7  -4  -9 762.381 300.295   3
  -7   4   8 751.702 256.782   3
  -7  -4  -8 239.532 223.691   3
  -7   4   7 1789.74 327.255   3
  -7  -4  -7 1165.52 309.476   3
  -7   4   6 563.775 211.969   3
  -7  -4  -6 131.941 217.140   3
  -7   4   5 353.335 173.208   3
  -7  -4  -5 517.357 261.340   3
  -7   4   4 538.455 177.390   3
  -7  -4  -4 332.271 244.672   3
  -7   4   3 76.7654 136.280   3
  -7  -4  -3 519.856 266.301   3
  -7  -4  -2 5876.66 581.535   3
  -7  -4  -1 3535.30 463.640   3
  -7   4   0 557.788 272.081   2
  -7  -4   0 36.5606 216.317   3
  -7   4  -1 4870.47 467.148   2
  -7  -4   1 3998.65 496.552   3
  -7  -4   2 4957.45 548.771   3
  -7   4  -2 5590.77 496.788   2
  -7   4  -3 973.729 279.470   2
  -7  -4   3 447.193 266.594   3
  -7   4  -4 1312.38 306.339   2
  -7  -4   4 803.191 300.868   3
  -7   4  -5 916.122 284.668   2
  -7  -4   5 412.975 239.450   3
  -7   4  -6 351.987 239.248   2
  -7  -4   6 194.822 235.851   3
  -7   4  -7 883.728 276.004   2
  -7  -4   7 763.412 304.518   3
  -7   4  -8 1101.79 301.987   2
  -7  -4   8 390.301 259.236   3
  -7   4  -9 1187.71 326.426   2
  -7  -4   9 934.814 345.452   3
  -7   4 -10 3173.35 463.573   2
  -7  -4  10 2474.31 495.572   3
  -7   4 -11 1941.64 409.562   2
  -7  -4  11 1901.05 440.447   3
  -7   4 -12 593.508 286.560   2
  -7  -4  12-230.436 277.086   3
  -7   4 -13 1342.15 371.163   2
  -7  -4  13 1182.16 387.553   3
  -7   4 -14 2546.48 471.330   2
  -7  -4  14 2310.90 503.686   3
  -7   4 -15 1001.55 358.630   2
  -7  -4  15 982.684 397.382   3
  -7   4 -16 711.933 320.201   2
  -7  -4  16 97.9526 309.369   3
  -7   4 -17 1684.59 406.675   2
  -7  -4  17 1869.79 509.038   3
  -7   4 -18 617.968 325.075   2
  -7  -4  18 464.675 397.324   3
  -7   4 -19 426.939 331.709   2
  -7  -4  19 531.103 437.839   3
  -7   4 -20 264.204 316.324   2
  -7  -4  20-631.538 400.389   3
  -7  -5 -22 366.143 270.094   3
  -7  -5 -21 192.336 245.526   3
  -7  -5 -20 667.236 358.018   3
  -7  -5 -19 0.10846 229.356   3
  -7  -5 -18 1111.16 369.577   3
  -7  -5 -17 704.354 300.808   3
  -7  -5 -16 1226.78 375.747   3
  -7  -5 -15 56.4635 256.795   3
  -7  -5 -14 820.199 327.170   3
  -7  -5 -13 969.527 336.416   3
  -7  -5 -12 482.328 277.796   3
  -7  -5 -11 376.225 288.139   3
  -7  -5 -10 4662.00 567.424   3
  -7  -5  -9 3131.79 500.676   3
  -7  -5  -8 317.107 248.025   3
  -7  -5  -7 463.263 279.072   3
  -7  -5  -6 2534.17 422.499   3
  -7  -5  -5 471.777 270.310   3
  -7  -5  -4 5133.98 585.496   3
  -7  -5  -3 4152.57 518.289   3
  -7  -5  -2 458.900 272.530   3
  -7  -5  -1 663.620 290.003   3
  -7  -5   0 70.2197 236.947   3
  -7  -5   1 344.928 234.472   3
  -7  -5   2 906.906 296.478   3
  -7  -5   3 4946.05 566.875   3
  -7   5  -3 5381.89 506.970   2
  -7  -5   4 4215.83 532.321   3
  -7   5  -4 4699.04 495.690   2
  -7   5  -5 977.751 352.133   2
  -7  -5   5 351.177 265.234   3
  -7   5  -6 3187.60 456.801   2
  -7  -5   6 2423.05 439.402   3
  -7   5  -7 674.230 297.629   2
  -7  -5   7 230.161 256.280   3
  -7   5  -8 1341.85 336.985   2
  -7  -5   8 476.041 294.733   3
  -7   5  -9 3597.21 469.960   2
  -7  -5   9 3212.68 516.934   3
  -7  -5  10 4916.00 618.904   3
  -7   5 -10 4410.20 519.448   2
  -7   5 -11 616.926 277.190   2
  -7  -5  11 149.279 273.460   3
  -7   5 -12 149.951 244.700   2
  -7  -5  12 600.301 343.116   3
  -7   5 -13 1717.55 383.248   2
  -7  -5  13 687.257 339.589   3
  -7   5 -14 994.861 330.912   2
  -7  -5  14 845.007 402.448   3
  -7   5 -15 452.741 312.147   2
  -7  -5  15 494.614 353.033   3
  -7   5 -16 1532.30 391.533   2
  -7  -5  16 1117.66 427.672   3
  -7   5 -17 665.841 326.300   2
  -7  -5  17 997.685 446.833   3
  -7   5 -18 1168.30 354.877   2
  -7  -5  18 1257.50 475.711   3
  -7   5 -19 555.464 306.357   2
  -7  -5  19 498.054 417.790   3
  -7  -6 -21 0.11990 251.800   3
  -7  -6 -20 599.392 311.807   3
  -7  -6 -19 304.955 269.857   3
  -7  -6 -18 220.831 282.584   3
  -7  -6 -17 157.633 243.835   3
  -7  -6 -16-94.6944 246.555   3
  -7  -6 -15 451.105 316.955   3
  -7  -6 -14 89.5174 261.847   3
  -7  -6 -13 911.312 345.395   3
  -7  -6 -12 2414.22 472.519   3
  -7  -6 -11 2360.88 473.195   3
  -7  -6 -10 663.234 314.315   3
  -7  -6  -9 1504.59 377.309   3
  -7  -6  -8 595.416 305.729   3
  -7  -6  -7 4704.28 573.003   3
  -7  -6  -6 3458.88 502.296   3
  -7  -6  -5 3048.19 485.424   3
  -7  -6  -4 594.409 296.238   3
  -7  -6  -3 1059.74 330.879   3
  -7  -6  -2 807.278 299.823   3
  -7  -6  -1 3275.90 486.132   3
  -7  -6   0 5528.88 603.534   3
  -7  -6   1 2578.44 438.941   3
  -7  -6   2 381.744 259.432   3
  -7  -6   3 888.320 311.629   3
  -7  -6   4-225.744 277.818   3
  -7  -6   5 2593.59 455.147   3
  -7  -6   6 3006.36 476.066   3
  -7   6  -7 5130.33 537.682   2
  -7  -6   7 4008.50 565.517   3
  -7   6  -8 1289.81 341.235   2
  -7  -6   8 806.469 342.072   3
  -7   6  -9 2413.86 433.011   2
  -7  -6   9 2108.67 446.560   3
  -7   6 -10 820.735 319.806   2
  -7  -6  10 870.529 377.182   3
  -7   6 -11 2558.17 437.011   2
  -7  -6  11 2047.64 464.360   3
  -7   6 -12 2465.60 432.214   2
  -7  -6  12 1662.62 446.378   3
  -7   6 -13 862.620 311.593   2
  -7  -6  13 831.755 366.260   3
  -7   6 -14 443.016 267.833   2
  -7  -6  14-92.3382 298.344   3
  -7   6 -15 628.013 290.401   2
  -7  -6  15 948.153 421.994   3
  -7   6 -16 740.189 351.572   2
  -7  -6  16 163.540 353.416   3
  -7   6 -17 367.452 301.908   2
  -7  -6  17 105.202 312.796   3
  -7   6 -18 419.956 290.803   2
  -7  -6  18 141.351 352.104   3
  -7  -7 -19 292.353 282.097   3
  -7  -7 -18 314.524 328.491   3
  -7  -7 -17 440.826 302.249   3
  -7  -7 -16 184.511 262.103   3
  -7  -7 -15 232.591 307.865   3
  -7  -7 -14 879.217 386.504   3
  -7  -7 -13 498.983 324.330   3
  -7  -7 -12 833.118 346.393   3
  -7  -7 -11 519.994 353.703   3
  -7  -7 -10 1514.55 396.300   3
  -7  -7  -9 1609.23 404.388   3
  -7  -7  -8 1775.05 448.073   3
  -7  -7  -7 922.458 342.896   3
  -7  -7  -6 1576.20 378.881   3
  -7  -7  -5 125.361 252.478   3
  -7  -7  -4 1636.33 486.133   3
  -7  -7  -3 2504.83 456.718   3
  -7  -7  -2 850.570 317.985   3
  -7  -7  -1 2306.68 458.845   3
  -7  -7   0 1555.26 404.576   3
  -7  -7   1 1852.94 383.883   3
  -7  -7   2 915.021 322.717   3
  -7  -7   3 2765.13 488.028   3
  -7  -7   4 1913.26 424.460   3
  -7  -7   5-18.7083 242.449   3
  -7  -7   6 1177.24 387.056   3
  -7  -7   7 702.892 352.546   3
  -7  -7   8 351.078 301.078   3
  -7  -7   9 1490.34 421.302   3
  -7  -7  10 1570.63 459.332   3
  -7  -7  11 1281.87 418.382   3
  -7  -7  12 535.575 345.528   3
  -7  -7  13 648.890 371.493   3
  -7   7 -14 1304.51 361.281   2
  -7  -7  14 812.852 396.314   3
  -7   7 -15 1133.73 364.111   2
  -7  -7  15 500.585 390.196   3
  -7   7 -16 683.137 321.428   2
  -7  -7  16-59.1745 312.396   3
  -7   7 -17 554.834 313.006   2
  -7  -7  17 440.199 388.227   3
  -7  -8 -16 0.11979 254.712   3
  -7  -8 -15 18.4132 241.793   3
  -7  -8 -14 22.2734 246.239   3
  -7  -8 -13 564.563 313.111   3
  -7  -8 -12 131.545 259.059   3
  -7  -8 -11-246.976 271.462   3
  -7  -8 -10-321.215 283.505   3
  -7  -8  -9 326.425 288.123   3
  -7  -8  -8 1012.09 368.167   3
  -7  -8  -7 1254.92 379.591   3
  -7  -8  -6 1778.27 406.380   3
  -7  -8  -5 776.347 344.241   3
  -7  -8  -4 509.111 303.195   3
  -7  -8  -3 1788.05 411.060   3
  -7  -8  -2 849.657 312.768   3
  -7  -8  -1 343.415 273.692   3
  -7  -8   0 2393.56 434.458   3
  -7  -8   1-87.6313 274.534   3
  -7  -8   2 430.358 276.856   3
  -7  -8   3 1122.73 351.497   3
  -7  -8   4 90.2917 243.322   3
  -7  -8   5 671.113 329.076   3
  -7  -8   6 2076.53 475.265   3
  -7  -8   7 956.561 373.303   3
  -7  -8   8 347.347 296.919   3
  -7  -8   9 278.449 326.646   3
  -7  -8  10-222.591 300.115   3
  -7  -8  11 167.070 295.093   3
  -7  -8  12 523.538 354.523   3
  -7  -8  13 356.335 344.561   3
  -7  -8  14 447.412 385.732   3
  -7  -8  15 208.899 348.307   3
  -7  -9 -14 471.838 340.793   3
  -7  -9 -13 291.244 283.913   3
  -7  -9 -12-0.11564 244.089   3
  -7  -9 -11 96.6941 253.107   3
  -7  -9 -10 333.688 313.371   3
  -7  -9  -9 909.939 374.375   3
  -7  -9  -8 135.335 270.557   3
  -7  -9  -7 439.523 304.287   3
  -7  -9  -6 391.118 318.962   3
  -7  -9  -5 628.314 318.606   3
  -7  -9  -4 335.295 290.964   3
  -7  -9  -3 743.655 334.363   3
  -7  -9  -2-32.9726 246.262   3
  -7  -9  -1 759.573 340.401   3
  -7  -9   0 1484.98 393.696   3
  -7  -9   1 283.773 270.060   3
  -7  -9   2 50.4772 249.476   3
  -7  -9   3 949.161 353.607   3
  -7  -9   4 1112.45 369.114   3
  -7  -9   5 360.022 295.327   3
  -7  -9   6 27.2760 255.340   3
  -7  -9   7 708.392 358.627   3
  -7  -9   8-98.1543 282.602   3
  -7  -9   9 735.264 367.846   3
  -7  -9  10 171.778 332.414   3
  -7  -9  11 1029.97 408.318   3
  -7  -9  12 145.337 323.531   3
  -7  -9  13-505.005 295.518   3
  -7 -10 -10 0.12185 258.565   3
  -7 -10  -9 265.535 284.487   3
  -7 -10  -8 242.280 276.487   3
  -7 -10  -7 259.794 303.332   3
  -7 -10  -6 399.676 312.786   3
  -7 -10  -5 84.0344 254.746   3
  -7 -10  -4 169.697 263.442   3
  -7 -10  -3 333.059 296.041   3
  -7 -10  -2 248.732 272.363   3
  -7 -10  -1 346.360 294.147   3
  -7 -10   0 521.668 286.126   3
  -7 -10   1 26.7402 258.201   3
  -7 -10   2-155.125 262.080   3
  -7 -10   3 225.270 292.586   3
  -7 -10   4 59.0881 265.781   3
  -7 -10   5 396.578 302.241   3
  -7 -10   6-0.11895 263.817   3
  -7 -10   7 143.902 300.630   3
  -7 -10   8 0.12499 272.162   3
  -7 -10   9 366.024 358.536   3
  -7 -10  10 394.687 355.650   3
  -7 -11  -5-117.350 259.176   3
  -7 -11  -4-378.399 285.242   3
  -7 -11  -3 110.843 285.737   3
  -7 -11  -2 115.998 277.317   3
  -7 -11  -1 149.526 285.662   3
  -7 -11   0 54.8659 252.691   3
  -7 -11   1 343.500 282.829   3
  -7 -11   2-15.3565 242.550   3
  -7 -11   3 1129.30 410.396   3
  -7 -11   4 151.420 292.075   3
  -7 -11   5 458.009 349.292   3
  -8   0   0 1670.17 323.515   3
  -8   0   0 1571.26 297.551   2
  -8   0   1 2252.48 353.900   3
  -8   0  -1 2417.73 360.027   3
  -8   0   1 2064.53 327.606   2
  -8   0  -1 2100.37 343.759   2
  -8   0  -2 364.225 203.385   3
  -8   0  -2 234.701 195.372   2
  -8   0   2 534.439 209.834   2
  -8   0   2 507.206 247.917   3
  -8   0   3 6874.97 541.478   2
  -8   0  -3 6311.87 585.087   2
  -8   0   3 6693.28 594.049   3
  -8   0  -3 6733.33 561.261   3
  -8   0  -4 579.688 256.659   2
  -8   0   4 570.898 251.734   3
  -8   0  -4 815.624 256.198   3
  -8   0  -5 16.1979 249.546   2
  -8   0   5 251.037 223.613   3
  -8   0  -5 657.845 220.605   3
  -8   0  -6 720.503 256.447   2
  -8   0   6 844.785 283.581   3
  -8   0  -6 893.655 245.950   3
  -8   0  -7 913.808 285.230   2
  -8   0   7 1634.27 378.312   3
  -8   0  -7 1073.76 260.151   3
  -8   0  -8 544.482 215.100   3
  -8   0  -8 634.331 289.107   2
  -8   0   8 882.656 331.182   3
  -8   0  -9 5701.75 626.852   2
  -8   0   9 7124.67 723.590   3
  -8   0  10 166.558 262.488   3
  -8   0 -10-176.250 284.016   2
  -8   0  11 469.058 309.884   3
  -8   0 -11 352.513 245.910   2
  -8   0  12 721.070 389.509   3
  -8   0 -12-60.9052 285.618   2
  -8   0  13 2322.56 515.572   3
  -8   0 -13 2273.33 437.014   2
  -8   0  14 391.887 349.259   3
  -8   0 -14 129.107 285.389   2
  -8   0  15 2282.50 565.521   3
  -8   0 -15 1832.56 430.064   2
  -8   0  16 173.540 346.499   3
  -8   0 -16 157.808 290.700   2
  -8   0  17 111.088 314.223   3
  -8   0 -17 239.101 285.361   2
  -8   0 -18 34.1762 257.173   2
  -8  -1 -18-164.763 290.387   2
  -8  -1 -17-231.401 281.808   2
  -8  -1 -16 542.838 297.418   2
  -8   1  15 192.176 297.502   3
  -8  -1 -15-22.4492 275.509   2
  -8   1  14 396.046 319.349   3
  -8  -1 -14-214.215 292.475   2
  -8   1  13 436.625 357.207   3
  -8  -1 -13-55.1209 286.896   2
  -8   1  12 4101.06 619.855   3
  -8  -1 -12 3597.01 558.854   2
  -8  -1 -12 3414.74 452.925   3
  -8   1  11-15.5585 272.872   3
  -8  -1 -11 425.844 225.958   3
  -8  -1 -11-73.1143 309.419   2
  -8   1  10 2068.11 462.450   3
  -8  -1 -10 1584.46 393.244   2
  -8  -1 -10 1551.36 320.887   3
  -8   1   9 1347.65 378.306   3
  -8  -1  -9 748.670 277.621   2
  -8  -1  -9 1290.04 320.751   3
  -8   1   8 624.409 348.626   3
  -8  -1  -8-62.0283 246.190   2
  -8  -1  -8 159.449 191.064   3
  -8   1   7 747.172 297.518   3
  -8  -1  -7 388.562 272.710   2
  -8  -1  -7 792.439 253.676   3
  -8  -1  -6 6790.71 583.478   3
  -8   1   6 7873.99 682.396   3
  -8  -1  -6 6804.97 649.639   2
  -8  -1  -5 644.099 237.414   3
  -8   1   5 944.054 285.718   3
  -8  -1  -5 545.937 255.072   2
  -8  -1  -4 1695.92 324.376   3
  -8   1   4 1937.90 357.002   3
  -8  -1  -4 1148.41 284.272   2
  -8  -1  -3 1243.38 301.169   3
  -8   1   3 1122.88 249.762   2
  -8  -1  -3 648.369 240.012   2
  -8   1   3 1427.72 300.795   3
  -8   1   2 1751.66 304.840   2
  -8  -1  -2 1281.02 298.656   2
  -8   1   2 1447.64 295.258   3
  -8  -1  -2 1106.27 283.628   3
  -8   1   1 355.753 192.412   2
  -8  -1  -1 285.759 180.878   2
  -8   1   1 759.130 245.043   3
  -8  -1  -1 613.575 246.535   3
  -8   1   0 10356.9 667.802   3
  -8  -1   0 9604.41 714.126   3
  -8   1   0 9986.23 680.815   2
  -8  -1   0 9900.14 699.240   2
  -8  -1   1 587.562 257.414   3
  -8   1  -1 501.090 207.329   3
  -8  -1   1 348.965 201.442   2
  -8   1  -1 279.344 216.212   2
  -8   1  -2 986.900 239.073   3
  -8  -1   2 940.517 267.798   3
  -8  -1   2 743.961 208.067   2
  -8   1  -2 976.649 268.156   2
  -8   1  -3 1491.62 276.168   3
  -8  -1   3 1399.31 325.613   3
  -8   1  -3 916.634 270.455   2
  -8  -1   3 1231.68 264.293   2
  -8   1  -4 1448.55 268.551   3
  -8   1  -4 1267.08 316.146   2
  -8  -1   4 1078.88 301.572   3
  -8   1  -5 635.256 263.457   2
  -8  -1   5 308.343 246.197   3
  -8  -1   6 7457.14 700.747   3
  -8   1  -6 7688.42 657.868   2
  -8   1  -7 1019.24 308.423   2
  -8  -1   7 999.999 355.071   3
  -8   1  -8 685.566 289.860   2
  -8  -1   8 422.696 276.198   3
  -8   1  -9 1149.84 337.436   2
  -8  -1   9 1064.44 351.482   3
  -8   1 -10 1432.88 354.258   2
  -8  -1  10 1607.75 428.929   3
  -8   1 -11-44.0781 282.339   2
  -8  -1  11 108.765 281.562   3
  -8   1 -12 3218.36 512.834   2
  -8  -1  12 4559.63 659.954   3
  -8   1 -13 49.7237 277.346   2
  -8  -1  13 327.917 301.891   3
  -8   1 -14-146.362 304.333   2
  -8  -1  14 726.214 410.144   3
  -8   1 -15-346.899 322.724   2
  -8  -1  15 112.713 283.703   3
  -8   1 -16 329.297 261.755   2
  -8  -1  16 857.975 399.372   3
  -8   1 -17 94.0335 312.408   2
  -8  -1  17 207.392 339.793   3
  -8  -1  18 1233.12 466.203   3
  -8  -1  19-230.319 351.977   3
  -8  -2 -17-540.036 379.873   2
  -8  -2 -16-548.055 346.782   2
  -8  -2 -15 1066.14 312.715   2
  -8  -2 -15 1337.14 347.378   3
  -8   2  14 985.556 421.117   3
  -8  -2 -14 804.112 315.929   2
  -8  -2 -14 587.372 250.056   3
  -8   2  13-137.032 284.903   3
  -8  -2 -13-583.295 350.691   2
  -8  -2 -13-19.4941 177.825   3
  -8   2  12 282.028 335.332   3
  -8  -2 -12-383.403 359.135   2
  -8  -2 -12 322.450 213.283   3
  -8   2  11 541.882 304.339   3
  -8  -2 -11 180.149 221.225   3
  -8   2  10 1299.28 374.550   3
  -8  -2 -10 790.248 299.579   3
  -8   2   9 6279.20 671.272   3
  -8  -2  -9 4999.87 548.392   3
  -8   2   8 1004.25 332.647   3
  -8  -2  -8 1152.64 307.558   3
  -8   2   7 2479.28 404.698   3
  -8  -2  -7 1387.62 310.741   3
  -8  -2  -6 162.861 209.371   3
  -8   2   6 278.969 227.087   3
  -8  -2  -6-127.110 259.265   2
  -8  -2  -5 1128.82 299.471   3
  -8  -2  -5 1094.55 305.359   2
  -8   2   5 990.527 273.353   3
  -8  -2  -4 2767.17 436.837   3
  -8  -2  -4 2293.40 404.626   2
  -8   2   4 3277.78 381.567   2
  -8   2   4 2378.03 359.490   3
  -8   2   3 8848.79 605.416   2
  -8  -2  -3 8147.15 678.458   2
  -8   2   3 7649.98 587.565   3
  -8  -2  -3 8117.51 682.521   3
  -8  -2  -2 789.802 277.195   2
  -8   2   2 1355.78 300.588   2
  -8  -2  -2 862.809 287.658   3
  -8   2   2 803.518 251.616   3
  -8  -2  -1 2525.72 383.655   2
  -8   2   1 3132.91 410.155   2
  -8  -2  -1 2726.34 418.464   3
  -8   2   0 2735.19 385.058   2
  -8  -2   0 2230.46 345.407   2
  -8  -2   0 2515.01 408.993   3
  -8  -2   1 2816.98 388.896   2
  -8   2  -1 3216.93 421.009   2
  -8  -2   1 2949.02 440.909   3
  -8   2  -2 1576.39 334.163   2
  -8  -2   2 1160.31 276.501   2
  -8  -2   2 1242.96 332.929   3
  -8  -2   3 7867.28 675.043   3
  -8  -2   3 7545.57 566.086   2
  -8   2  -3 8325.42 661.838   2
  -8   2  -4 3041.38 437.145   2
  -8  -2   4 2261.12 411.816   3
  -8   2  -5 1078.28 299.335   2
  -8  -2   5 878.284 301.769   3
  -8   2  -6 376.795 235.910   2
  -8  -2   6-40.3442 217.521   3
  -8   2  -7 1503.18 346.465   2
  -8  -2   7 1238.17 334.096   3
  -8   2  -8 988.360 308.449   2
  -8  -2   8 1016.72 346.595   3
  -8  -2   9 5548.22 661.549   3
  -8   2  -9 5313.32 599.050   2
  -8   2 -10 1101.57 345.972   2
  -8  -2  10 868.442 349.502   3
  -8   2 -11 84.8732 236.749   2
  -8  -2  11-41.3999 275.823   3
  -8   2 -12 372.698 297.200   2
  -8  -2  12 3.29823 274.247   3
  -8   2 -13 574.990 307.735   2
  -8  -2  13 382.682 332.480   3
  -8   2 -14 1517.26 419.646   2
  -8  -2  14 1543.10 463.788   3
  -8   2 -15 2539.67 483.843   2
  -8  -2  15 2102.40 516.795   3
  -8   2 -16 350.719 296.242   2
  -8  -2  16 483.138 360.738   3
  -8   2 -17-188.863 253.602   2
  -8  -2  17 230.913 346.847   3
  -8  -2  18 239.963 349.457   3
  -8  -3 -18 308.536 267.090   3
  -8  -3 -17 381.633 265.895   3
  -8  -3 -16 499.057 265.720   3
  -8  -3 -15 621.284 302.642   3
  -8  -3 -14 193.214 223.829   3
  -8  -3 -13 614.976 309.381   3
  -8   3  13 1074.98 412.766   3
  -8  -3 -12 759.366 285.701   3
  -8   3  12 1761.12 445.002   3
  -8  -3 -11 1844.92 408.810   3
  -8   3  11 2537.83 491.051   3
  -8  -3 -10 582.904 300.795   3
  -8   3  10 1658.22 402.558   3
  -8  -3  -9 57.6891 199.267   3
  -8   3   9 214.770 236.005   3
  -8  -3  -8 1153.95 325.665   3
  -8   3   8 635.995 275.039   3
  -8  -3  -7 1965.40 410.389   3
  -8  -3  -6 2399.19 410.779   3
  -8  -3  -5 1606.21 360.140   3
  -8  -3  -4 1221.53 331.332   3
  -8  -3  -3 1254.66 322.908   3
  -8   3   2 1679.17 315.753   2
  -8  -3  -2 1105.73 317.041   3
  -8   3   1 2686.05 387.118   2
  -8  -3  -1 2735.20 416.108   3
  -8   3   0 2230.55 356.148   2
  -8  -3   0 1617.28 358.962   3
  -8   3  -1 2619.33 392.933   2
  -8  -3   1 2209.98 418.468   3
  -8   3  -2 1439.79 309.388   2
  -8  -3   2 1406.82 267.150   2
  -8  -3   2 1549.62 358.961   3
  -8   3  -3 1738.15 352.212   2
  -8  -3   3 924.198 225.513   2
  -8  -3   3 1250.99 335.395   3
  -8   3  -4 991.909 300.933   2
  -8  -3   4 1734.67 370.075   3
  -8   3  -5 2164.97 385.552   2
  -8  -3   5 1569.42 386.103   3
  -8   3  -6 3035.19 438.066   2
  -8  -3   6 2712.26 489.134   3
  -8   3  -7 1953.95 392.055   2
  -8  -3   7 1279.93 373.873   3
  -8   3  -8 649.443 289.988   2
  -8  -3   8 620.671 325.433   3
  -8   3  -9 362.313 253.526   2
  -8  -3   9 170.188 267.518   3
  -8   3 -10 1043.37 327.766   2
  -8  -3  10 1242.84 387.691   3
  -8   3 -11 2133.35 423.532   2
  -8  -3  11 1915.10 460.809   3
  -8   3 -12 1017.94 352.348   2
  -8  -3  12 1296.99 413.213   3
  -8   3 -13 776.047 322.698   2
  -8  -3  13 693.040 355.099   3
  -8   3 -14 410.953 284.742   2
  -8  -3  14 868.030 407.001   3
  -8   3 -15 433.220 281.353   2
  -8  -3  15 825.431 406.138   3
  -8   3 -16 626.655 332.604   2
  -8  -3  16 148.540 298.415   3
  -8   3 -17 1003.11 369.808   2
  -8  -3  17 1102.66 453.653   3
  -8  -3  18 845.299 448.538   3
  -8  -4 -21 389.399 260.656   3
  -8  -4 -20 627.416 290.827   3
  -8  -4 -19 0.11063 199.275   3
  -8  -4 -18-68.5378 215.206   3
  -8  -4 -17-71.1234 217.305   3
  -8  -4 -16 405.983 285.311   3
  -8  -4 -15 92.3832 239.362   3
  -8  -4 -14 805.508 331.561   3
  -8  -4 -13 181.545 254.247   3
  -8  -4 -12 585.862 293.295   3
  -8  -4 -11 384.019 305.319   3
  -8  -4 -10 3391.55 517.178   3
  -8  -4  -9 588.845 303.751   3
  -8  -4  -8 1813.58 386.003   3
  -8  -4  -7 689.509 292.454   3
  -8  -4  -6 322.888 245.779   3
  -8  -4  -5 1006.52 320.377   3
  -8  -4  -4 3045.48 474.446   3
  -8  -4  -3 363.597 248.651   3
  -8  -4  -2 1275.96 352.431   3
  -8  -4  -1 812.418 303.811   3
  -8  -4   0 750.624 303.915   3
  -8   4  -1 1339.16 308.077   2
  -8  -4   1 889.442 295.351   3
  -8   4  -2 1174.91 315.039   2
  -8  -4   2 813.262 290.826   3
  -8   4  -3 447.743 248.345   2
  -8  -4   3 581.228 294.062   3
  -8   4  -4 2769.27 420.258   2
  -8  -4   4 2310.38 424.584   3
  -8   4  -5 1141.53 308.177   2
  -8  -4   5 835.059 320.031   3
  -8   4  -6 590.017 260.660   2
  -8  -4   6 632.888 301.042   3
  -8   4  -7 644.209 280.636   2
  -8  -4   7 214.117 256.501   3
  -8   4  -8 1167.54 308.311   2
  -8  -4   8 1270.34 388.257   3
  -8   4  -9 545.141 270.114   2
  -8  -4   9 468.434 333.615   3
  -8   4 -10 2846.51 466.904   2
  -8  -4  10 3823.31 579.677   3
  -8   4 -11 219.566 266.447   2
  -8  -4  11 602.462 338.071   3
  -8   4 -12 975.619 336.111   2
  -8  -4  12 1016.18 402.074   3
  -8   4 -13 777.099 339.036   2
  -8  -4  13 614.576 358.768   3
  -8   4 -14 1479.54 400.003   2
  -8  -4  14 1032.08 410.543   3
  -8   4 -15 628.618 329.154   2
  -8  -4  15 336.282 334.467   3
  -8   4 -16 1411.17 403.499   2
  -8  -4  16 965.961 441.407   3
  -8  -4  17 263.508 361.778   3
  -8  -5 -19 413.352 276.344   3
  -8  -5 -18 536.695 296.738   3
  -8  -5 -17 35.1557 247.995   3
  -8  -5 -16-8.11477 222.522   3
  -8  -5 -15-183.452 248.953   3
  -8  -5 -14 96.7291 268.344   3
  -8  -5 -13 725.240 339.642   3
  -8  -5 -12 967.210 385.778   3
  -8  -5 -11 1533.83 404.762   3
  -8  -5 -10 1088.56 359.172   3
  -8  -5  -9 174.065 227.108   3
  -8  -5  -8 539.205 285.318   3
  -8  -5  -7 810.255 317.622   3
  -8  -5  -6 251.492 244.489   3
  -8  -5  -5 1398.22 384.197   3
  -8  -5  -4-74.9052 242.598   3
  -8  -5  -3 1708.73 376.017   3
  -8  -5  -2 830.121 341.246   3
  -8  -5  -1 2339.68 445.386   3
  -8  -5   0 510.494 288.450   3
  -8  -5   1 2327.28 424.342   3
  -8  -5   2 246.722 263.109   3
  -8  -5   3 1502.19 368.407   3
  -8   5  -4 826.267 308.029   2
  -8  -5   4 319.296 284.587   3
  -8   5  -5 2459.32 419.094   2
  -8  -5   5 2070.30 437.285   3
  -8   5  -6 307.631 256.013   2
  -8  -5   6 104.421 265.419   3
  -8   5  -7 1728.05 368.912   2
  -8  -5   7 880.435 329.428   3
  -8   5  -8 1335.54 343.909   2
  -8  -5   8 700.311 327.026   3
  -8   5  -9 756.061 305.475   2
  -8  -5   9 412.367 307.289   3
  -8   5 -10 1488.51 372.931   2
  -8  -5  10 945.384 383.926   3
  -8   5 -11 1243.00 361.705   2
  -8  -5  11 1234.65 426.357   3
  -8   5 -12 1563.41 388.773   2
  -8  -5  12 1378.69 439.403   3
  -8   5 -13 1243.73 358.509   2
  -8  -5  13 1366.22 453.962   3
  -8   5 -14 637.070 302.583   2
  -8  -5  14-0.13618 293.733   3
  -8   5 -15 736.525 340.355   2
  -8  -5  15 94.4979 323.868   3
  -8  -6 -17 0.12272 251.726   3
  -8  -6 -16 382.773 344.191   3
  -8  -6 -15 267.256 302.280   3
  -8  -6 -14 603.112 342.734   3
  -8  -6 -13 145.397 272.074   3
  -8  -6 -12 320.097 289.084   3
  -8  -6 -11 518.110 294.043   3
  -8  -6 -10 362.310 321.468   3
  -8  -6  -9 265.511 277.371   3
  -8  -6  -8 2194.62 467.061   3
  -8  -6  -7 633.414 304.208   3
  -8  -6  -6-454.147 287.392   3
  -8  -6  -5-185.988 248.503   3
  -8  -6  -4 1132.46 367.989   3
  -8  -6  -3 47.0098 262.432   3
  -8  -6  -2 1180.31 373.487   3
  -8  -6  -1 742.981 314.755   3
  -8  -6   0 1147.50 360.764   3
  -8  -6   1-45.7878 245.251   3
  -8  -6   2 1387.41 375.695   3
  -8  -6   3 299.802 278.149   3
  -8  -6   4 1368.94 388.587   3
  -8  -6   5 194.414 255.340   3
  -8  -6   6 257.103 291.224   3
  -8  -6   7 1188.48 366.585   3
  -8   6  -8 2899.19 456.842   2
  -8  -6   8 2239.94 478.888   3
  -8   6  -9 684.630 326.385   2
  -8  -6   9 76.8813 286.702   3
  -8   6 -10 985.411 323.722   2
  -8  -6  10 309.020 307.656   3
  -8   6 -11 423.587 276.265   2
  -8  -6  11 339.516 314.159   3
  -8   6 -12 1081.69 351.987   2
  -8  -6  12 0.12848 276.290   3
  -8   6 -13 461.201 280.547   2
  -8  -6  13 758.358 395.888   3
  -8   6 -14 1593.06 409.180   2
  -8  -6  14-74.6248 313.122   3
  -8  -7 -14 55.0448 271.460   3
  -8  -7 -13 495.922 354.450   3
  -8  -7 -12 349.564 287.134   3
  -8  -7 -11 248.140 274.136   3
  -8  -7 -10 232.601 272.227   3
  -8  -7  -9 115.991 289.839   3
  -8  -7  -8 123.836 295.502   3
  -8  -7  -7 1146.04 384.602   3
  -8  -7  -6 132.861 254.222   3
  -8  -7  -5 2210.01 457.430   3
  -8  -7  -4 306.553 295.273   3
  -8  -7  -3-217.580 264.455   3
  -8  -7  -2-280.245 257.793   3
  -8  -7  -1 1053.58 370.457   3
  -8  -7   0-10.4187 244.367   3
  -8  -7   1 1027.71 350.948   3
  -8  -7   2-357.828 288.641   3
  -8  -7   3-251.382 285.258   3
  -8  -7   4 507.275 310.954   3
  -8  -7   5 1826.14 438.323   3
  -8  -7   6 284.856 300.745   3
  -8  -7   7 1058.02 368.168   3
  -8  -7   8 354.015 306.173   3
  -8  -7   9-249.877 294.019   3
  -8  -7  10 39.2186 290.738   3
  -8  -7  11 698.315 378.943   3
  -8  -7  12 214.640 339.045   3
  -8  -8 -11-555.793 321.240   3
  -8  -8 -10 155.429 303.534   3
  -8  -8  -9-0.11560 244.840   3
  -8  -8  -8 961.833 386.006   3
  -8  -8  -7 157.951 285.704   3
  -8  -8  -6-0.11196 230.712   3
  -8  -8  -5 211.957 287.202   3
  -8  -8  -4 1616.92 434.716   3
  -8  -8  -3-41.1324 241.703   3
  -8  -8  -2 810.478 343.642   3
  -8  -8  -1 302.789 281.435   3
  -8  -8   0 367.960 284.736   3
  -8  -8   1 362.293 298.655   3
  -8  -8   2 1001.45 372.997   3
  -8  -8   3 188.823 291.086   3
  -8  -8   4 1542.71 440.390   3
  -8  -8   5 262.318 313.362   3
  -8  -8   6 279.346 302.428   3
  -8  -8   7 56.3626 263.344   3
  -8  -8   8 1059.58 421.181   3
  -8  -8   9 71.9739 318.051   3
  -8  -9  -6 189.990 293.426   3
  -8  -9  -5 442.991 301.081   3
  -8  -9  -4 365.677 310.481   3
  -8  -9  -3 92.5755 256.386   3
  -8  -9  -2 166.863 268.073   3
  -8  -9  -1 679.137 358.910   3
  -8  -9   0-19.8754 240.027   3
  -8  -9   1 504.126 340.756   3
  -8  -9   2 678.267 355.726   3
  -8  -9   3 191.009 298.104   3
  -8  -9   4-149.716 291.554   3
  -9   0   0 455.015 234.767   2
  -9   0  -1 424.000 237.909   2
  -9   0   2 3529.83 490.275   3
  -9   0  -2 3867.75 498.483   2
  -9   0   3 274.491 227.713   3
  -9   0  -3 438.978 253.386   2
  -9   0   4 1587.90 368.481   3
  -9   0  -4 1490.88 353.189   2
  -9   0   5 309.752 221.040   3
  -9   0  -5 581.802 282.247   2
  -9   0   6 30.1414 222.664   3
  -9   0  -6 468.021 281.427   2
  -9   0   7 523.638 294.203   3
  -9   0  -7-37.3940 239.613   2
  -9   0   8 458.566 296.154   3
  -9   0  -8 519.760 305.882   2
  -9   0   9 176.958 267.042   3
  -9   0  -9 148.320 264.052   2
  -9   0 -10 2220.36 459.683   2
  -9   0  10 2794.39 535.998   3
  -9   0 -11 300.615 310.749   2
  -9   0  11 425.382 323.144   3
  -9   0 -12 36.2128 258.512   2
  -9   0  12 578.891 379.071   3
  -9   0 -13-386.078 309.389   2
  -9   0  13 149.590 312.771   3
  -9   0  14 1084.85 436.163   3
  -9   0  15 288.739 360.227   3
  -9   0  16 608.207 465.250   3
  -9   1  17 143.618 396.988   3
  -9   1  16 266.651 368.879   3
  -9   1  15 297.814 355.288   3
  -9   1  14 468.140 406.553   3
  -9  -1 -13 786.398 338.521   2
  -9   1  13 1610.68 491.355   3
  -9  -1 -12-45.1125 277.100   2
  -9   1  12 262.294 305.606   3
  -9  -1 -11 657.216 335.228   2
  -9   1  11 906.085 374.811   3
  -9  -1 -10-170.307 311.473   2
  -9   1  10 162.331 280.826   3
  -9  -1  -9 21.7676 287.498   2
  -9   1   9 247.666 256.950   3
  -9  -1  -8 123.000 257.571   2
  -9  -1  -7 1980.67 428.661   2
  -9  -1  -6-70.4349 264.147   2
  -9  -1  -5 1004.32 324.041   2
  -9  -1  -4 281.196 241.048   2
  -9  -1  -3 107.793 212.169   2
  -9  -1  -3 31.3121 182.303   3
  -9  -1  -2 42.0341 194.278   2
  -9  -1  -2-56.7529 170.691   3
  -9  -1  -1 1680.29 346.454   2
  -9  -1  -1 2024.63 378.459   3
  -9  -1   0-176.886 207.244   3
  -9   1   0 185.816 202.454   2
  -9  -1   0 12.7415 188.976   2
  -9  -1   1 1563.58 348.009   3
  -9   1  -1 2179.45 392.431   2
  -9  -1   2 101.241 227.707   3
  -9   1  -2-177.130 195.054   2
  -9  -1   3 196.914 214.080   3
  -9   1  -3 89.8235 197.678   2
  -9  -1   4 211.418 236.984   3
  -9   1  -4-197.426 254.168   2
  -9  -1   5 1302.23 361.066   3
  -9   1  -5 1450.18 356.377   2
  -9  -1   6 208.834 262.710   3
  -9   1  -6 284.168 242.195   2
  -9  -1   7 1494.82 389.699   3
  -9   1  -7 1962.24 392.845   2
  -9  -1   8-103.237 253.035   3
  -9   1  -8 400.030 280.738   2
  -9  -1   9 331.723 301.196   3
  -9   1  -9-22.6717 226.470   2
  -9  -1  10 510.732 329.809   3
  -9   1 -10-45.7916 235.923   2
  -9   1 -11 629.243 323.671   2
  -9  -1  11 520.662 343.724   3
  -9   1 -12 194.517 310.871   2
  -9  -1  12 203.995 296.630   3
  -9   1 -13 1032.62 374.750   2
  -9  -1  13 1162.38 480.529   3
  -9  -1  14 120.206 329.561   3
  -9  -1  15-0.16274 317.637   3
  -9  -1  16 192.142 368.361   3
  -9  -2 -13-291.847 320.049   2
  -9  -2 -12-7.59967 271.997   2
  -9  -2 -11-92.9813 314.735   2
  -9  -2 -10 792.140 336.746   2
  -9  -2  -9-554.204 358.094   2
  -9  -2  -8 433.889 280.164   2
  -9  -2  -7 302.793 269.430   2
  -9  -2  -7 422.700 234.423   3
  -9  -2  -6-201.212 274.349   2
  -9  -2  -6 31.6223 196.015   3
  -9  -2  -5-107.207 226.716   2
  -9  -2  -5 23.7033 190.209   3
  -9  -2  -4 706.659 273.571   2
  -9  -2  -4 691.859 270.174   3
  -9  -2  -3 561.989 261.908   2
  -9  -2  -3 861.334 299.662   3
  -9  -2  -2 852.248 285.570   2
  -9  -2  -2 1103.62 328.161   3
  -9  -2  -1-171.568 224.250   2
  -9  -2  -1-183.339 236.059   3
  -9   2   0 222.187 222.677   2
  -9  -2   0 30.5597 198.799   3
  -9   2  -1 158.627 185.681   2
  -9  -2   1-198.578 229.679   3
  -9   2  -2 1364.82 323.387   2
  -9  -2   2 695.007 287.200   3
  -9   2  -3 978.313 296.385   2
  -9  -2   3 732.744 290.874   3
  -9   2  -4 1213.97 334.042   2
  -9  -2   4 793.566 321.793   3
  -9   2  -5 356.385 245.186   2
  -9  -2   5 488.540 307.322   3
  -9   2  -6 182.430 229.029   2
  -9  -2   6 56.9390 254.208   3
  -9   2  -7 442.374 275.221   2
  -9  -2   7 692.505 307.373   3
  -9   2  -8 714.988 302.048   2
  -9  -2   8 351.452 275.734   3
  -9   2  -9 438.761 284.259   2
  -9  -2   9 309.246 300.249   3
  -9   2 -10 1227.09 386.753   2
  -9  -2  10 1601.22 454.206   3
  -9   2 -11-151.093 269.055   2
  -9  -2  11 306.047 327.726   3
  -9   2 -12 329.074 299.910   2
  -9  -2  12 356.165 315.043   3
  -9   2 -13 200.332 283.111   2
  -9  -2  13-416.338 349.353   3
  -9  -2  14 448.721 369.063   3
  -9  -2  15 35.4337 332.095   3
  -9  -3 -12-337.271 315.602   2
  -9  -3 -11 340.789 320.090   2
  -9  -3 -11 694.242 320.862   3
  -9  -3 -10-78.4653 285.839   2
  -9  -3 -10 386.815 268.049   3
  -9  -3  -9-575.652 342.277   2
  -9  -3  -9 11.6155 201.925   3
  -9  -3  -8 98.4020 268.141   2
  -9  -3  -8 327.380 250.376   3
  -9  -3  -7 647.739 323.167   2
  -9  -3  -7 886.002 331.373   3
  -9  -3  -6 1573.50 411.539   2
  -9  -3  -6 1429.60 370.612   3
  -9  -3  -5 1129.77 339.508   2
  -9  -3  -5 1332.23 359.866   3
  -9  -3  -4 46.4819 223.953   2
  -9  -3  -4 199.532 227.760   3
  -9  -3  -3 142.125 205.861   2
  -9  -3  -3 1213.85 374.443   3
  -9  -3  -2-293.450 278.024   2
  -9  -3  -2-20.9755 211.142   3
  -9  -3  -1 926.131 292.514   2
  -9  -3  -1 991.530 320.094   3
  -9   3   0 1771.31 347.208   2
  -9  -3   0 1289.76 364.744   3
  -9   3  -1 1610.95 343.080   2
  -9  -3   1 697.583 307.331   3
  -9   3  -2 525.193 254.340   2
  -9  -3   2 368.120 270.039   3
  -9   3  -3 1378.07 343.885   2
  -9  -3   3 910.835 323.668   3
  -9   3  -4 359.566 241.216   2
  -9  -3   4 152.096 243.366   3
  -9   3  -5 1633.24 374.137   2
  -9  -3   5 984.259 356.064   3
  -9   3  -6 1550.56 363.831   2
  -9  -3   6 1282.81 386.747   3
  -9   3  -7 1503.35 380.493   2
  -9  -3   7 1099.58 384.793   3
  -9   3  -8 658.516 301.981   2
  -9  -3   8 339.849 297.384   3
  -9   3  -9 156.116 253.144   2
  -9  -3   9-184.408 279.739   3
  -9   3 -10 962.005 346.083   2
  -9  -3  10 926.513 394.189   3
  -9   3 -11 1454.77 390.467   2
  -9  -3  11 1167.77 425.625   3
  -9   3 -12 386.200 299.025   2
  -9  -3  12 141.706 322.974   3
  -9  -3  13 653.265 431.943   3
  -9  -4 -14 289.672 248.140   3
  -9  -4 -13 0.11186 223.672   3
  -9  -4 -12 138.140 219.371   3
  -9  -4 -11-238.406 244.305   3
  -9  -4 -10 224.546 272.866   3
  -9  -4  -9 1337.96 389.598   3
  -9  -4  -8 1849.63 441.916   3
  -9  -4  -7 809.497 333.241   3
  -9  -4  -6 415.678 295.166   3
  -9  -4  -5 232.554 265.175   3
  -9  -4  -4 1338.24 379.233   3
  -9  -4  -3 1727.17 428.142   3
  -9  -4  -2 577.958 304.966   3
  -9  -4  -1 199.704 241.097   3
  -9  -4   0-157.586 233.767   3
  -9  -4   1 104.977 222.545   3
  -9   4  -2 1153.88 347.392   2
  -9  -4   2 454.464 298.204   3
  -9   4  -3 2803.80 452.850   2
  -9  -4   3 1813.95 424.924   3
  -9   4  -4 2517.44 429.694   2
  -9  -4   4 2002.29 464.397   3
  -9   4  -5 564.593 277.808   2
  -9  -4   5 182.079 248.404   3
  -9   4  -6 1324.84 365.913   2
  -9  -4   6 563.878 321.428   3
  -9   4  -7 1323.64 381.518   2
  -9  -4   7 842.351 358.659   3
  -9   4  -8 2963.59 484.673   2
  -9  -4   8 2292.57 512.161   3
  -9   4  -9 914.505 322.047   2
  -9  -4   9 506.011 366.435   3
  -9   4 -10 319.258 289.117   2
  -9  -4  10 156.025 315.940   3
  -9   4 -11 305.365 271.402   2
  -9  -4  11 242.227 330.462   3
  -9  -4  12-86.0194 318.432   3
  -9  -5 -14 228.348 249.452   3
  -9  -5 -13 111.695 291.747   3
  -9  -5 -12 294.367 309.781   3
  -9  -5 -11 91.4864 263.349   3
  -9  -5 -10 177.316 252.371   3
  -9  -5  -9 163.356 243.076   3
  -9  -5  -8 234.274 281.082   3
  -9  -5  -7 454.890 321.910   3
  -9  -5  -6 459.360 293.127   3
  -9  -5  -5 1053.03 389.686   3
  -9  -5  -4 371.470 293.492   3
  -9  -5  -3 442.089 295.506   3
  -9  -5  -2 135.773 234.827   3
  -9  -5  -1 1184.29 364.742   3
  -9  -5   0 2361.33 473.557   3
  -9  -5   1 603.278 325.080   3
  -9  -5   2 692.911 335.701   3
  -9  -5   3 468.282 292.501   3
  -9  -5   4 546.455 325.238   3
  -9  -5   5 1471.85 422.790   3
  -9   5  -6 641.680 314.076   2
  -9  -5   6 135.359 277.915   3
  -9   5  -7 605.417 312.802   2
  -9  -5   7-14.7460 251.221   3
  -9   5  -8 633.139 305.506   2
  -9  -5   8 746.247 362.961   3
  -9   5  -9 1312.51 366.965   2
  -9  -5   9 457.565 356.977   3
  -9   5 -10 401.633 306.176   2
  -9  -5  10-13.8612 274.087   3
  -9  -6 -11 523.648 298.841   3
  -9  -6 -10-73.7370 240.314   3
  -9  -6  -9 777.230 387.644   3
  -9  -6  -8 271.812 326.171   3
  -9  -6  -7-138.638 245.227   3
  -9  -6  -6 0.11510 228.738   3
  -9  -6  -5 596.289 336.643   3
  -9  -6  -4 311.338 295.562   3
  -9  -6  -3 1151.09 408.853   3
  -9  -6  -2 268.183 295.983   3
  -9  -6  -1 188.217 270.812   3
  -9  -6   0 401.068 301.780   3
  -9  -6   1 53.5959 239.012   3
  -9  -6   2 279.701 280.194   3
  -9  -6   3 826.998 357.038   3
  -9  -6   4-366.434 297.288   3
  -9  -6   5 142.017 280.941   3
  -9  -6   6 124.632 300.879   3
  -9  -6   7-51.5268 259.134   3
  -9  -7  -6 91.4577 261.756   3
  -9  -7  -5 0.11937 232.676   3
  -9  -7  -4 243.259 301.721   3
  -9  -7  -3 0.11815 241.533   3
  -9  -7  -2 35.7026 245.019   3
  -9  -7  -1 154.243 261.812   3
  -9  -7   0 551.950 328.178   3
  -9  -7   1 213.654 291.653   3
  -9  -7   2 166.073 260.055   3
 -10   0  -4 504.191 277.473   2
 -10   0  -5 462.621 294.458   2
 -10   0  -6 823.297 325.254   2
 -10   0  -7 277.217 259.376   2
 -10   0  -8 258.522 280.578   2
 -10  -1  -8 361.391 297.295   2
 -10  -1  -7 348.434 301.792   2
 -10  -1  -6 932.261 354.372   2
 -10  -1  -5 298.819 281.332   2
 -10   1  -4 1122.57 339.538   2
 -10   1  -5 224.797 253.393   2
 -10   1  -6 862.938 348.874   2
 -10   1  -7 956.806 368.896   2
 -10   1  -8 470.188 316.240   2
 -10  -2  -8 136.743 278.838   2
 -10  -2  -7-453.168 335.008   2
 -10  -2  -6 110.264 241.967   2
 -10  -2  -5-30.6280 239.078   2
 -10   2  -4 440.750 264.520   2
 -10  -2   4 706.078 342.408   3
 -10   2  -5 403.475 269.079   2
 -10  -2   5 100.173 270.877   3
 -10   2  -6 426.898 278.695   2
 -10  -2   6 276.826 290.940   3
 -10   2  -7 838.168 360.045   2
 -10  -2   7 523.169 368.831   3
 -10   2  -8 592.215 323.374   2
 -10  -2   8 156.679 266.817   3
 -10  -2   9 517.743 392.645   3
 -10  -3  -8-88.0624 261.287   2
 -10  -3  -7 109.328 250.004   2
 -10  -3  -6 515.057 322.294   2
 -10  -3  -5-99.5123 241.720   2
 -10  -3  -1 0.11073 203.950   3
 -10  -3   0 305.049 303.452   3
 -10  -3   1 108.776 226.337   3
 -10  -3   2 0.11685 212.737   3
 -10  -3   3 91.6352 269.299   3
 -10   3  -4 383.206 265.239   2
 -10  -3   4-238.900 265.200   3
 -10   3  -5 187.132 246.015   2
 -10  -3   5 108.737 256.066   3
 -10   3  -6 494.990 294.775   2
 -10  -3   6 496.855 335.422   3
 -10   3  -7 401.328 293.490   2
 -10  -3   7 233.260 277.127   3
 -10  -4  -7-4.62450 258.733   2
 -10  -4  -6-705.555 329.307   2
 -10  -4  -5-0.11515 214.339   3
 -10  -4  -4 0.11445 227.668   3
 -10  -4  -3 0.11537 216.129   3
 -10  -4  -2 0.11667 231.828   3
 -10  -4  -1 0.11790 232.262   3
 -10  -4   0 531.220 329.489   3
 -10  -4   1-64.2826 227.916   3
 -10  -4   2 444.740 319.325   3
 -10  -4   3 157.801 251.325   3
 -10  -4   4 54.6304 238.496   3
 -10   4  -4 448.841 295.198   2
 -10   4  -5 794.888 344.394   2
 -10   4  -6 524.014 297.440   2
   0   0   0    0.00    0.00   0

TITL 20220414-Yan HL-PL-3795_auto in P2(1)2(1)2
REM P2(1)2(1)2 (#18 in standard setting)
CELL 0.71073   7.738790  13.006796  25.185509  90.0000  90.0000  90.0000
ZERR    4.00   0.000397   0.000836   0.001767   0.0000   0.0000   0.0000
LATT -1
SYMM -x,-y, z
SYMM -x+1/2, y+1/2,-z
SYMM  x+1/2,-y+1/2,-z
SFAC C H O Br
UNIT 144.00 92.00 8.00 4.00
TREF
HKLF 4
END
;
_shelx_hkl_checksum                79604
_olex2_submission_special_instructions  'No special instructions were received'
_oxdiff_exptl_absorpt_empirical_details
;
Empirical correction (ABSPACK) includes:
- Absorption correction using spherical harmonics
- Frame scaling
;
_oxdiff_exptl_absorpt_empirical_full_max  1.767
_oxdiff_exptl_absorpt_empirical_full_min  0.550
